# Supplementary material for: Forest gaps slow the sequestration of soil organic matter: a humification experiment with six foliar litters in an alpine forest
Source: Sci Rep. 2016 Jan 21;6:19744. doi: 10.1038/srep19744 (PMC4726255; doi:10.1038/srep19744)
Supplement: Supplementary Dataset 1 [file srep19744-s2.xls]

## Sheet: mass remaining
Dataset 1. Mass remaining (g) of the six types of foliar litter in different gap positions
Species	Gap positions	Replicates	Initial	1st winter	1st growing season	2nd winter	2nd growing season
Fir	Gap centre	Gap 1	9.5953	8.23731	7.6	6.54	6.015
		Gap 2	9.5953	8.15631	6.765	6.11	5.935
		Gap 3	9.5953	8.11728	7.255	6.52	5.975
	Canopy gap	Gap 1	9.5953	8.52631	7.575	6.09	5.825
		Gap 2	9.5953	8.34181	7.445	5.98	5.785
		Gap 3	9.5953	8.40931	7.395	5.8	5.805
	Expanded gap	Gap 1	9.5953	8.42554	7	5.72	5.69
		Gap 2	9.5953	8.32631	7.38	5.94	5.77
		Gap 3	9.5953	8.12881	7.335	5.91	5.73
	Closed canopy	Gap 1	9.5953	8.57631	7.695	6.23	5.814
		Gap 2	9.5953	8.42881	6.885	6.21	5.806
		Gap 3	9.5953	8.47181	6.905	6.28	5.81
Cypress	Gap centre	Gap 1	9.5773	8.16034	5.69	5.06	4.8
		Gap 2	9.5773	8.22444	6.54	5.12	4.71
		Gap 3	9.5773	8.06466	6.23	5.2	4.755
	Canopy gap	Gap 1	9.5773	8.1732	6.565	5.35	4.32
		Gap 2	9.5773	8.21401	6.085	5.22	4.2
		Gap 3	9.5773	8.23032	6.08	5.31	4.26
	Expanded gap	Gap 1	9.5773	8.28698	6.775	5.72	4.93
		Gap 2	9.5773	8.3939	6.23	5.69	4.44
		Gap 3	9.5773	8.37412	6.7	5.66	4.685
	Closed canopy	Gap 1	9.5773	8.33954	6.365	5.61	5.02
		Gap 2	9.5773	8.47694	6.415	5.57	5.03
		Gap 3	9.5773	8.44962	6.46	5.54	4.98
Larch	Gap centre	Gap 1	9.154	7.9055	6.44	4.94	4.66
		Gap 2	9.154	7.85505	6.115	4.88	4.633
		Gap 3	9.154	7.74059	6.105	4.891	4.6465
	Canopy gap	Gap 1	9.154	7.77075	6.21	4.83	4.78
		Gap 2	9.154	7.92636	5.695	4.712	4.7
		Gap 3	9.154	7.57047	6.125	4.69	4.74
	Expanded gap	Gap 1	9.154	7.84476	6.02	5.05	4.91
		Gap 2	9.154	8.06446	5.99	5	4.85
		Gap 3	9.154	7.863	5.845	4.964	4.88
	Closed canopy	Gap 1	9.154	8.2348	6.025	5.03	4.94
		Gap 2	9.154	8.25738	5.865	5.12	5.02
		Gap 3	9.154	8.09356	6.02	4.96	4.98
Birch	Gap centre	Gap 1	9.4413	7.98541	7.665	6.29	5.66
		Gap 2	9.4413	7.81656	7.58	6.34	5.48
		Gap 3	9.4413	7.91179	7.66	6.59	5.57
	Canopy gap	Gap 1	9.4413	7.89475	7.71	6.32	5.57
		Gap 2	9.4413	7.90053	7.54	6.79	5.38
		Gap 3	9.4413	7.81016	7.33	6.68	5.475
	Expanded gap	Gap 1	9.4413	8.11092	7.595	6.25	5.68
		Gap 2	9.4413	8.15542	7.59	6.44	5.81
		Gap 3	9.4413	7.97742	7.485	6.17	5.745
	Closed canopy	Gap 1	9.4413	8.15842	7.315	7.01	6.09
		Gap 2	9.4413	8.21742	7.835	7.128	6.54
		Gap 3	9.4413	7.99542	7.675	6.75	6.315
Willow	Gap centre	Gap 1	9.3287	7.30693	5.9	4.33	3.64
		Gap 2	9.3287	7.26078	4.36	4.05	3.83
		Gap 3	9.3287	7.25311	4.87	4.41	3.735
	Canopy gap	Gap 1	9.3287	7.23971	4.71	4.1	3.82
		Gap 2	9.3287	7.18989	4.655	4.2	3.87
		Gap 3	9.3287	7.08111	4.315	4.23	3.845
	Expanded gap	Gap 1	9.3287	7.44076	4.57	4.011	3.85
		Gap 2	9.3287	7.47661	4.33	3.95	3.89
		Gap 3	9.3287	7.31561	4.36	4.1	3.87
	Closed canopy	Gap 1	9.3287	7.43952	4.905	4.25	4.01
		Gap 2	9.3287	7.59519	5.215	4.512	4.02
		Gap 3	9.3287	7.53866	4.89	4.35	4.015
Azalea	Gap centre	Gap 1	9.536	7.76614	7.395	6	5.82
		Gap 2	9.536	7.82464	7.155	5.77	5.62
		Gap 3	9.536	7.85387	7.445	5.81	5.72
	Canopy gap	Gap 1	9.536	7.91902	7.35	5.91	5.34
		Gap 2	9.536	7.91164	7.33	5.35	5.23
		Gap 3	9.536	7.96418	7.055	5.73	5.285
	Expanded gap	Gap 1	9.536	8.0321	7.115	6.01	5.76
		Gap 2	9.536	8.00156	7.15	6.41	5.79
		Gap 3	9.536	8.12064	7.035	6.14	5.775
	Closed canopy	Gap 1	9.536	8.18964	7.02	6.05	5.94
		Gap 2	9.536	8.12064	7.365	6.34	6.02
		Gap 3	9.536	8.04748	7.19	6.07	5.98
