# Supplementary material for: Forest gaps slow the sequestration of soil organic matter: a humification experiment with six foliar litters in an alpine forest
Source: Sci Rep. 2016 Jan 21;6:19744. doi: 10.1038/srep19744 (PMC4726255; doi:10.1038/srep19744)
Supplement: Supplementary Dataset 2 [file srep19744-s3.xls]

## Sheet: ΔlogK
Dataset 2. The ΔlogK values of the six types of foliar litter in different gap positions
		Initial						1st winter			1st growing season			2nd winter			2nd growing season
Species	Replicates	400 nm	600 nm	ΔlogK	Species	Gap positions	Replicates	400 nm	600 nm	ΔlogK	400 nm	600 nm	ΔlogK	400 nm	600 nm	ΔlogK	400 nm	600 nm	ΔlogK
Fir	a	3.349	0.327	1.01037	Fir	Gap centre	Gap 1	2.881	0.349667	0.915889	1.088	0.118	0.964747	2.579	0.306	0.92573	3.257	0.375	0.938786
	b	3.407	0.34	1.00089			Gap 2	3.12267	0.376333	0.918953	1.044	0.112	0.969482	2.494	0.283	0.94511	3.591	0.401	0.952071
	c	3.472	0.367	0.975914			Gap 3	2.915	0.357	0.91197	1.333	0.148	0.954568	2.531	0.289	0.942394	3.512	0.396	0.947859
	d	3.183	0.311	1.01008		Canopy gap	Gap 1	2.89267	0.366333	0.897422	1.11	0.113	0.992245	2.636	0.306	0.935224	2.782	0.326	0.93114
	e	3.073	0.321	0.981058			Gap 2	3.04433	0.374333	0.910234	1.054	0.112	0.973623	2.648	0.308	0.934367	2.92	0.336	0.939044
	f	3.419	0.348	0.99232			Gap 3	2.806	0.367333	0.883027	1.179	0.12	0.992333	2.688	0.319	0.925639	2.794	0.333	0.923782
	g	3.352	0.347	0.984975		Expanded gap	Gap 1	3.023	0.381	0.899513	0.926	0.099	0.970976	2.581	0.299	0.936117	2.791	0.33	0.927246
	h	3.284	0.333	0.993959			Gap 2	3.08367	0.389	0.899118	0.879	0.096	0.961718	2.508	0.299	0.923656	2.632	0.307	0.933148
	i	3.122	0.304	1.01156			Gap 3	2.763	0.347667	0.900218	0.871	0.096	0.957747	2.607	0.314	0.919211	2.571	0.308	0.921551
Cypress	a	1.748	0.165	1.02506		Closed canopy	Gap 1	3.06033	0.376333	0.910196	0.862	0.098	0.944281	1.951	0.21	0.968038	2.608	0.317	0.915248
	b	1.72	0.174	0.994979			Gap 2	3.06167	0.386	0.899371	0.934	0.108	0.936923	2.017	0.221	0.960314	2.644	0.327	0.907714
	c	1.805	0.172	1.02095			Gap 3	2.88767	0.346333	0.921053	0.857	0.093	0.964498	2.043	0.229	0.950433	2.747	0.336	0.912519
	d	1.942	0.189	1.01179	Cypress	Gap centre	Gap 1	1.45333	0.171	0.929369	0.484	0.058	0.921417	1.367	0.109	1.09834	1.928	0.213	0.956727
	e	1.836	0.177	1.0159			Gap 2	1.861	0.214	0.939333	0.415	0.048	0.936807	1.447	0.118	1.08859	1.797	0.195	0.964513
	f	1.73	0.182	0.977975			Gap 3	1.862	0.224333	0.919086	0.504	0.059	0.931579	1.404	0.11	1.10597	1.872	0.208	0.954243
	g	1.926	0.177	1.03668		Canopy gap	Gap 1	1.455	0.158333	0.963291	0.449	0.049	0.96205	1.341	0.114	1.07052	1.687	0.187	0.955273
	h	1.828	0.184	0.997158			Gap 2	1.93967	0.204	0.978097	0.452	0.048	0.973897	1.244	0.101	1.0905	1.714	0.197	0.939545
	i	1.733	0.157	1.0429			Gap 3	1.896	0.212	0.951502	0.413	0.046	0.953192	1.287	0.104	1.09255	1.633	0.18	0.957714
Larch	a	2.948	0.301	0.990961		Expanded gap	Gap 1	1.51867	0.172333	0.945093	0.436	0.046	0.976729	1.402	0.114	1.08984	1.801	0.201	0.952318
	b	3.14	0.304	1.01406			Gap 2	1.82433	0.207	0.945134	0.404	0.045	0.953169	1.369	0.111	1.09108	1.792	0.205	0.941584
	c	3.242	0.319	1.00702			Gap 3	1.64767	0.186	0.947356	0.459	0.053	0.937537	1.355	0.108	1.09852	1.771	0.202	0.942867
	d	2.991	0.305	0.991517		Closed canopy	Gap 1	1.54467	0.182	0.928763	0.49	0.055	0.949833	1.449	0.119	1.08552	1.78	0.198	0.953755
	e	3.247	0.313	1.01594			Gap 2	2.055	0.236333	0.939287	0.464	0.055	0.926155	1.504	0.129	1.06666	1.789	0.2	0.95158
	f	3.381	0.326	1.01583			Gap 3	1.80867	0.218667	0.917576	0.471	0.055	0.932658	1.511	0.132	1.05869	1.817	0.206	0.945488
	g	3.107	0.315	0.994031	Larch	Gap centre	Gap 1	2.62567	0.290667	0.955844	0.973	0.09	1.03387	1.868	0.152	1.08953	1.818	0.214	0.92918
	h	3.006	0.322	0.970133			Gap 2	2.919	0.318	0.962807	0.885	0.083	1.02787	1.944	0.158	1.09004	1.923	0.183	1.02153
	i	3.379	0.311	1.03603			Gap 3	2.74133	0.309667	0.947067	0.913	0.085	1.03105	1.869	0.153	1.08692	1.894	0.176	1.03187
Birch	a	2.918	0.304	0.982212		Canopy gap	Gap 1	2.55167	0.299	0.931153	0.951	0.089	1.02879	2.14	0.191	1.04938	2.013	0.202	0.998492
	b	3.172	0.36	0.945031			Gap 2	2.91333	0.336667	0.93719	0.948	0.091	1.01777	1.847	0.153	1.08178	2.059	0.219	0.973212
	c	3.255	0.375	0.93852			Gap 3	2.63133	0.313	0.924632	0.857	0.083	1.0139	1.868	0.155	1.08105	2.108	0.223	0.975566
	d	3.246	0.36	0.955046		Expanded gap	Gap 1	2.571	0.305667	0.924854	0.931	0.089	1.01956	2.012	0.172	1.0681	1.988	0.195	1.00838
	e	2.993	0.331	0.956279			Gap 2	2.991	0.345333	0.937578	0.932	0.089	1.02003	1.997	0.173	1.06233	2.216	0.228	0.987635
	f	3.018	0.347	0.93939			Gap 3	2.89233	0.354667	0.911428	0.872	0.085	1.0111	1.91	0.158	1.08238	2.276	0.228	0.999237
	g	3.193	0.355	0.953971		Closed canopy	Gap 1	2.65733	0.32	0.919296	0.984	0.096	1.01072	1.766	0.149	1.0738	2.256	0.222	1.00699
	h	3.118	0.339	0.963676			Gap 2	2.96	0.344667	0.933892	1.045	0.103	1.00628	1.81	0.153	1.07299	2.277	0.223	1.00906
	i	3.095	0.336	0.964321			Gap 3	2.82867	0.353333	0.903397	0.949	0.097	0.990494	1.846	0.167	1.04352	2.298	0.228	1.00342
Willow	a	2.046	0.225	0.958723	Birch	Gap centre	Gap 1	2.541	0.343667	0.868867	1.111	0.137	0.908993	2.312	0.288	0.904595	2.018	0.252	0.903521
	b	1.948	0.219	0.949145			Gap 2	2.66033	0.347	0.884607	1.059	0.132	0.904322	2.222	0.272	0.912175	2.113	0.277	0.88242
	c	1.927	0.207	0.968911			Gap 3	2.748	0.353667	0.890423	1.05	0.131	0.903918	2.236	0.283	0.897685	2.012	0.267	0.877117
	d	2.016	0.212	0.978155		Canopy gap	Gap 1	1.98133	0.257333	0.886462	1.081	0.135	0.903492	2.156	0.265	0.910403	2.141	0.268	0.902482
	e	2.148	0.247	0.939337			Gap 2	1.99033	0.260333	0.883396	0.939	0.115	0.911968	2.092	0.255	0.914021	2.091	0.26	0.905381
	f	2.016	0.237	0.929742			Gap 3	1.878	0.242333	0.889282	0.986	0.12	0.914696	2.133	0.257	0.919058	2.183	0.277	0.896574
	g	1.994	0.229	0.93989		Expanded gap	Gap 1	2.25033	0.288333	0.892352	0.95	0.115	0.917026	2.228	0.279	0.902311	2.275	0.294	0.888634
	h	2.244	0.236	0.978111			Gap 2	2.402	0.314	0.883643	0.989	0.121	0.912411	2.204	0.28	0.896054	2.2	0.282	0.892174
	i	2.14	0.22	0.987991			Gap 3	2.51367	0.315	0.901997	0.989	0.12	0.916015	2.25	0.283	0.900396	2.105	0.276	0.882343
Azalea	a	6.046	0.517	1.06798		Closed canopy	Gap 1	2.181	0.285667	0.882796	1.118	0.139	0.905427	2.376	0.299	0.900175	2.001	0.266	0.876365
	b	5.796	0.497	1.06677			Gap 2	2.41367	0.328333	0.866362	0.982	0.12	0.91293	2.392	0.3	0.90164	1.993	0.271	0.866538
	c	6.147	0.514	1.0777			Gap 3	2.399	0.301	0.901464	0.989	0.124	0.901775	2.379	0.299	0.900723	2.085	0.299	0.843435
	d	6.193	0.52	1.0759	Willow	Gap centre	Gap 1	2.441	0.367333	0.822507	0.943	0.164	0.759668	2.019	0.25	0.907196	1.907	0.26	0.865377
	e	5.941	0.511	1.06544			Gap 2	2.51167	0.376	0.824774	0.981	0.199	0.692816	1.777	0.222	0.903334	1.885	0.251	0.875638
	f	6.248	0.527	1.07393			Gap 3	2.585	0.391333	0.819914	0.929	0.17	0.737567	1.594	0.196	0.910232	1.973	0.254	0.890293
	g	5.984	0.52	1.06099		Canopy gap	Gap 1	2.43	0.369333	0.818188	0.953	0.174	0.738544	1.904	0.247	0.88697	2.365	0.32	0.868681
	h	6.338	0.537	1.07198			Gap 2	2.63033	0.389333	0.829689	0.916	0.175	0.718857	1.859	0.238	0.892702	2.287	0.32	0.854116
	i	6.299	0.528	1.07664			Gap 3	2.67867	0.416333	0.808477	0.995	0.183	0.735372	1.903	0.238	0.902862	2.367	0.339	0.843999
						Expanded gap	Gap 1	2.543	0.391	0.81317	0.952	0.177	0.730664	1.999	0.254	0.895979	2.207	0.31	0.852441
							Gap 2	2.842	0.43	0.820156	0.946	0.187	0.70405	1.844	0.234	0.896545	2.379	0.341	0.84364
							Gap 3	2.43967	0.381333	0.806026	0.982	0.188	0.717954	1.86	0.233	0.902157	2.321	0.324	0.85513
						Closed canopy	Gap 1	2.51433	0.388333	0.811218	0.897	0.17	0.722344	2.007	0.263	0.882592	2.421	0.34	0.852516
							Gap 2	2.682	0.418333	0.806936	0.891	0.171	0.716882	2.029	0.261	0.890642	2.464	0.352	0.845098
							Gap 3	2.49267	0.378667	0.818407	0.791	0.177	0.650203	1.909	0.247	0.888109	2.582	0.397	0.813166
					Azalea	Gap centre	Gap 1	7.50133	0.709667	1.02408	1.398	0.175	0.902469	2.767	0.391	0.849832	4.359	0.612	0.852635
							Gap 2	7.47933	0.702667	1.02711	1.622	0.197	0.915585	2.744	0.386	0.851797	4.373	0.608	0.856876
							Gap 3	6.89033	0.668	1.01346	2.108	0.247	0.931174	2.905	0.412	0.848249	4.367	0.575	0.880515
						Canopy gap	Gap 1	7.01833	0.682333	1.01224	1.923	0.228	0.926044	2.642	0.384	0.837602	4.321	0.58	0.872156
							Gap 2	6.95067	0.662667	1.02073	1.837	0.217	0.927649	2.731	0.405	0.828867	4.332	0.583	0.87102
							Gap 3	6.82067	0.647333	1.0227	1.861	0.225	0.917564	2.91	0.427	0.833465	4.286	0.574	0.87314
						Expanded gap	Gap 1	6.52633	0.648667	1.00265	2.145	0.259	0.918128	2.915	0.432	0.829155	4.341	0.589	0.867474
							Gap 2	6.61433	0.655333	1.00402	2.059	0.242	0.929841	2.584	0.398	0.812409	4.575	0.633	0.858987
							Gap 3	6.81567	0.684	0.998452	2.007	0.245	0.913381	2.596	0.386	0.827717	3.491	0.49	0.852754
						Closed canopy	Gap 1	5.82767	0.587667	0.996364	2.044	0.247	0.917784	2.398	0.337	0.852219	4.38	0.621	0.848383
							Gap 2	5.99533	0.597	1.00184	2.043	0.246	0.919333	2.473	0.343	0.85793	4.671	0.673	0.841395
							Gap 3	5.973	0.615667	0.986847	1.96	0.24	0.912045	2.583	0.384	0.827793	4.748	0.705	0.828322
