# Supplementary material for: Forest gaps slow the sequestration of soil organic matter: a humification experiment with six foliar litters in an alpine forest
Source: Sci Rep. 2016 Jan 21;6:19744. doi: 10.1038/srep19744 (PMC4726255; doi:10.1038/srep19744)
Supplement: Supplementary Dataset 3 [file srep19744-s4.xls]

## Sheet: E4E6
Dataset 3. The E4/E6 values of the six types of foliar litter in different gap positions
		Initial						1st winter			1st growing season			2nd winter			2nd growing season
Species	Replicates	465 nm	665 nm	E4/E6	Species	Gap positions	Replicates	465 nm	665 nm	E4/E6	465 nm	665 nm	E4/E6	465 nm	665 nm	E4/E6	465 nm	665 nm	E4/E6
Fir	a	2.173	0.204	10.652	Fir	Gap centre	Gap 1	1.77433	0.174333	10.1778	1.266	0.135	9.37778	1.43	0.149	9.59732	1.727	0.177	9.75706
	b	2.21	0.217	10.1843			Gap 2	1.826	0.180667	10.107	1.317	0.121	10.8843	1.354	0.137	9.88321	1.843	0.19	9.7
	c	2.257	0.218	10.3532			Gap 3	1.77267	0.173667	10.2073	1.271	0.124	10.25	1.368	0.142	9.6338	1.825	0.186	9.81183
	d	2.461	0.24	10.2542		Canopy gap	Gap 1	1.812	0.187333	9.6726	1.08	0.105	10.2857	1.452	0.152	9.55263	1.484	0.158	9.39241
	e	2.325	0.22	10.5682			Gap 2	1.85433	0.196	9.46088	1.282	0.13	9.86154	1.464	0.154	9.50649	1.514	0.165	9.17576
	f	2.339	0.232	10.0819			Gap 3	1.87333	0.19	9.85965	1.216	0.125	9.728	1.503	0.16	9.39375	1.498	0.162	9.24691
	g	2.106	0.207	10.1739		Expanded gap	Gap 1	1.84267	0.195333	9.43345	0.954	0.097	9.83505	1.44	0.143	10.0699	1.489	0.164	9.07927
	h	2.27	0.215	10.5581			Gap 2	1.991	0.21	9.48095	1.165	0.13	8.96154	1.414	0.145	9.75172	1.4	0.154	9.09091
	i	2.363	0.22	10.7409			Gap 3	1.936	0.207333	9.33762	1.074	0.105	10.2286	1.474	0.154	9.57143	1.396	0.153	9.12418
Cypress	a	0.864	0.089	9.70787		Closed canopy	Gap 1	1.91433	0.197667	9.68465	1.06	0.104	10.1923	1.046	0.101	10.3564	1.43	0.157	9.10828
	b	0.87	0.09	9.66667			Gap 2	2.08633	0.214667	9.71894	1.08	0.106	10.1887	1.087	0.106	10.2547	1.46	0.162	9.01235
	c	0.849	0.085	9.98824			Gap 3	2.01933	0.215	9.39225	0.935	0.094	9.94681	1.111	0.113	9.83186	1.5	0.166	9.03614
	d	0.903	0.094	9.60638	Cypress	Gap centre	Gap 1	0.685333	0.100667	6.80795	0.72	0.081	8.88889	0.553	0.051	10.8431	0.921	0.108	8.52778
	e	0.94	0.094	10			Gap 2	0.810667	0.122333	6.6267	0.631	0.068	9.27941	0.577	0.057	10.1228	0.844	0.099	8.52525
	f	0.863	0.088	9.80682			Gap 3	0.922	0.132333	6.96725	0.566	0.058	9.75862	0.552	0.051	10.8235	0.887	0.106	8.36792
	g	0.891	0.09	9.9		Canopy gap	Gap 1	0.694333	0.0926667	7.49281	0.609	0.062	9.82258	0.547	0.056	9.76786	0.814	0.098	8.30612
	h	0.904	0.093	9.72043			Gap 2	0.774	0.105	7.37143	0.475	0.048	9.89583	0.497	0.048	10.3542	0.833	0.104	8.00962
	i	0.926	0.095	9.74737			Gap 3	0.784	0.102667	7.63636	0.474	0.049	9.67347	0.509	0.05	10.18	0.788	0.094	8.38298
Larch	a	1.645	0.149	11.0403		Expanded gap	Gap 1	0.737	0.101333	7.27303	0.529	0.051	10.3725	0.566	0.053	10.6792	0.865	0.106	8.16038
	b	1.571	0.141	11.1418			Gap 2	0.836667	0.113667	7.3607	0.527	0.054	9.75926	0.546	0.053	10.3019	0.869	0.109	7.97248
	c	1.618	0.146	11.0822			Gap 3	0.854	0.118	7.23729	0.521	0.053	9.83019	0.536	0.051	10.5098	0.859	0.106	8.10377
	d	1.749	0.159	11		Closed canopy	Gap 1	0.742333	0.110667	6.70783	0.452	0.041	11.0244	0.583	0.056	10.4107	0.857	0.103	8.32039
	e	1.735	0.155	11.1935			Gap 2	0.821	0.125333	6.55053	0.581	0.056	10.375	0.606	0.063	9.61905	0.86	0.104	8.26923
	f	1.684	0.157	10.7261			Gap 3	0.832	0.121	6.87603	0.568	0.055	10.3273	0.608	0.066	9.21212	0.875	0.109	8.02752
	g	1.739	0.161	10.8012	Larch	Gap centre	Gap 1	1.46067	0.155	9.42366	1.248	0.105	11.8857	0.789	0.065	12.1385	0.823	0.126	6.53175
	h	1.722	0.153	11.2549			Gap 2	1.64567	0.168667	9.75692	1.003	0.085	11.8	0.826	0.068	12.1471	0.881	0.083	10.6145
	i	1.83	0.158	11.5823			Gap 3	1.54467	0.169333	9.12205	0.781	0.067	11.6567	0.789	0.066	11.9545	0.857	0.079	10.8481
Birch	a	1.641	0.179	9.1676		Canopy gap	Gap 1	1.365	0.152667	8.94105	0.905	0.075	12.0667	0.95	0.085	11.1765	0.955	0.095	10.0526
	b	1.607	0.185	8.68649			Gap 2	1.472	0.166	8.86747	1.104	0.098	11.2653	0.777	0.067	11.597	1.005	0.104	9.66346
	c	1.594	0.175	9.10857			Gap 3	1.52067	0.167333	9.08765	0.968	0.084	11.5238	0.792	0.066	12	1.039	0.104	9.99038
	d	1.743	0.194	8.98454		Expanded gap	Gap 1	1.37333	0.16	8.58333	1.019	0.083	12.2771	0.882	0.074	11.9189	0.93	0.088	10.5682
	e	1.725	0.192	8.98438			Gap 2	1.778	0.201	8.84577	1.02	0.088	11.5909	0.873	0.077	11.3377	1.076	0.103	10.4466
	f	1.674	0.183	9.14754			Gap 3	1.68	0.203333	8.2623	1.12	0.096	11.6667	0.816	0.067	12.1791	1.101	0.101	10.901
	g	1.706	0.189	9.02646		Closed canopy	Gap 1	1.43033	0.168333	8.49703	0.92	0.079	11.6456	0.768	0.064	12	1.076	0.099	10.8687
	h	1.65	0.193	8.54922			Gap 2	1.585	0.181	8.75691	0.832	0.067	12.4179	0.801	0.063	12.7143	1.092	0.099	11.0303
	i	1.675	0.181	9.25414			Gap 3	1.552	0.188667	8.22615	0.891	0.073	12.2055	0.831	0.073	11.3836	1.11	0.101	10.9901
Willow	a	0.917	0.162	5.66049	Birch	Gap centre	Gap 1	1.227	0.143333	8.56047	1.211	0.145	8.35172	1.246	0.14	8.9	1.051	0.124	8.47581
	b	0.964	0.16	6.025			Gap 2	1.40933	0.161333	8.73554	0.962	0.117	8.22222	1.183	0.13	9.1	1.116	0.141	7.91489
	c	0.995	0.173	5.75145			Gap 3	1.49933	0.179	8.37616	0.854	0.099	8.62626	1.201	0.139	8.64029	1.054	0.139	7.58273
	d	1.035	0.182	5.68681		Canopy gap	Gap 1	1.40367	0.164667	8.52429	0.882	0.117	7.53846	1.143	0.128	8.92969	1.113	0.134	8.30597
	e	0.973	0.164	5.93293			Gap 2	1.50533	0.180333	8.3475	0.951	0.116	8.19828	1.102	0.123	8.95935	1.078	0.127	8.48819
	f	0.937	0.159	5.89308			Gap 3	1.544	0.184	8.3913	0.686	0.081	8.46914	1.121	0.124	9.04032	1.14	0.138	8.26087
	g	1.033	0.171	6.04094		Expanded gap	Gap 1	1.07067	0.130333	8.21483	0.832	0.095	8.75789	1.196	0.134	8.92537	1.205	0.147	8.19728
	h	1.008	0.183	5.5082			Gap 2	1.08333	0.128333	8.44156	1.145	0.134	8.54478	1.185	0.136	8.71324	1.167	0.141	8.2766
	i	0.971	0.168	5.77976			Gap 3	1.171	0.146333	8.00228	1.013	0.118	8.58475	1.211	0.136	8.90441	1.125	0.138	8.15217
Azalea	a	4.584	0.386	11.8756		Closed canopy	Gap 1	1.192	0.143	8.33566	1.09	0.127	8.58268	1.282	0.145	8.84138	1.064	0.134	7.9403
	b	4.625	0.39	11.859			Gap 2	1.194	0.141333	8.44811	0.886	0.102	8.68627	1.283	0.148	8.66892	1.063	0.14	7.59286
	c	4.651	0.387	12.0181			Gap 3	1.17533	0.142333	8.25761	0.928	0.107	8.6729	1.282	0.146	8.78082	1.127	0.158	7.13291
	d	4.824	0.405	11.9111	Willow	Gap centre	Gap 1	1.13533	0.252	4.50529	0.972	0.142	6.84507	0.941	0.143	6.58042	0.9	0.157	5.73248
	e	4.728	0.396	11.9394			Gap 2	1.16767	0.252333	4.62748	1.034	0.175	5.90857	0.814	0.131	6.21374	0.875	0.153	5.71895
	f	4.719	0.398	11.8568			Gap 3	1.00333	0.228667	4.38776	0.918	0.147	6.2449	0.711	0.117	6.07692	0.91	0.15	6.06667
	g	4.473	0.373	11.992		Canopy gap	Gap 1	1.112	0.261333	4.2551	1.033	0.176	5.86932	0.881	0.151	5.83444	1.107	0.198	5.59091
	h	4.395	0.375	11.72			Gap 2	1.25967	0.28	4.49881	1.05	0.203	5.17241	0.848	0.146	5.80822	1.074	0.202	5.31683
	i	4.618	0.381	12.1207			Gap 3	1.14	0.282667	4.03302	1.04	0.186	5.5914	0.863	0.145	5.95172	1.125	0.214	5.25701
						Expanded gap	Gap 1	1.19333	0.273667	4.36054	0.949	0.168	5.64881	0.927	0.153	6.05882	1.046	0.193	5.41969
							Gap 2	1.157	0.277333	4.17187	0.946	0.163	5.80368	0.84	0.141	5.95745	1.136	0.215	5.28372
							Gap 3	1.19133	0.262	4.54707	1.024	0.18	5.68889	0.844	0.14	6.02857	1.103	0.2	5.515
						Closed canopy	Gap 1	1.173	0.272	4.3125	0.829	0.147	5.63946	0.945	0.158	5.98101	1.13	0.214	5.28037
							Gap 2	1.30133	0.310333	4.19334	0.874	0.164	5.32927	0.953	0.157	6.07006	1.162	0.222	5.23423
							Gap 3	1.33233	0.302	4.4117	0.901	0.17	5.3	0.896	0.149	6.01342	1.233	0.26	4.74231
					Azalea	Gap centre	Gap 1	3.565	0.355333	10.0328	1.589	0.191	8.31937	1.752	0.18	9.73333	2.511	0.3	8.37
							Gap 2	3.35867	0.34	9.87843	1.823	0.223	8.17489	1.745	0.178	9.80337	2.478	0.299	8.28763
							Gap 3	3.468	0.342	10.1404	1.766	0.206	8.57282	1.82	0.192	9.47917	2.43	0.278	8.74101
						Canopy gap	Gap 1	4.06267	0.379333	10.71	1.806	0.213	8.47887	1.662	0.185	8.98378	2.398	0.283	8.4735
							Gap 2	4.20633	0.387667	10.8504	1.517	0.177	8.57062	1.723	0.199	8.65829	2.409	0.284	8.48239
							Gap 3	4.20967	0.398	10.5771	1.977	0.242	8.16942	1.802	0.209	8.62201	2.387	0.28	8.525
						Expanded gap	Gap 1	4.04433	0.371333	10.8914	2.155	0.264	8.16288	1.896	0.204	9.29412	2.408	0.292	8.24658
							Gap 2	4.30367	0.392333	10.9694	2.085	0.252	8.27381	1.715	0.192	8.93229	2.609	0.313	8.33546
							Gap 3	3.91867	0.374667	10.4591	2.038	0.248	8.21774	1.686	0.184	9.16304	2.002	0.245	8.17143
						Closed canopy	Gap 1	3.91333	0.372	10.5197	1.861	0.217	8.57604	1.543	0.159	9.7044	2.487	0.315	7.89524
							Gap 2	4.04133	0.388667	10.3979	2.195	0.245	8.95918	1.587	0.16	9.91875	2.77	0.335	8.26866
							Gap 3	4.00867	0.377333	10.6237	1.971	0.232	8.49569	1.705	0.185	9.21622	3.075	0.353	8.71105
