# Supplementary material for: Forest gaps slow the sequestration of soil organic matter: a humification experiment with six foliar litters in an alpine forest
Source: Sci Rep. 2016 Jan 21;6:19744. doi: 10.1038/srep19744 (PMC4726255; doi:10.1038/srep19744)
Supplement: Supplementary Dataset 4 [file srep19744-s5.xls]

## Sheet: A600C
Dataset 4. The A600/C values of the six types of foliar litter in different gap positions
		Initial						1st winter			1st growing season			2nd winter			2nd growing season
Species	Replicates	600 nm	C (mg/mL)	A600/C	Species	Gap positions	Replicates	600 nm	C (mg/mL)	A600/C	600 nm	C (mg/mL)	A600/C	600 nm	C (mg/mL)	A600/C	600 nm	C (mg/mL)	A600/C
Fir	a	0.327	0.225081	1.45281	Fir	Gap centre	Gap 1	0.349667	0.260379	1.34291	0.118	0.3113	0.379056	0.306	0.337	0.908012	0.375	0.4167	0.899928
	b	0.34	0.226176	1.50325			Gap 2	0.376333	0.259467	1.45041	0.112	0.282	0.397163	0.283	0.346	0.817919	0.401	0.4465	0.898096
	c	0.367	0.219878	1.66911			Gap 3	0.357	0.258969	1.37854	0.148	0.2726	0.54292	0.289	0.3187	0.906809	0.396	0.4439	0.892093
Cypress	a	0.165	0.156625	1.05347		Canopy gap	Gap 1	0.366333	0.254929	1.437	0.113	0.2842	0.397607	0.306	0.3181	0.961962	0.326	0.3533	0.922729
	b	0.174	0.15553	1.11875			Gap 2	0.374333	0.255604	1.4645	0.112	0.2792	0.401146	0.308	0.3261	0.944496	0.336	0.4347	0.772947
	c	0.172	0.164019	1.04866			Gap 3	0.367333	0.255411	1.43821	0.12	0.2772	0.4329	0.319	0.3281	0.972265	0.333	0.4077	0.816777
Larch	a	0.301	0.203723	1.4775		Expanded gap	Gap 1	0.381	0.259343	1.46909	0.099	0.2299	0.430622	0.299	0.3234	0.924552	0.33	0.3278	1.00671
	b	0.304	0.201532	1.50844			Gap 2	0.389	0.259217	1.50067	0.096	0.2768	0.346821	0.299	0.3302	0.905512	0.307	0.3288	0.933698
	c	0.319	0.201258	1.58503			Gap 3	0.347667	0.258034	1.34737	0.096	0.2616	0.366972	0.314	0.3337	0.940965	0.308	0.3215	0.958009
Birch	a	0.304	0.140744	2.15995		Closed canopy	Gap 1	0.376333	0.255703	1.47176	0.098	0.2374	0.412805	0.21	0.2424	0.866337	0.317	0.3946	0.803345
	b	0.36	0.139922	2.57285			Gap 2	0.386	0.255088	1.5132	0.108	0.255	0.423529	0.221	0.2554	0.865309	0.327	0.376	0.869681
	c	0.375	0.141565	2.64895			Gap 3	0.346333	0.252665	1.37072	0.093	0.2229	0.417227	0.229	0.2733	0.837907	0.336	0.3555	0.945148
Willow	a	0.225	0.167852	1.34047	Cypress	Gap centre	Gap 1	0.171	0.181103	0.944215	0.058	0.2313	0.250757	0.109	0.219	0.497717	0.213	0.3126	0.681382
	b	0.219	0.17059	1.28378			Gap 2	0.214	0.179439	1.19261	0.048	0.2172	0.220994	0.118	0.2406	0.490441	0.195	0.2846	0.685172
	c	0.207	0.160733	1.28785			Gap 3	0.224333	0.181067	1.23895	0.059	0.2103	0.280552	0.11	0.2138	0.5145	0.208	0.384	0.541667
Azalea	a	0.517	0.22864	2.26119		Canopy gap	Gap 1	0.158333	0.183878	0.861078	0.049	0.2083	0.235238	0.114	0.2123	0.536976	0.187	0.2364	0.791032
	b	0.497	0.232748	2.13536			Gap 2	0.204	0.180761	1.12856	0.048	0.1591	0.301697	0.101	0.1915	0.527415	0.197	0.2333	0.844406
	c	0.514	0.234391	2.19292			Gap 3	0.212	0.178289	1.18908	0.046	0.1809	0.254284	0.104	0.1949	0.533607	0.18	0.2716	0.662739
						Expanded gap	Gap 1	0.172333	0.182002	0.946876	0.046	0.2	0.23	0.114	0.2121	0.537482	0.201	0.3159	0.636277
							Gap 2	0.207	0.178817	1.15761	0.045	0.1908	0.235849	0.111	0.2218	0.500451	0.205	0.2362	0.867909
							Gap 3	0.186	0.180579	1.03002	0.053	0.1887	0.280869	0.108	0.2109	0.512091	0.202	0.2602	0.776326
						Closed canopy	Gap 1	0.182	0.180846	1.00638	0.055	0.1859	0.295858	0.119	0.2098	0.567207	0.198	0.2741	0.722364
							Gap 2	0.236333	0.179682	1.31528	0.055	0.1931	0.284827	0.129	0.2379	0.542245	0.2	0.2756	0.725689
							Gap 3	0.218667	0.17831	1.22633	0.055	0.1837	0.299401	0.132	0.232	0.568966	0.206	0.2483	0.829642
					Larch	Gap centre	Gap 1	0.290667	0.225463	1.2892	0.09	0.2793	0.322234	0.152	0.2275	0.668132	0.214	0.2397	0.892783
							Gap 2	0.318	0.225823	1.40818	0.083	0.2374	0.349621	0.158	0.211	0.748815	0.183	0.2117	0.864431
							Gap 3	0.309667	0.227228	1.3628	0.085	0.2735	0.310786	0.153	0.2374	0.644482	0.176	0.2919	0.602946
						Canopy gap	Gap 1	0.299	0.23431	1.27609	0.089	0.1958	0.454545	0.191	0.2298	0.831158	0.202	0.2277	0.887132
							Gap 2	0.336667	0.232423	1.44851	0.091	0.2235	0.407159	0.153	0.2221	0.688879	0.219	0.2197	0.996814
							Gap 3	0.313	0.231006	1.35495	0.083	0.205	0.404878	0.155	0.2048	0.756836	0.223	0.2334	0.955441
						Expanded gap	Gap 1	0.305667	0.230893	1.32385	0.089	0.2219	0.401082	0.172	0.2154	0.798514	0.195	0.2245	0.868597
							Gap 2	0.345333	0.229343	1.50575	0.089	0.2182	0.407883	0.173	0.23	0.752174	0.228	0.2943	0.77472
							Gap 3	0.354667	0.229342	1.54645	0.085	0.2349	0.361856	0.158	0.2006	0.787637	0.228	0.2369	0.962431
						Closed canopy	Gap 1	0.32	0.222664	1.43715	0.096	0.2195	0.437358	0.149	0.1837	0.811105	0.222	0.2394	0.927318
							Gap 2	0.344667	0.222387	1.54985	0.103	0.1933	0.53285	0.153	0.1956	0.782209	0.223	0.2473	0.901739
							Gap 3	0.353333	0.221973	1.59179	0.097	0.2123	0.456901	0.167	0.2075	0.804819	0.228	0.2768	0.823699
					Birch	Gap centre	Gap 1	0.343667	0.179351	1.91616	0.137	0.271	0.505535	0.288	0.2738	1.05186	0.252	0.3574	0.705092
							Gap 2	0.347	0.178218	1.94706	0.132	0.218	0.605505	0.272	0.2616	1.03976	0.277	0.3591	0.771373
							Gap 3	0.353667	0.175739	2.01246	0.131	0.2101	0.623513	0.283	0.267	1.05993	0.267	0.346	0.771676
						Canopy gap	Gap 1	0.257333	0.179305	1.43517	0.135	0.2376	0.568182	0.265	0.2646	1.00151	0.268	0.2307	1.16168
							Gap 2	0.260333	0.176482	1.47513	0.115	0.22	0.522727	0.255	0.2563	0.994928	0.26	0.2362	1.10076
							Gap 3	0.242333	0.178883	1.3547	0.12	0.1879	0.638638	0.257	0.2579	0.99651	0.277	0.2502	1.10711
						Expanded gap	Gap 1	0.288333	0.183266	1.57331	0.115	0.235	0.489362	0.279	0.2729	1.02235	0.294	0.2524	1.16482
							Gap 2	0.314	0.182861	1.71715	0.121	0.2445	0.494888	0.28	0.2583	1.08401	0.282	0.2425	1.16289
							Gap 3	0.315	0.180416	1.74597	0.12	0.2123	0.565238	0.283	0.2713	1.04313	0.276	0.2196	1.25683
						Closed canopy	Gap 1	0.285667	0.182986	1.56114	0.139	0.2316	0.600173	0.299	0.291	1.02749	0.266	0.2294	1.15955
							Gap 2	0.328333	0.182319	1.80087	0.12	0.2085	0.57554	0.3	0.2857	1.05005	0.271	0.2096	1.29294
							Gap 3	0.301	0.182244	1.65163	0.124	0.2049	0.605173	0.299	0.2832	1.05579	0.299	0.2185	1.36842
					Willow	Gap centre	Gap 1	0.367333	0.212193	1.73112	0.164	0.2354	0.696686	0.25	0.2611	0.957488	0.26	0.2935	0.88586
							Gap 2	0.376	0.208611	1.8024	0.199	0.2316	0.85924	0.222	0.2296	0.966899	0.251	0.2068	1.21373
							Gap 3	0.391333	0.209256	1.87012	0.17	0.2276	0.746924	0.196	0.1868	1.04925	0.254	0.2259	1.12439
						Canopy gap	Gap 1	0.369333	0.218768	1.68825	0.174	0.2367	0.735108	0.247	0.2204	1.12069	0.32	0.2375	1.34737
							Gap 2	0.389333	0.217816	1.78744	0.175	0.2298	0.761532	0.238	0.2168	1.09779	0.32	0.2187	1.46319
							Gap 3	0.416333	0.215949	1.92792	0.183	0.2442	0.749386	0.238	0.2212	1.07595	0.339	0.2276	1.48946
						Expanded gap	Gap 1	0.391	0.2105	1.85748	0.177	0.2133	0.829817	0.254	0.2107	1.20551	0.31	0.2337	1.32649
							Gap 2	0.43	0.209359	2.05389	0.187	0.1998	0.935936	0.234	0.2289	1.02228	0.341	0.248	1.375
							Gap 3	0.381333	0.208827	1.82607	0.188	0.2196	0.856102	0.233	0.2257	1.03234	0.324	0.2386	1.35792
						Closed canopy	Gap 1	0.388333	0.20908	1.85735	0.17	0.1794	0.947603	0.263	0.2145	1.22611	0.34	0.2543	1.337
							Gap 2	0.418333	0.207874	2.01244	0.171	0.1886	0.906681	0.261	0.2175	1.2	0.352	0.2417	1.45635
							Gap 3	0.378667	0.207384	1.82592	0.177	0.1884	0.93949	0.247	0.2214	1.11563	0.397	0.2498	1.58927
					Azalea	Gap centre	Gap 1	0.709667	0.290383	2.44389	0.175	0.2608	0.671012	0.391	0.2436	1.60509	0.612	0.2927	2.09088
							Gap 2	0.702667	0.288198	2.43814	0.197	0.2848	0.691713	0.386	0.2554	1.51135	0.608	0.2898	2.098
							Gap 3	0.668	0.289588	2.30673	0.247	0.2497	0.989187	0.412	0.2425	1.69897	0.575	0.3074	1.87053
						Canopy gap	Gap 1	0.682333	0.288281	2.3669	0.228	0.2638	0.864291	0.384	0.2398	1.60133	0.58	0.2909	1.99381
							Gap 2	0.662667	0.286839	2.31024	0.217	0.2705	0.802218	0.405	0.2424	1.67079	0.583	0.3049	1.9121
							Gap 3	0.647333	0.28384	2.28063	0.225	0.2509	0.896772	0.427	0.2626	1.62605	0.574	0.3083	1.86182
						Expanded gap	Gap 1	0.648667	0.285936	2.26858	0.259	0.2428	1.06672	0.432	0.2584	1.67183	0.589	0.375	1.57067
							Gap 2	0.655333	0.282952	2.31606	0.242	0.2437	0.993024	0.398	0.2298	1.73194	0.633	0.3004	2.10719
							Gap 3	0.684	0.281236	2.43212	0.245	0.2647	0.925576	0.386	0.2404	1.60566	0.49	0.2686	1.82427
						Closed canopy	Gap 1	0.587667	0.285792	2.05627	0.247	0.2392	1.03261	0.337	0.21	1.60476	0.621	0.405	1.53333
							Gap 2	0.597	0.285195	2.09331	0.246	0.2482	0.991136	0.343	0.2228	1.5395	0.673	0.344	1.9564
							Gap 3	0.615667	0.28355	2.17128	0.24	0.2475	0.969697	0.384	0.2271	1.69089	0.705	0.3482	2.0247
