# Supplementary material for: Forest gaps slow the sequestration of soil organic matter: a humification experiment with six foliar litters in an alpine forest
Source: Sci Rep. 2016 Jan 21;6:19744. doi: 10.1038/srep19744 (PMC4726255; doi:10.1038/srep19744)
Supplement: Supplementary Dataset 5 [file srep19744-s6.xls]

## Sheet: gap centre
Dataset 5. Temperature recorded in gap centre
Gap centre					DMT			NFTC
		Gap 1	Gap 2	Gap 3	Gap 1	Gap 2	Gap 3	Gap 1	Gap 2	Gap 3
2012.11.17	1899-12-31 01:04:00	-9	-5	-8	-5.20833	-4.29167	-3.75	1	0	1
2012.11.17	1899-12-31 03:04:00	-9	-5.5	-8.5
2012.11.17	1899-12-31 05:04:00	-9.5	-6	-9.5
2012.11.17	1899-12-31 07:04:00	-10	-6	-10
2012.11.17	1899-12-31 09:04:00	-9.5	-6.5	-9.5
2012.11.17	1899-12-31 11:04:00	1.5	-6	-0.5
2012.11.17	1899-12-31 13:04:00	8	-2	10
2012.11.17	1899-12-31 15:04:00	10.5	-1	2.5
2012.11.17	1899-12-31 17:04:00	-6.5	-2	-1
2012.11.17	1899-12-31 19:04:00	-9	-3	-2
2012.11.17	1899-12-31 21:04:00	-10	-4	-4
2012.11.17	1899-12-31 23:04:00	-10	-4.5	-4.5
2012.11.18	1899-12-31 01:04:00	-10	-4.5	-4.5	-3.33333	-3.45833	-0.75	1	0	1
2012.11.18	1899-12-31 03:04:00	-11	-5	-5
2012.11.18	1899-12-31 05:04:00	-11	-5	-6
2012.11.18	1899-12-31 07:04:00	-11	-5.5	-7
2012.11.18	1899-12-31 09:04:00	-9	-5.5	-5
2012.11.18	1899-12-31 11:04:00	10	-4.5	7
2012.11.18	1899-12-31 13:04:00	19	-0.5	15
2012.11.18	1899-12-31 15:04:00	15.5	0	7
2012.11.18	1899-12-31 17:04:00	-4.5	-0.5	1.5
2012.11.18	1899-12-31 19:04:00	-8.5	-2.5	-2.5
2012.11.18	1899-12-31 21:04:00	-9.5	-3.5	-4
2012.11.18	1899-12-31 23:04:00	-10	-4.5	-5.5
2012.11.19	1899-12-31 01:04:00	-10.5	-5	-6.5	-3.04167	-4.5	-2.83333	1	0	1
2012.11.19	1899-12-31 03:04:00	-11.5	-6	-7.5
2012.11.19	1899-12-31 05:04:00	-12	-6.5	-8.5
2012.11.19	1899-12-31 07:04:00	-12.5	-7	-9.5
2012.11.19	1899-12-31 09:04:00	-10.5	-7	-9
2012.11.19	1899-12-31 11:04:00	16.5	-6.5	-2.5
2012.11.19	1899-12-31 13:04:00	22	-2	20
2012.11.19	1899-12-31 15:04:00	14	-0.5	3.5
2012.11.19	1899-12-31 17:04:00	-5	-1.5	-1
2012.11.19	1899-12-31 19:04:00	-8	-3	-3
2012.11.19	1899-12-31 21:04:00	-9	-4	-4.5
2012.11.19	1899-12-31 23:04:00	-10	-5	-5.5
2012.11.20	1899-12-31 01:04:00	-10.5	-5.5	-6.5	-1.33333	-3.625	-1.16667	1	0	1
2012.11.20	1899-12-31 03:04:00	-10.5	-5.5	-7
2012.11.20	1899-12-31 05:04:00	-11.5	-6	-7.5
2012.11.20	1899-12-31 07:04:00	-11.5	-6.5	-8
2012.11.20	1899-12-31 09:04:00	-10	-6.5	-7.5
2012.11.20	1899-12-31 11:04:00	18	-5.5	2.5
2012.11.20	1899-12-31 13:04:00	22.5	-0.5	15
2012.11.20	1899-12-31 15:04:00	14.5	0	7
2012.11.20	1899-12-31 17:04:00	2	0	5
2012.11.20	1899-12-31 19:04:00	-4.5	-1	-0.5
2012.11.20	1899-12-31 21:04:00	-8.5	-3	-3
2012.11.20	1899-12-31 23:04:00	-6	-3.5	-3.5
2012.11.21	1899-12-31 01:04:00	-8	-4	-4.5	-2.29167	-3.625	-0.583333	1	0	1
2012.11.21	1899-12-31 03:04:00	-10	-4.5	-5
2012.11.21	1899-12-31 05:04:00	-10	-5.5	-5.5
2012.11.21	1899-12-31 07:04:00	-11	-6	-6.5
2012.11.21	1899-12-31 09:04:00	-9	-6	-4.5
2012.11.21	1899-12-31 11:04:00	16.5	-5	2
2012.11.21	1899-12-31 13:04:00	21	-0.5	15
2012.11.21	1899-12-31 15:04:00	13	0	8.5
2012.11.21	1899-12-31 17:04:00	-3.5	-0.5	3.5
2012.11.21	1899-12-31 19:04:00	-8	-2.5	-2
2012.11.21	1899-12-31 21:04:00	-9	-4	-3.5
2012.11.21	1899-12-31 23:04:00	-9.5	-5	-4.5
2012.11.22	1899-12-31 01:04:00	-10.5	-5.5	-5.5	-1.54167	-3.29167	-3.875	1	0	0
2012.11.22	1899-12-31 03:04:00	-4	-4.5	-4.5
2012.11.22	1899-12-31 05:04:00	-4	-4	-4.5
2012.11.22	1899-12-31 07:04:00	-4	-4	-5
2012.11.22	1899-12-31 09:04:00	-3	-4	-4
2012.11.22	1899-12-31 11:04:00	4	-2.5	-2
2012.11.22	1899-12-31 13:04:00	12.5	-1	0
2012.11.22	1899-12-31 15:04:00	1.5	-1.5	-3
2012.11.22	1899-12-31 17:04:00	-2.5	-3	-4
2012.11.22	1899-12-31 19:04:00	-3	-3.5	-4.5
2012.11.22	1899-12-31 21:04:00	-2.5	-3	-4.5
2012.11.22	1899-12-31 23:04:00	-3	-3	-5
2012.11.23	1899-12-31 01:04:00	-2.5	-3	-4.5	0	-2.625	-3.70833	1	0	0
2012.11.23	1899-12-31 03:04:00	-2.5	-3	-5
2012.11.23	1899-12-31 05:04:00	-2.5	-3	-5
2012.11.23	1899-12-31 07:04:00	-3	-3.5	-5.5
2012.11.23	1899-12-31 09:04:00	-1.5	-3.5	-5
2012.11.23	1899-12-31 11:04:00	3	-2.5	-1.5
2012.11.23	1899-12-31 13:04:00	14.5	-1	0.5
2012.11.23	1899-12-31 15:04:00	5	-1.5	-2
2012.11.23	1899-12-31 17:04:00	-0.5	-2	-3.5
2012.11.23	1899-12-31 19:04:00	-3	-2.5	-4
2012.11.23	1899-12-31 21:04:00	-3.5	-3	-4.5
2012.11.23	1899-12-31 23:04:00	-3.5	-3	-4.5
2012.11.24	1899-12-31 01:04:00	-3.5	-3	-5	0.708333	-2.79167	-2	1	0	1
2012.11.24	1899-12-31 03:04:00	-4	-3.5	-5
2012.11.24	1899-12-31 05:04:00	-4	-3.5	-5
2012.11.24	1899-12-31 07:04:00	-5.5	-4	-6
2012.11.24	1899-12-31 09:04:00	-9	-5	-8
2012.11.24	1899-12-31 11:04:00	11.5	-5.5	-5
2012.11.24	1899-12-31 13:04:00	18	-1.5	17.5
2012.11.24	1899-12-31 15:04:00	12	-0.5	3
2012.11.24	1899-12-31 17:04:00	2	0	-1
2012.11.24	1899-12-31 19:04:00	-3	-1.5	-2.5
2012.11.24	1899-12-31 21:04:00	-3	-2.5	-3
2012.11.24	1899-12-31 23:04:00	-3	-3	-4
2012.11.25	1899-12-31 01:04:00	-3.5	-3.5	-5	-1.83333	-3.41667	-5.16667	1	0	0
2012.11.25	1899-12-31 03:04:00	-4	-3.5	-5.5
2012.11.25	1899-12-31 05:04:00	-4	-4	-5.5
2012.11.25	1899-12-31 07:04:00	-4	-4	-5.5
2012.11.25	1899-12-31 09:04:00	-2.5	-4	-5.5
2012.11.25	1899-12-31 11:04:00	5	-3	-4
2012.11.25	1899-12-31 13:04:00	1.5	-3	-4
2012.11.25	1899-12-31 15:04:00	-2	-3	-5
2012.11.25	1899-12-31 17:04:00	-3	-3.5	-5.5
2012.11.25	1899-12-31 19:04:00	-2.5	-3.5	-5.5
2012.11.25	1899-12-31 21:04:00	-1.5	-3	-5.5
2012.11.25	1899-12-31 23:04:00	-1.5	-3	-5.5
2012.11.26	1899-12-31 01:04:00	-1.5	-2.5	-5.5	-1.125	-2.375	-4.04167	0	0	0
2012.11.26	1899-12-31 03:04:00	-1.5	-2.5	-6
2012.11.26	1899-12-31 05:04:00	-1.5	-2.5	-6
2012.11.26	1899-12-31 07:04:00	-1.5	-3	-6.5
2012.11.26	1899-12-31 09:04:00	-1.5	-3	-5.5
2012.11.26	1899-12-31 11:04:00	-1	-2.5	-3.5
2012.11.26	1899-12-31 13:04:00	0	-2.5	6
2012.11.26	1899-12-31 15:04:00	0	-2	-1.5
2012.11.26	1899-12-31 17:04:00	0	-1.5	-2
2012.11.26	1899-12-31 19:04:00	-1	-2	-4
2012.11.26	1899-12-31 21:04:00	-1.5	-2	-6
2012.11.26	1899-12-31 23:04:00	-2.5	-2.5	-8
2012.11.27	1899-12-31 01:04:00	-3	-3	-8.5	-1.625	-2.91667	-3.75	0	0	1
2012.11.27	1899-12-31 03:04:00	-3.5	-3.5	-8.5
2012.11.27	1899-12-31 05:04:00	-3	-4	-8.5
2012.11.27	1899-12-31 07:04:00	-3.5	-4	-9.5
2012.11.27	1899-12-31 09:04:00	-3.5	-4.5	-8.5
2012.11.27	1899-12-31 11:04:00	-3	-4.5	-6.5
2012.11.27	1899-12-31 13:04:00	0.5	-3.5	11
2012.11.27	1899-12-31 15:04:00	0	-2	3
2012.11.27	1899-12-31 17:04:00	0	-1.5	-1.5
2012.11.27	1899-12-31 19:04:00	0	-1.5	-2
2012.11.27	1899-12-31 21:04:00	0	-1.5	-2.5
2012.11.27	1899-12-31 23:04:00	-0.5	-1.5	-3
2012.11.28	1899-12-31 01:04:00	-1	-2	-3	-0.916667	-1.79167	-3.45833	0	0	0
2012.11.28	1899-12-31 03:04:00	-1	-2	-3.5
2012.11.28	1899-12-31 05:04:00	-1.5	-2	-4
2012.11.28	1899-12-31 07:04:00	-1.5	-2	-5
2012.11.28	1899-12-31 09:04:00	-1	-2	-4
2012.11.28	1899-12-31 11:04:00	-0.5	-2	-2
2012.11.28	1899-12-31 13:04:00	0	-1.5	-1.5
2012.11.28	1899-12-31 15:04:00	0	-1.5	1
2012.11.28	1899-12-31 17:04:00	0	-1.5	-1.5
2012.11.28	1899-12-31 19:04:00	-0.5	-1.5	-3.5
2012.11.28	1899-12-31 21:04:00	-1.5	-1.5	-6
2012.11.28	1899-12-31 23:04:00	-2.5	-2	-8.5
2012.11.29	1899-12-31 01:04:00	-3	-2.5	-9	-1.54167	-2.58333	-2.33333	0	0	1
2012.11.29	1899-12-31 03:04:00	-3	-3	-8.5
2012.11.29	1899-12-31 05:04:00	-3	-3.5	-9.5
2012.11.29	1899-12-31 07:04:00	-3.5	-3.5	-9.5
2012.11.29	1899-12-31 09:04:00	-3.5	-4	-5
2012.11.29	1899-12-31 11:04:00	-2.5	-3.5	-2
2012.11.29	1899-12-31 13:04:00	0.5	-3	19.5
2012.11.29	1899-12-31 15:04:00	0	-2	3
2012.11.29	1899-12-31 17:04:00	0	-1.5	1
2012.11.29	1899-12-31 19:04:00	0	-1.5	-2
2012.11.29	1899-12-31 21:04:00	0	-1.5	-3
2012.11.29	1899-12-31 23:04:00	-0.5	-1.5	-3
2012.11.30	1899-12-31 01:04:00	-1	-1.5	-3.5	-2	-2.25	-1.91667	1	0	1
2012.11.30	1899-12-31 03:04:00	-2	-2	-4.5
2012.11.30	1899-12-31 05:04:00	-2.5	-2	-6
2012.11.30	1899-12-31 07:04:00	-4.5	-2.5	-6.5
2012.11.30	1899-12-31 09:04:00	-5	-3	-9
2012.11.30	1899-12-31 11:04:00	-5	-3.5	-6.5
2012.11.30	1899-12-31 13:04:00	1	-3	20
2012.11.30	1899-12-31 15:04:00	0.5	-2	3
2012.11.30	1899-12-31 17:04:00	0	-1.5	0
2012.11.30	1899-12-31 19:04:00	0	-1.5	-2
2012.11.30	1899-12-31 21:04:00	-2.5	-2	-4
2012.11.30	1899-12-31 23:04:00	-3	-2.5	-4
2012.12.1	1899-12-31 01:04:00	-2	-2.5	-1.5	-1.91667	-2.33333	-4.08333	0	0	0
2012.12.1	1899-12-31 03:04:00	-3	-2	-3.5
2012.12.1	1899-12-31 05:04:00	-4	-2.5	-6
2012.12.1	1899-12-31 07:04:00	-3	-2.5	-6
2012.12.1	1899-12-31 09:04:00	-3	-2.5	-6.5
2012.12.1	1899-12-31 11:04:00	-2.5	-3	-5.5
2012.12.1	1899-12-31 13:04:00	-1	-2.5	-3
2012.12.1	1899-12-31 15:04:00	0	-2.5	0
2012.12.1	1899-12-31 17:04:00	0	-2	-1.5
2012.12.1	1899-12-31 19:04:00	-1	-2	-4
2012.12.1	1899-12-31 21:04:00	-1.5	-2	-5
2012.12.1	1899-12-31 23:04:00	-2	-2	-6.5
2012.12.2	1899-12-31 01:04:00	-2	-2	-7	-2.20833	-2.58333	-4	0	0	1
2012.12.2	1899-12-31 03:04:00	-2	-2.5	-7.5
2012.12.2	1899-12-31 05:04:00	-2.5	-2.5	-7.5
2012.12.2	1899-12-31 07:04:00	-2.5	-3	-8
2012.12.2	1899-12-31 09:04:00	-3	-3	-8
2012.12.2	1899-12-31 11:04:00	-3.5	-3	-7.5
2012.12.2	1899-12-31 13:04:00	0.5	-3	10
2012.12.2	1899-12-31 15:04:00	0	-2.5	1.5
2012.12.2	1899-12-31 17:04:00	0	-2	0
2012.12.2	1899-12-31 19:04:00	-2	-2	-3.5
2012.12.2	1899-12-31 21:04:00	-4.5	-2.5	-5.5
2012.12.2	1899-12-31 23:04:00	-5	-3	-5
2012.12.3	1899-12-31 01:04:00	-5.5	-3	-6.5	-4.125	-3.5	-3.875	1	0	1
2012.12.3	1899-12-31 03:04:00	-6.5	-3.5	-8
2012.12.3	1899-12-31 05:04:00	-6.5	-4	-9
2012.12.3	1899-12-31 07:04:00	-7	-4.5	-9.5
2012.12.3	1899-12-31 09:04:00	-7	-4.5	-7
2012.12.3	1899-12-31 11:04:00	-6	-4.5	-5.5
2012.12.3	1899-12-31 13:04:00	1	-4	13
2012.12.3	1899-12-31 15:04:00	0.5	-3	2
2012.12.3	1899-12-31 17:04:00	0	-2.5	-1
2012.12.3	1899-12-31 19:04:00	-2.5	-2.5	-3.5
2012.12.3	1899-12-31 21:04:00	-4.5	-3	-5
2012.12.3	1899-12-31 23:04:00	-5.5	-3	-6.5
2012.12.4	1899-12-31 01:04:00	-6	-3.5	-7.5	-3.54167	-3.33333	-3.04167	0	0	1
2012.12.4	1899-12-31 03:04:00	-6.5	-4	-8
2012.12.4	1899-12-31 05:04:00	-6.5	-4.5	-8
2012.12.4	1899-12-31 07:04:00	-6.5	-4.5	-8
2012.12.4	1899-12-31 09:04:00	-6.5	-4.5	-7
2012.12.4	1899-12-31 11:04:00	-4.5	-4.5	0
2012.12.4	1899-12-31 13:04:00	0.5	-3.5	8
2012.12.4	1899-12-31 15:04:00	0.5	-2.5	3.5
2012.12.4	1899-12-31 17:04:00	0	-2	1.5
2012.12.4	1899-12-31 19:04:00	-0.5	-2	-2
2012.12.4	1899-12-31 21:04:00	-2.5	-2	-3.5
2012.12.4	1899-12-31 23:04:00	-4	-2.5	-5.5
2012.12.5	1899-12-31 01:04:00	-3.5	-3	-7	-4.125	-3.91667	-5.75	1	0	1
2012.12.5	1899-12-31 03:04:00	-3.5	-3	-7.5
2012.12.5	1899-12-31 05:04:00	-6	-3.5	-9.5
2012.12.5	1899-12-31 07:04:00	-7.5	-4	-11
2012.12.5	1899-12-31 09:04:00	-8	-4.5	-11.5
2012.12.5	1899-12-31 11:04:00	-8	-5.5	-10
2012.12.5	1899-12-31 13:04:00	1.5	-5	5
2012.12.5	1899-12-31 15:04:00	0.5	-4	1
2012.12.5	1899-12-31 17:04:00	-0.5	-3.5	-1.5
2012.12.5	1899-12-31 19:04:00	-4	-3.5	-4
2012.12.5	1899-12-31 21:04:00	-5	-3.5	-6
2012.12.5	1899-12-31 23:04:00	-5.5	-4	-7
2012.12.6	1899-12-31 01:04:00	-5.5	-4	-7	-3.25	-3.45833	-2.08333	1	0	1
2012.12.6	1899-12-31 03:04:00	-5	-4.5	-5
2012.12.6	1899-12-31 05:04:00	-5	-4	-5.5
2012.12.6	1899-12-31 07:04:00	-5	-4	-2.5
2012.12.6	1899-12-31 09:04:00	-5	-4	-3.5
2012.12.6	1899-12-31 11:04:00	-3.5	-4	-0.5
2012.12.6	1899-12-31 13:04:00	2	-3	5
2012.12.6	1899-12-31 15:04:00	1	-2.5	2.5
2012.12.6	1899-12-31 17:04:00	0	-2.5	0
2012.12.6	1899-12-31 19:04:00	-3.5	-2.5	-3.5
2012.12.6	1899-12-31 21:04:00	-4.5	-3	-1
2012.12.6	1899-12-31 23:04:00	-5	-3.5	-4
2012.12.7	1899-12-31 01:04:00	-6	-3.5	-6	-4.33333	-3.95833	-3.79167	1	0	1
2012.12.7	1899-12-31 03:04:00	-7	-4	-7.5
2012.12.7	1899-12-31 05:04:00	-7.5	-5	-8.5
2012.12.7	1899-12-31 07:04:00	-7.5	-5	-9
2012.12.7	1899-12-31 09:04:00	-7.5	-5.5	-8
2012.12.7	1899-12-31 11:04:00	-5.5	-5.5	-2.5
2012.12.7	1899-12-31 13:04:00	2.5	-4.5	5
2012.12.7	1899-12-31 15:04:00	1	-3	4.5
2012.12.7	1899-12-31 17:04:00	-0.5	-2.5	-0.5
2012.12.7	1899-12-31 19:04:00	-4	-2.5	-3.5
2012.12.7	1899-12-31 21:04:00	-5.5	-3	-5
2012.12.7	1899-12-31 23:04:00	-4.5	-3.5	-4.5
2012.12.8	1899-12-31 01:04:00	-6	-4	-6.5	-3.70833	-4	-4	1	0	1
2012.12.8	1899-12-31 03:04:00	-7	-4.5	-8
2012.12.8	1899-12-31 05:04:00	-7.5	-5	-8.5
2012.12.8	1899-12-31 07:04:00	-8	-5.5	-9.5
2012.12.8	1899-12-31 09:04:00	-7.5	-5.5	-9
2012.12.8	1899-12-31 11:04:00	-2.5	-5.5	-2
2012.12.8	1899-12-31 13:04:00	4	-4	5
2012.12.8	1899-12-31 15:04:00	1	-3	2
2012.12.8	1899-12-31 17:04:00	0	-2.5	0
2012.12.8	1899-12-31 19:04:00	-3	-2.5	-3.5
2012.12.8	1899-12-31 21:04:00	-3.5	-3	-3.5
2012.12.8	1899-12-31 23:04:00	-4.5	-3	-4.5
2012.12.9	1899-12-31 01:04:00	-6	-3.5	-6	-3.79167	-3.91667	-3.625	1	0	1
2012.12.9	1899-12-31 03:04:00	-7	-4	-7.5
2012.12.9	1899-12-31 05:04:00	-8	-4.5	-9
2012.12.9	1899-12-31 07:04:00	-8.5	-5	-10
2012.12.9	1899-12-31 09:04:00	-4.5	-5.5	-5.5
2012.12.9	1899-12-31 11:04:00	-4.5	-5	-5.5
2012.12.9	1899-12-31 13:04:00	4	-4.5	14.5
2012.12.9	1899-12-31 15:04:00	3.5	-3	2.5
2012.12.9	1899-12-31 17:04:00	1	-2.5	-0.5
2012.12.9	1899-12-31 19:04:00	-3.5	-2.5	-3.5
2012.12.9	1899-12-31 21:04:00	-6	-3	-6
2012.12.9	1899-12-31 23:04:00	-6	-4	-7
2012.12.10	1899-12-31 01:04:00	-5.5	-4	-6.5	-2.58333	-3.375	-4.41667	0	0	0
2012.12.10	1899-12-31 03:04:00	-6.5	-4	-8
2012.12.10	1899-12-31 05:04:00	-4	-4	-6
2012.12.10	1899-12-31 07:04:00	-4.5	-4	-6.5
2012.12.10	1899-12-31 09:04:00	-4	-4	-6
2012.12.10	1899-12-31 11:04:00	-0.5	-4	-3
2012.12.10	1899-12-31 13:04:00	2.5	-3	4.5
2012.12.10	1899-12-31 15:04:00	0	-2.5	-2.5
2012.12.10	1899-12-31 17:04:00	-1	-2.5	-3
2012.12.10	1899-12-31 19:04:00	-2.5	-2.5	-5.5
2012.12.10	1899-12-31 21:04:00	-2.5	-3	-5
2012.12.10	1899-12-31 23:04:00	-2.5	-3	-5.5
2012.12.11	1899-12-31 01:04:00	-3	-3	-6	-3.75	-3.66667	-4.04167	1	0	1
2012.12.11	1899-12-31 03:04:00	-3.5	-3	-6.5
2012.12.11	1899-12-31 05:04:00	-3.5	-3.5	-7
2012.12.11	1899-12-31 07:04:00	-5.5	-3.5	-9.5
2012.12.11	1899-12-31 09:04:00	-6.5	-4.5	-10
2012.12.11	1899-12-31 11:04:00	-6.5	-5	-9.5
2012.12.11	1899-12-31 13:04:00	2.5	-4.5	19
2012.12.11	1899-12-31 15:04:00	0.5	-3.5	1.5
2012.12.11	1899-12-31 17:04:00	-2.5	-3	-2
2012.12.11	1899-12-31 19:04:00	-5	-3	-4.5
2012.12.11	1899-12-31 21:04:00	-5.5	-3.5	-6
2012.12.11	1899-12-31 23:04:00	-6.5	-4	-8
2012.12.12	1899-12-31 01:04:00	-7.5	-4.5	-9	-4.79167	-4.66667	-5.625	1	0	1
2012.12.12	1899-12-31 03:04:00	-8	-5	-10.5
2012.12.12	1899-12-31 05:04:00	-8	-5.5	-10
2012.12.12	1899-12-31 07:04:00	-8.5	-6	-11
2012.12.12	1899-12-31 09:04:00	-8.5	-6.5	-10.5
2012.12.12	1899-12-31 11:04:00	-7.5	-6.5	-9.5
2012.12.12	1899-12-31 13:04:00	3.5	-5.5	5
2012.12.12	1899-12-31 15:04:00	1	-4	2
2012.12.12	1899-12-31 17:04:00	-0.5	-3	0
2012.12.12	1899-12-31 19:04:00	-2	-3	-2
2012.12.12	1899-12-31 21:04:00	-5	-3	-5
2012.12.12	1899-12-31 23:04:00	-6.5	-3.5	-7
2012.12.13	1899-12-31 01:04:00	-7	-4	-7.5	-3.58333	-3.41667	-1.375	1	0	1
2012.12.13	1899-12-31 03:04:00	-6.5	-4.5	-4
2012.12.13	1899-12-31 05:04:00	-5.5	-4.5	-3.5
2012.12.13	1899-12-31 07:04:00	-5.5	-4	-3
2012.12.13	1899-12-31 09:04:00	-6	-4	-4
2012.12.13	1899-12-31 11:04:00	-5	-4	-2
2012.12.13	1899-12-31 13:04:00	5	-3.5	10
2012.12.13	1899-12-31 15:04:00	3	-2.5	5.5
2012.12.13	1899-12-31 17:04:00	0.5	-2	2
2012.12.13	1899-12-31 19:04:00	-3.5	-2	-2.5
2012.12.13	1899-12-31 21:04:00	-6	-2.5	-4
2012.12.13	1899-12-31 23:04:00	-6.5	-3.5	-3.5
2012.12.14	1899-12-31 01:04:00	-6.5	-4	-4	-4.54167	-3.70833	-1.375	0	0	1
2012.12.14	1899-12-31 03:04:00	-7.5	-4	-6.5
2012.12.14	1899-12-31 05:04:00	-8	-4.5	-7
2012.12.14	1899-12-31 07:04:00	-7.5	-5	-5.5
2012.12.14	1899-12-31 09:04:00	-5.5	-5	-3.5
2012.12.14	1899-12-31 11:04:00	-3	-4.5	1
2012.12.14	1899-12-31 13:04:00	5	-3.5	18.5
2012.12.14	1899-12-31 15:04:00	2	-2.5	4
2012.12.14	1899-12-31 17:04:00	-3	-2	-0.5
2012.12.14	1899-12-31 19:04:00	-6.5	-2.5	-3.5
2012.12.14	1899-12-31 21:04:00	-7.5	-3	-5
2012.12.14	1899-12-31 23:04:00	-6.5	-4	-4.5
2012.12.15	1899-12-31 01:04:00	-8.5	-4	-7	-5.45833	-4.08333	-3.04167	1	0	1
2012.12.15	1899-12-31 03:04:00	-9.5	-4.5	-8
2012.12.15	1899-12-31 05:04:00	-9.5	-5	-8
2012.12.15	1899-12-31 07:04:00	-9.5	-5.5	-7.5
2012.12.15	1899-12-31 09:04:00	-9.5	-5.5	-7.5
2012.12.15	1899-12-31 11:04:00	-8.5	-6	-6.5
2012.12.15	1899-12-31 13:04:00	6	-5	10
2012.12.15	1899-12-31 15:04:00	3	-3	5
2012.12.15	1899-12-31 17:04:00	0	-2.5	2.5
2012.12.15	1899-12-31 19:04:00	-3	-2	-0.5
2012.12.15	1899-12-31 21:04:00	-7.5	-2.5	-3.5
2012.12.15	1899-12-31 23:04:00	-9	-3.5	-5.5
2012.12.16	1899-12-31 01:04:00	-10	-4	-6.5	-5.54167	-3.70833	-1.58333	0	0	1
2012.12.16	1899-12-31 03:04:00	-10	-4.5	-5.5
2012.12.16	1899-12-31 05:04:00	-10.5	-5	-5.5
2012.12.16	1899-12-31 07:04:00	-10	-5	-5.5
2012.12.16	1899-12-31 09:04:00	-9	-5.5	-5
2012.12.16	1899-12-31 11:04:00	-8	-5	-2.5
2012.12.16	1899-12-31 13:04:00	13	-4.5	10
2012.12.16	1899-12-31 15:04:00	-0.5	-2.5	6.5
2012.12.16	1899-12-31 17:04:00	-1	-1.5	4
2012.12.16	1899-12-31 19:04:00	-6	-1.5	-2
2012.12.16	1899-12-31 21:04:00	-8.5	-2.5	-4
2012.12.16	1899-12-31 23:04:00	-6	-3	-3
2012.12.17	1899-12-31 01:04:00	-8	-3.5	-4	-3.20833	-3.625	-3	1	0	1
2012.12.17	1899-12-31 03:04:00	-10.5	-4	-6.5
2012.12.17	1899-12-31 05:04:00	-9.5	-4.5	-7
2012.12.17	1899-12-31 07:04:00	-10	-5	-7.5
2012.12.17	1899-12-31 09:04:00	-5.5	-5	-5
2012.12.17	1899-12-31 11:04:00	-7.5	-5	-5
2012.12.17	1899-12-31 13:04:00	17.5	-4	10
2012.12.17	1899-12-31 15:04:00	6.5	-2.5	2
2012.12.17	1899-12-31 17:04:00	-1	-2	-2
2012.12.17	1899-12-31 19:04:00	-4.5	-2.5	-3.5
2012.12.17	1899-12-31 21:04:00	-3	-2.5	-3.5
2012.12.17	1899-12-31 23:04:00	-3	-3	-4
2012.12.18	1899-12-31 01:04:00	-4	-3	-5	-3.5	-3.20833	-0.958333	1	0	1
2012.12.18	1899-12-31 03:04:00	-4.5	-3	-5.5
2012.12.18	1899-12-31 05:04:00	-4	-3.5	-4
2012.12.18	1899-12-31 07:04:00	-5.5	-3.5	-3.5
2012.12.18	1899-12-31 09:04:00	-6.5	-3.5	-4.5
2012.12.18	1899-12-31 11:04:00	-5	-4	-2
2012.12.18	1899-12-31 13:04:00	18	-3.5	19
2012.12.18	1899-12-31 15:04:00	-1	-2.5	5
2012.12.18	1899-12-31 17:04:00	-5	-2.5	2
2012.12.18	1899-12-31 19:04:00	-8	-2.5	-3.5
2012.12.18	1899-12-31 21:04:00	-7	-3.5	-4
2012.12.18	1899-12-31 23:04:00	-9.5	-3.5	-5.5
2012.12.19	1899-12-31 01:04:00	-8	-4	-6	-5.5	-4.29167	-3.875	1	0	1
2012.12.19	1899-12-31 03:04:00	-10.5	-4.5	-7.5
2012.12.19	1899-12-31 05:04:00	-12	-5	-9
2012.12.19	1899-12-31 07:04:00	-11.5	-6	-10
2012.12.19	1899-12-31 09:04:00	-11.5	-6.5	-10.5
2012.12.19	1899-12-31 11:04:00	-8	-6.5	-8
2012.12.19	1899-12-31 13:04:00	20	-5	15
2012.12.19	1899-12-31 15:04:00	4.5	-2.5	8
2012.12.19	1899-12-31 17:04:00	-2	-2	-1
2012.12.19	1899-12-31 19:04:00	-6	-2.5	-4
2012.12.19	1899-12-31 21:04:00	-10	-3	-6
2012.12.19	1899-12-31 23:04:00	-11	-4	-7.5
2012.12.20	1899-12-31 01:04:00	-11.5	-5	-9	-5.70833	-5.625	-6.33333	0	0	0
2012.12.20	1899-12-31 03:04:00	-10	-6	-10
2012.12.20	1899-12-31 05:04:00	-10	-6	-9.5
2012.12.20	1899-12-31 07:04:00	-13	-6.5	-11.5
2012.12.20	1899-12-31 09:04:00	-11.5	-7	-11.5
2012.12.20	1899-12-31 11:04:00	-7.5	-7.5	-9
2012.12.20	1899-12-31 13:04:00	18.5	-6	16.5
2012.12.20	1899-12-31 15:04:00	-2.5	-4.5	-2.5
2012.12.20	1899-12-31 17:04:00	-4	-4.5	-6.5
2012.12.20	1899-12-31 19:04:00	-5.5	-4.5	-7.5
2012.12.20	1899-12-31 21:04:00	-6	-5	-7.5
2012.12.20	1899-12-31 23:04:00	-5.5	-5	-8
2012.12.21	1899-12-31 01:04:00	-5.5	-5	-8.5	-2.66667	-4.41667	-5.79167	1	0	0
2012.12.21	1899-12-31 03:04:00	-6	-5.5	-8
2012.12.21	1899-12-31 05:04:00	-7	-5	-8.5
2012.12.21	1899-12-31 07:04:00	-7.5	-5.5	-9.5
2012.12.21	1899-12-31 09:04:00	-4.5	-5.5	-8
2012.12.21	1899-12-31 11:04:00	2	-5	-4
2012.12.21	1899-12-31 13:04:00	4.5	-4.5	-1
2012.12.21	1899-12-31 15:04:00	5	-3.5	-0.5
2012.12.21	1899-12-31 17:04:00	0	-3	-3
2012.12.21	1899-12-31 19:04:00	-4	-3	-5
2012.12.21	1899-12-31 21:04:00	-4.5	-3.5	-6.5
2012.12.21	1899-12-31 23:04:00	-4.5	-4	-7
2012.12.22	1899-12-31 01:04:00	-4	-4	-8	-2.41667	-3.95833	-5.5	1	0	0
2012.12.22	1899-12-31 03:04:00	-3.5	-4	-8
2012.12.22	1899-12-31 05:04:00	-4	-4.5	-9.5
2012.12.22	1899-12-31 07:04:00	-4	-4.5	-10
2012.12.22	1899-12-31 09:04:00	-4	-4.5	-9
2012.12.22	1899-12-31 11:04:00	-3.5	-4.5	-6
2012.12.22	1899-12-31 13:04:00	1.5	-4.5	13
2012.12.22	1899-12-31 15:04:00	1.5	-3.5	-0.5
2012.12.22	1899-12-31 17:04:00	0.5	-3	-3.5
2012.12.22	1899-12-31 19:04:00	-2	-3	-7
2012.12.22	1899-12-31 21:04:00	-3.5	-3.5	-8.5
2012.12.22	1899-12-31 23:04:00	-4	-4	-9
2012.12.23	1899-12-31 01:04:00	-4.5	-4.5	-9.5	-4.875	-4.91667	-5.75	0	0	0
2012.12.23	1899-12-31 03:04:00	-4.5	-4.5	-10
2012.12.23	1899-12-31 05:04:00	-5	-4.5	-10.5
2012.12.23	1899-12-31 07:04:00	-6.5	-5	-12
2012.12.23	1899-12-31 09:04:00	-7	-5.5	-13
2012.12.23	1899-12-31 11:04:00	-7	-6	-11
2012.12.23	1899-12-31 13:04:00	1.5	-5.5	18.5
2012.12.23	1899-12-31 15:04:00	0	-5	-0.5
2012.12.23	1899-12-31 17:04:00	-4	-4.5	-3.5
2012.12.23	1899-12-31 19:04:00	-6.5	-4.5	-6
2012.12.23	1899-12-31 21:04:00	-7.5	-4.5	-6.5
2012.12.23	1899-12-31 23:04:00	-7.5	-5	-5
2012.12.24	1899-12-31 01:04:00	-6.5	-5.5	-3.5	-6	-5.04167	-3.83333	1	0	1
2012.12.24	1899-12-31 03:04:00	-7.5	-5	-6
2012.12.24	1899-12-31 05:04:00	-8.5	-5.5	-8
2012.12.24	1899-12-31 07:04:00	-8.5	-5.5	-8.5
2012.12.24	1899-12-31 09:04:00	-8.5	-6	-8.5
2012.12.24	1899-12-31 11:04:00	-8	-6	-7.5
2012.12.24	1899-12-31 13:04:00	2.5	-6	10
2012.12.24	1899-12-31 15:04:00	0.5	-4.5	4.5
2012.12.24	1899-12-31 17:04:00	-3.5	-3.5	-0.5
2012.12.24	1899-12-31 19:04:00	-7	-3.5	-4.5
2012.12.24	1899-12-31 21:04:00	-8	-4.5	-6
2012.12.24	1899-12-31 23:04:00	-9	-5	-7.5
2012.12.25	1899-12-31 01:04:00	-10	-5.5	-9	-7.33333	-6.33333	-8	0	0	0
2012.12.25	1899-12-31 03:04:00	-10.5	-6	-10
2012.12.25	1899-12-31 05:04:00	-11	-6.5	-10.5
2012.12.25	1899-12-31 07:04:00	-11	-7	-11
2012.12.25	1899-12-31 09:04:00	-10.5	-7.5	-10.5
2012.12.25	1899-12-31 11:04:00	-10.5	-7.5	-10
2012.12.25	1899-12-31 13:04:00	4.5	-7	5
2012.12.25	1899-12-31 15:04:00	-0.5	-6	-3
2012.12.25	1899-12-31 17:04:00	-6.5	-5.5	-7
2012.12.25	1899-12-31 19:04:00	-9.5	-5.5	-10.5
2012.12.25	1899-12-31 21:04:00	-6.5	-6	-9.5
2012.12.25	1899-12-31 23:04:00	-6	-6	-10
2012.12.26	1899-12-31 01:04:00	-6	-6	-10	-4.75	-5.625	-7.625	1	0	0
2012.12.26	1899-12-31 03:04:00	-5.5	-6	-10
2012.12.26	1899-12-31 05:04:00	-5.5	-6	-10.5
2012.12.26	1899-12-31 07:04:00	-5.5	-6	-11
2012.12.26	1899-12-31 09:04:00	-6.5	-6	-12.5
2012.12.26	1899-12-31 11:04:00	-6.5	-6.5	-11.5
2012.12.26	1899-12-31 13:04:00	4	-6.5	8
2012.12.26	1899-12-31 15:04:00	0.5	-5.5	-3
2012.12.26	1899-12-31 17:04:00	-3.5	-4.5	-5.5
2012.12.26	1899-12-31 19:04:00	-8	-4.5	-9
2012.12.26	1899-12-31 21:04:00	-7.5	-5	-8.5
2012.12.26	1899-12-31 23:04:00	-7	-5	-8
2012.12.27	1899-12-31 01:04:00	-7.5	-5	-9	-5.45833	-4.95833	-4.41667	1	0	1
2012.12.27	1899-12-31 03:04:00	-10	-5.5	-11.5
2012.12.27	1899-12-31 05:04:00	-9	-6	-8
2012.12.27	1899-12-31 07:04:00	-10	-6	-10
2012.12.27	1899-12-31 09:04:00	-9.5	-6	-8.5
2012.12.27	1899-12-31 11:04:00	-4.5	-6	-4.5
2012.12.27	1899-12-31 13:04:00	4	-5	12
2012.12.27	1899-12-31 15:04:00	0.5	-4.5	0.5
2012.12.27	1899-12-31 17:04:00	-2	-4	-1
2012.12.27	1899-12-31 19:04:00	-4.5	-4	-2.5
2012.12.27	1899-12-31 21:04:00	-5	-3.5	-4
2012.12.27	1899-12-31 23:04:00	-8	-4	-6.5
2012.12.28	1899-12-31 01:04:00	-8.5	-4.5	-6.5	-4.45833	-4.375	-2.70833	1	0	1
2012.12.28	1899-12-31 03:04:00	-8.5	-5	-6
2012.12.28	1899-12-31 05:04:00	-9	-5.5	-6.5
2012.12.28	1899-12-31 07:04:00	-8	-5.5	-6
2012.12.28	1899-12-31 09:04:00	-5.5	-5.5	-3.5
2012.12.28	1899-12-31 11:04:00	-4.5	-5	-1.5
2012.12.28	1899-12-31 13:04:00	7.5	-4	15
2012.12.28	1899-12-31 15:04:00	3.5	-3	7.5
2012.12.28	1899-12-31 17:04:00	-2	-2.5	-1
2012.12.28	1899-12-31 19:04:00	-4.5	-3	-4.5
2012.12.28	1899-12-31 21:04:00	-6.5	-4	-9
2012.12.28	1899-12-31 23:04:00	-7.5	-5	-10.5
2012.12.29	1899-12-31 01:04:00	-7.5	-5.5	-10.5	-4.70833	-5.83333	-8.375	0	0	0
2012.12.29	1899-12-31 03:04:00	-7.5	-6	-10.5
2012.12.29	1899-12-31 05:04:00	-7	-6	-10.5
2012.12.29	1899-12-31 07:04:00	-7	-6	-10.5
2012.12.29	1899-12-31 09:04:00	-6.5	-6	-11
2012.12.29	1899-12-31 11:04:00	-3.5	-6	-7.5
2012.12.29	1899-12-31 13:04:00	5	-6	9.5
2012.12.29	1899-12-31 15:04:00	0	-5.5	-6.5
2012.12.29	1899-12-31 17:04:00	-4	-5.5	-9
2012.12.29	1899-12-31 19:04:00	-5.5	-5.5	-10.5
2012.12.29	1899-12-31 21:04:00	-6.5	-6	-11.5
2012.12.29	1899-12-31 23:04:00	-6.5	-6	-12
2012.12.30	1899-12-31 01:04:00	-7	-6.5	-12.5	-5.5	-6.25	-10	0	0	0
2012.12.30	1899-12-31 03:04:00	-7	-6.5	-12.5
2012.12.30	1899-12-31 05:04:00	-7.5	-6.5	-13
2012.12.30	1899-12-31 07:04:00	-8	-7	-12.5
2012.12.30	1899-12-31 09:04:00	-6.5	-7	-11
2012.12.30	1899-12-31 11:04:00	-5	-6.5	-8.5
2012.12.30	1899-12-31 13:04:00	1.5	-6.5	-0.5
2012.12.30	1899-12-31 15:04:00	-1	-6	-6
2012.12.30	1899-12-31 17:04:00	-3.5	-5.5	-7.5
2012.12.30	1899-12-31 19:04:00	-5	-5.5	-9.5
2012.12.30	1899-12-31 21:04:00	-8	-5.5	-12.5
2012.12.30	1899-12-31 23:04:00	-9	-6	-14
2012.12.31	1899-12-31 01:04:00	-9.5	-7	-13.5	-5.54167	-6.04167	-6.54167	1	0	0
2012.12.31	1899-12-31 03:04:00	-9	-7	-13
2012.12.31	1899-12-31 05:04:00	-7.5	-7	-11
2012.12.31	1899-12-31 07:04:00	-7.5	-7	-11
2012.12.31	1899-12-31 09:04:00	-7	-7	-10
2012.12.31	1899-12-31 11:04:00	-6	-6.5	-7
2012.12.31	1899-12-31 13:04:00	4	-6	17.5
2012.12.31	1899-12-31 15:04:00	0.5	-5.5	-1
2012.12.31	1899-12-31 17:04:00	-2.5	-4.5	-2.5
2012.12.31	1899-12-31 19:04:00	-6	-4.5	-7
2012.12.31	1899-12-31 21:04:00	-7.5	-5	-9
2012.12.31	1899-12-31 23:04:00	-8.5	-5.5	-11
2013.1.1	1899-12-31 01:04:00	-10	-6.5	-12.5	-7.29167	-6.625	-6.875	0	0	1
2013.1.1	1899-12-31 03:04:00	-11	-7	-13.5
2013.1.1	1899-12-31 05:04:00	-11.5	-7.5	-14
2013.1.1	1899-12-31 07:04:00	-11.5	-8	-13.5
2013.1.1	1899-12-31 09:04:00	-11	-8	-12.5
2013.1.1	1899-12-31 11:04:00	-10	-8	-9
2013.1.1	1899-12-31 13:04:00	5.5	-7.5	10
2013.1.1	1899-12-31 15:04:00	0	-6	1.5
2013.1.1	1899-12-31 17:04:00	-4.5	-5	-2
2013.1.1	1899-12-31 19:04:00	-7	-5	-5
2013.1.1	1899-12-31 21:04:00	-8	-5.5	-6
2013.1.1	1899-12-31 23:04:00	-8.5	-5.5	-6
2013.1.2	1899-12-31 01:04:00	-6.5	-6	0	-4.29167	-5.16667	-2.79167	1	0	1
2013.1.2	1899-12-31 03:04:00	-8	-5.5	-4.5
2013.1.2	1899-12-31 05:04:00	-8	-5.5	-4
2013.1.2	1899-12-31 07:04:00	-7	-5.5	-3.5
2013.1.2	1899-12-31 09:04:00	-7.5	-5.5	-3.5
2013.1.2	1899-12-31 11:04:00	-3.5	-5.5	1.5
2013.1.2	1899-12-31 13:04:00	9	-4.5	10
2013.1.2	1899-12-31 15:04:00	0.5	-4	0.5
2013.1.2	1899-12-31 17:04:00	-1	-4	-3
2013.1.2	1899-12-31 19:04:00	-6	-4.5	-8
2013.1.2	1899-12-31 21:04:00	-7	-5.5	-9.5
2013.1.2	1899-12-31 23:04:00	-6.5	-6	-9.5
2013.1.3	1899-12-31 01:04:00	-6.5	-6	-10	-5.20833	-6.625	-8.5	0	0	0
2013.1.3	1899-12-31 03:04:00	-6.5	-6	-10.5
2013.1.3	1899-12-31 05:04:00	-6.5	-6.5	-11
2013.1.3	1899-12-31 07:04:00	-7	-6.5	-12
2013.1.3	1899-12-31 09:04:00	-7	-7	-12
2013.1.3	1899-12-31 11:04:00	-7	-7	-11.5
2013.1.3	1899-12-31 13:04:00	5	-7.5	12
2013.1.3	1899-12-31 15:04:00	-1	-7	-6
2013.1.3	1899-12-31 17:04:00	-5.5	-6.5	-8.5
2013.1.3	1899-12-31 19:04:00	-5.5	-6.5	-9.5
2013.1.3	1899-12-31 21:04:00	-7.5	-6.5	-11.5
2013.1.3	1899-12-31 23:04:00	-7.5	-6.5	-11.5
2013.1.4	1899-12-31 01:04:00	-9	-7	-13.5	-5.75	-6.58333	-6.79167	1	0	1
2013.1.4	1899-12-31 03:04:00	-10	-7.5	-15
2013.1.4	1899-12-31 05:04:00	-10	-8	-15
2013.1.4	1899-12-31 07:04:00	-10.5	-8.5	-15.5
2013.1.4	1899-12-31 09:04:00	-10.5	-9	-15
2013.1.4	1899-12-31 11:04:00	-8.5	-8.5	-9.5
2013.1.4	1899-12-31 13:04:00	8.5	-7	15
2013.1.4	1899-12-31 15:04:00	1	-5.5	4
2013.1.4	1899-12-31 17:04:00	1	-4.5	3
2013.1.4	1899-12-31 19:04:00	-4.5	-4	-3.5
2013.1.4	1899-12-31 21:04:00	-7.5	-4.5	-7
2013.1.4	1899-12-31 23:04:00	-9	-5	-9.5
2013.1.5	1899-12-31 01:04:00	-10	-6	-10.5	-7.54167	-6.70833	-7.625	0	0	0
2013.1.5	1899-12-31 03:04:00	-10.5	-6.5	-11.5
2013.1.5	1899-12-31 05:04:00	-11.5	-7.5	-12.5
2013.1.5	1899-12-31 07:04:00	-12	-8	-13.5
2013.1.5	1899-12-31 09:04:00	-11.5	-8	-13.5
2013.1.5	1899-12-31 11:04:00	-9.5	-8.5	-11.5
2013.1.5	1899-12-31 13:04:00	6	-7.5	15.5
2013.1.5	1899-12-31 15:04:00	-1	-6	-1
2013.1.5	1899-12-31 17:04:00	-4.5	-5.5	-4.5
2013.1.5	1899-12-31 19:04:00	-6	-5	-6.5
2013.1.5	1899-12-31 21:04:00	-9.5	-5.5	-10.5
2013.1.5	1899-12-31 23:04:00	-10.5	-6.5	-11.5
2013.1.6	1899-12-31 01:04:00	-11.5	-7	-13	-6.875	-6.875	-7.70833	0	0	0
2013.1.6	1899-12-31 03:04:00	-9.5	-7.5	-11.5
2013.1.6	1899-12-31 05:04:00	-9.5	-7.5	-11.5
2013.1.6	1899-12-31 07:04:00	-11.5	-7.5	-14
2013.1.6	1899-12-31 09:04:00	-11.5	-8	-13.5
2013.1.6	1899-12-31 11:04:00	-9.5	-8.5	-11.5
2013.1.6	1899-12-31 13:04:00	5.5	-7.5	16.5
2013.1.6	1899-12-31 15:04:00	-0.5	-6	-2
2013.1.6	1899-12-31 17:04:00	-3	-5.5	-4.5
2013.1.6	1899-12-31 19:04:00	-6.5	-5.5	-8
2013.1.6	1899-12-31 21:04:00	-7.5	-5.5	-9.5
2013.1.6	1899-12-31 23:04:00	-7.5	-6.5	-10
2013.1.7	1899-12-31 01:04:00	-8	-7	-11	-6.41667	-6.83333	-7.45833	0	0	0
2013.1.7	1899-12-31 03:04:00	-11	-7	-13
2013.1.7	1899-12-31 05:04:00	-8.5	-7.5	-11.5
2013.1.7	1899-12-31 07:04:00	-11	-7.5	-14
2013.1.7	1899-12-31 09:04:00	-11	-8.5	-14.5
2013.1.7	1899-12-31 11:04:00	-9.5	-8.5	-12
2013.1.7	1899-12-31 13:04:00	5.5	-7.5	17
2013.1.7	1899-12-31 15:04:00	-2	-6.5	-2.5
2013.1.7	1899-12-31 17:04:00	-4	-5.5	-4.5
2013.1.7	1899-12-31 19:04:00	-5.5	-5.5	-7
2013.1.7	1899-12-31 21:04:00	-6	-5.5	-8
2013.1.7	1899-12-31 23:04:00	-6	-5.5	-8.5
2013.1.8	1899-12-31 01:04:00	-5.5	-6	-9	-3.70833	-6.125	-8.66667	0	0	0
2013.1.8	1899-12-31 03:04:00	-5.5	-6	-10
2013.1.8	1899-12-31 05:04:00	-5	-6	-10.5
2013.1.8	1899-12-31 07:04:00	-5.5	-6	-11
2013.1.8	1899-12-31 09:04:00	-5	-6.5	-11
2013.1.8	1899-12-31 11:04:00	-3	-6.5	-8
2013.1.8	1899-12-31 13:04:00	1.5	-6.5	0.5
2013.1.8	1899-12-31 15:04:00	0	-6	-5.5
2013.1.8	1899-12-31 17:04:00	-2.5	-6	-8
2013.1.8	1899-12-31 19:04:00	-4.5	-6	-10
2013.1.8	1899-12-31 21:04:00	-4.5	-6	-10.5
2013.1.8	1899-12-31 23:04:00	-5	-6	-11
2013.1.9	1899-12-31 01:04:00	-5	-6	-11.5	-5.08333	-6.625	-8.95833	0	0	0
2013.1.9	1899-12-31 03:04:00	-6	-6.5	-13
2013.1.9	1899-12-31 05:04:00	-7	-7	-15
2013.1.9	1899-12-31 07:04:00	-7	-7.5	-14
2013.1.9	1899-12-31 09:04:00	-7.5	-8	-15
2013.1.9	1899-12-31 11:04:00	-6.5	-8	-11
2013.1.9	1899-12-31 13:04:00	-1	-7.5	6
2013.1.9	1899-12-31 15:04:00	-1.5	-6.5	-1.5
2013.1.9	1899-12-31 17:04:00	-2.5	-5.5	-3
2013.1.9	1899-12-31 19:04:00	-4	-5	-7
2013.1.9	1899-12-31 21:04:00	-6	-5.5	-11
2013.1.9	1899-12-31 23:04:00	-7	-6.5	-11.5
2013.1.10	1899-12-31 01:04:00	-8	-7	-14	-5.29167	-6.95833	-7.875	0	0	0
2013.1.10	1899-12-31 03:04:00	-8.5	-8	-14.5
2013.1.10	1899-12-31 05:04:00	-8.5	-8.5	-14.5
2013.1.10	1899-12-31 07:04:00	-8.5	-8.5	-14
2013.1.10	1899-12-31 09:04:00	-8.5	-8.5	-13.5
2013.1.10	1899-12-31 11:04:00	-8	-8.5	-11
2013.1.10	1899-12-31 13:04:00	0	-7.5	12.5
2013.1.10	1899-12-31 15:04:00	-0.5	-6.5	-1
2013.1.10	1899-12-31 17:04:00	-2	-5.5	-3.5
2013.1.10	1899-12-31 19:04:00	-3.5	-5	-6.5
2013.1.10	1899-12-31 21:04:00	-4	-5	-7
2013.1.10	1899-12-31 23:04:00	-3.5	-5	-7.5
2013.1.11	1899-12-31 01:04:00	-4	-5	-8.5	-4.45833	-6.16667	-9.25	0	0	0
2013.1.11	1899-12-31 03:04:00	-5.5	-5.5	-11
2013.1.11	1899-12-31 05:04:00	-6.5	-6.5	-12.5
2013.1.11	1899-12-31 07:04:00	-6.5	-7	-13
2013.1.11	1899-12-31 09:04:00	-7	-7.5	-14
2013.1.11	1899-12-31 11:04:00	-6	-7.5	-9
2013.1.11	1899-12-31 13:04:00	-1.5	-7	-2.5
2013.1.11	1899-12-31 15:04:00	-2.5	-6	-5
2013.1.11	1899-12-31 17:04:00	-3	-5.5	-7.5
2013.1.11	1899-12-31 19:04:00	-3.5	-5.5	-8.5
2013.1.11	1899-12-31 21:04:00	-3.5	-5.5	-9.5
2013.1.11	1899-12-31 23:04:00	-4	-5.5	-10
2013.1.12	1899-12-31 01:04:00	-4.5	-5.5	-11	-4.5	-6.45833	-10.25	0	0	0
2013.1.12	1899-12-31 03:04:00	-4.5	-6	-11
2013.1.12	1899-12-31 05:04:00	-5	-6.5	-14
2013.1.12	1899-12-31 07:04:00	-6	-7	-16
2013.1.12	1899-12-31 09:04:00	-6	-8	-15.5
2013.1.12	1899-12-31 11:04:00	-5.5	-8	-11
2013.1.12	1899-12-31 13:04:00	-2.5	-7	-1.5
2013.1.12	1899-12-31 15:04:00	-2	-6	-3.5
2013.1.12	1899-12-31 17:04:00	-2.5	-5.5	-4.5
2013.1.12	1899-12-31 19:04:00	-4	-5.5	-9
2013.1.12	1899-12-31 21:04:00	-5.5	-6	-12.5
2013.1.12	1899-12-31 23:04:00	-6	-6.5	-13.5
2013.1.13	1899-12-31 01:04:00	-6.5	-7.5	-14	-4.95833	-7	-7.83333	0	0	1
2013.1.13	1899-12-31 03:04:00	-6.5	-8	-15
2013.1.13	1899-12-31 05:04:00	-6.5	-8	-14.5
2013.1.13	1899-12-31 07:04:00	-7	-8.5	-15
2013.1.13	1899-12-31 09:04:00	-7	-8.5	-13
2013.1.13	1899-12-31 11:04:00	-6.5	-8.5	-11
2013.1.13	1899-12-31 13:04:00	-2	-7.5	10
2013.1.13	1899-12-31 15:04:00	-1.5	-6.5	2.5
2013.1.13	1899-12-31 17:04:00	-2.5	-5.5	-0.5
2013.1.13	1899-12-31 19:04:00	-3.5	-5	-5
2013.1.13	1899-12-31 21:04:00	-4.5	-5	-8.5
2013.1.13	1899-12-31 23:04:00	-5.5	-5.5	-10
2013.1.14	1899-12-31 01:04:00	-6	-6.5	-11.5	-5.375	-7.04167	-8.625	0	0	0
2013.1.14	1899-12-31 03:04:00	-6.5	-7	-13.5
2013.1.14	1899-12-31 05:04:00	-7	-7.5	-14
2013.1.14	1899-12-31 07:04:00	-7	-8	-14.5
2013.1.14	1899-12-31 09:04:00	-7.5	-8.5	-14.5
2013.1.14	1899-12-31 11:04:00	-7	-8.5	-12.5
2013.1.14	1899-12-31 13:04:00	-2	-8	10
2013.1.14	1899-12-31 15:04:00	-2	-6.5	-0.5
2013.1.14	1899-12-31 17:04:00	-3.5	-6	-4
2013.1.14	1899-12-31 19:04:00	-4.5	-5.5	-7.5
2013.1.14	1899-12-31 21:04:00	-5.5	-6	-11
2013.1.14	1899-12-31 23:04:00	-6	-6.5	-10
2013.1.15	1899-12-31 01:04:00	-6	-6.5	-12	-5.5	-6.83333	-8.625	0	0	1
2013.1.15	1899-12-31 03:04:00	-6.5	-7	-14
2013.1.15	1899-12-31 05:04:00	-7.5	-7.5	-15
2013.1.15	1899-12-31 07:04:00	-7.5	-8	-15
2013.1.15	1899-12-31 09:04:00	-8	-8.5	-15
2013.1.15	1899-12-31 11:04:00	-7.5	-8.5	-12
2013.1.15	1899-12-31 13:04:00	-2	-7.5	10
2013.1.15	1899-12-31 15:04:00	-1.5	-6.5	0.5
2013.1.15	1899-12-31 17:04:00	-3.5	-5.5	-3.5
2013.1.15	1899-12-31 19:04:00	-4.5	-5	-6.5
2013.1.15	1899-12-31 21:04:00	-5.5	-5.5	-9.5
2013.1.15	1899-12-31 23:04:00	-6	-6	-11.5
2013.1.16	1899-12-31 01:04:00	-6.5	-6.5	-13	-5.375	-6.79167	-8.75	0	0	0
2013.1.16	1899-12-31 03:04:00	-7	-7	-14
2013.1.16	1899-12-31 05:04:00	-7.5	-7.5	-15
2013.1.16	1899-12-31 07:04:00	-8	-8	-16
2013.1.16	1899-12-31 09:04:00	-8	-8.5	-15.5
2013.1.16	1899-12-31 11:04:00	-7	-8.5	-12
2013.1.16	1899-12-31 13:04:00	-1.5	-7.5	10
2013.1.16	1899-12-31 15:04:00	-1.5	-6.5	-0.5
2013.1.16	1899-12-31 17:04:00	-3	-5.5	-3
2013.1.16	1899-12-31 19:04:00	-4.5	-5	-8
2013.1.16	1899-12-31 21:04:00	-5.5	-5.5	-10
2013.1.16	1899-12-31 23:04:00	-4.5	-5.5	-8
2013.1.17	1899-12-31 01:04:00	-4.5	-5.5	-8	-3.875	-5.25	-6	0	0	1
2013.1.17	1899-12-31 03:04:00	-4	-5.5	-8
2013.1.17	1899-12-31 05:04:00	-4	-5	-8.5
2013.1.17	1899-12-31 07:04:00	-4.5	-5.5	-9.5
2013.1.17	1899-12-31 09:04:00	-4.5	-5.5	-10
2013.1.17	1899-12-31 11:04:00	-5.5	-6	-10.5
2013.1.17	1899-12-31 13:04:00	-0.5	-5.5	10
2013.1.17	1899-12-31 15:04:00	-0.5	-5	1
2013.1.17	1899-12-31 17:04:00	-3	-4.5	-2.5
2013.1.17	1899-12-31 19:04:00	-4.5	-4.5	-6.5
2013.1.17	1899-12-31 21:04:00	-5	-5	-9
2013.1.17	1899-12-31 23:04:00	-6	-5.5	-10.5
2013.1.18	1899-12-31 01:04:00	-6.5	-6	-11	-4.625	-5.5	-4.08333	0	0	1
2013.1.18	1899-12-31 03:04:00	-6.5	-6.5	-11.5
2013.1.18	1899-12-31 05:04:00	-7	-7	-11.5
2013.1.18	1899-12-31 07:04:00	-7	-7	-11.5
2013.1.18	1899-12-31 09:04:00	-7	-7	-10
2013.1.18	1899-12-31 11:04:00	-5.5	-7	-4.5
2013.1.18	1899-12-31 13:04:00	-1.5	-6	15
2013.1.18	1899-12-31 15:04:00	-1	-4.5	7.5
2013.1.18	1899-12-31 17:04:00	-2	-4	2
2013.1.18	1899-12-31 19:04:00	-3	-3.5	-3
2013.1.18	1899-12-31 21:04:00	-4	-3.5	-4.5
2013.1.18	1899-12-31 23:04:00	-4.5	-4	-6
2013.1.19	1899-12-31 01:04:00	-5	-4.5	-6	-2.54167	-3.625	0.541667	1	0	1
2013.1.19	1899-12-31 03:04:00	-5	-4.5	-6
2013.1.19	1899-12-31 05:04:00	-5	-5	-3
2013.1.19	1899-12-31 07:04:00	-4.5	-4.5	-2.5
2013.1.19	1899-12-31 09:04:00	-5	-4.5	-4
2013.1.19	1899-12-31 11:04:00	-4.5	-5	-0.5
2013.1.19	1899-12-31 13:04:00	1	-4	15
2013.1.19	1899-12-31 15:04:00	0.5	-3	9
2013.1.19	1899-12-31 17:04:00	0.5	-2	6.5
2013.1.19	1899-12-31 19:04:00	0	-2	1
2013.1.19	1899-12-31 21:04:00	-1.5	-2	-1
2013.1.19	1899-12-31 23:04:00	-2	-2.5	-2
2013.1.20	1899-12-31 01:04:00	-3	-3	-3	-3.54167	-4.75	-4.875	0	0	0
2013.1.20	1899-12-31 03:04:00	-4	-3.5	-4
2013.1.20	1899-12-31 05:04:00	-4.5	-4	-4.5
2013.1.20	1899-12-31 07:04:00	-6	-4.5	-9
2013.1.20	1899-12-31 09:04:00	-7	-5.5	-10
2013.1.20	1899-12-31 11:04:00	-5.5	-6	-7
2013.1.20	1899-12-31 13:04:00	3.5	-5.5	10.5
2013.1.20	1899-12-31 15:04:00	-0.5	-5	-3.5
2013.1.20	1899-12-31 17:04:00	-3	-5	-6
2013.1.20	1899-12-31 19:04:00	-4	-5	-7
2013.1.20	1899-12-31 21:04:00	-4	-5	-7.5
2013.1.20	1899-12-31 23:04:00	-4.5	-5	-7.5
2013.1.21	1899-12-31 01:04:00	-3.5	-5	-7	-2.33333	-4.70833	-4.875	0	0	0
2013.1.21	1899-12-31 03:04:00	-3	-4.5	-7
2013.1.21	1899-12-31 05:04:00	-3	-4.5	-7
2013.1.21	1899-12-31 07:04:00	-3	-5	-10
2013.1.21	1899-12-31 09:04:00	-3.5	-5.5	-11.5
2013.1.21	1899-12-31 11:04:00	-3.5	-6	-10.5
2013.1.21	1899-12-31 13:04:00	-1.5	-5.5	15
2013.1.21	1899-12-31 15:04:00	-0.5	-4.5	0
2013.1.21	1899-12-31 17:04:00	-1	-4	-3
2013.1.21	1899-12-31 19:04:00	-1.5	-4	-5.5
2013.1.21	1899-12-31 21:04:00	-2	-4	-6.5
2013.1.21	1899-12-31 23:04:00	-2	-4	-5.5
2013.1.22	1899-12-31 01:04:00	-2	-3.5	-6.5	-2.41667	-3.95833	-5.75	0	0	0
2013.1.22	1899-12-31 03:04:00	-2.5	-3.5	-6
2013.1.22	1899-12-31 05:04:00	-2.5	-4	-7
2013.1.22	1899-12-31 07:04:00	-2.5	-4	-8
2013.1.22	1899-12-31 09:04:00	-3	-4.5	-9.5
2013.1.22	1899-12-31 11:04:00	-3	-4.5	-5.5
2013.1.22	1899-12-31 13:04:00	-1.5	-4	4
2013.1.22	1899-12-31 15:04:00	-1.5	-4	-0.5
2013.1.22	1899-12-31 17:04:00	-1.5	-3.5	-2.5
2013.1.22	1899-12-31 19:04:00	-2.5	-3.5	-6
2013.1.22	1899-12-31 21:04:00	-3	-4	-9.5
2013.1.22	1899-12-31 23:04:00	-3.5	-4.5	-12
2013.1.23	1899-12-31 01:04:00	-4	-5.5	-13	-3.375	-5.875	-6.625	0	0	1
2013.1.23	1899-12-31 03:04:00	-4.5	-6	-13.5
2013.1.23	1899-12-31 05:04:00	-5	-6.5	-13.5
2013.1.23	1899-12-31 07:04:00	-5	-7	-14.5
2013.1.23	1899-12-31 09:04:00	-5.5	-7.5	-13.5
2013.1.23	1899-12-31 11:04:00	-5.5	-7.5	-11.5
2013.1.23	1899-12-31 13:04:00	-2.5	-6.5	15
2013.1.23	1899-12-31 15:04:00	-0.5	-5.5	2.5
2013.1.23	1899-12-31 17:04:00	-0.5	-5	1
2013.1.23	1899-12-31 19:04:00	-1.5	-4.5	-3.5
2013.1.23	1899-12-31 21:04:00	-2.5	-4.5	-6.5
2013.1.23	1899-12-31 23:04:00	-3.5	-4.5	-8.5
2013.1.24	1899-12-31 01:04:00	-4.5	-5	-9.5	-4.25	-5.83333	-7.29167	0	0	0
2013.1.24	1899-12-31 03:04:00	-5	-5.5	-11
2013.1.24	1899-12-31 05:04:00	-5.5	-6	-12.5
2013.1.24	1899-12-31 07:04:00	-6	-6.5	-14
2013.1.24	1899-12-31 09:04:00	-6.5	-7	-15
2013.1.24	1899-12-31 11:04:00	-6.5	-7.5	-12.5
2013.1.24	1899-12-31 13:04:00	-2.5	-7	10
2013.1.24	1899-12-31 15:04:00	-1.5	-6	0
2013.1.24	1899-12-31 17:04:00	-2.5	-5	-2
2013.1.24	1899-12-31 19:04:00	-3	-5	-5
2013.1.24	1899-12-31 21:04:00	-3.5	-4.5	-7.5
2013.1.24	1899-12-31 23:04:00	-4	-5	-8.5
2013.1.25	1899-12-31 01:04:00	-4	-5	-8	-3.95833	-5.33333	-6.5	0	0	0
2013.1.25	1899-12-31 03:04:00	-4	-5	-9
2013.1.25	1899-12-31 05:04:00	-5	-5	-12
2013.1.25	1899-12-31 07:04:00	-6	-6	-13.5
2013.1.25	1899-12-31 09:04:00	-6	-6.5	-13.5
2013.1.25	1899-12-31 11:04:00	-6.5	-6.5	-9
2013.1.25	1899-12-31 13:04:00	-2.5	-6	10
2013.1.25	1899-12-31 15:04:00	-1.5	-5.5	-1
2013.1.25	1899-12-31 17:04:00	-2.5	-5	-3
2013.1.25	1899-12-31 19:04:00	-3	-4.5	-5.5
2013.1.25	1899-12-31 21:04:00	-3	-4.5	-6.5
2013.1.25	1899-12-31 23:04:00	-3.5	-4.5	-7
2013.1.26	1899-12-31 01:04:00	-3	-4.5	-7.5	-3.16667	-5.25	-6.41667	0	0	1
2013.1.26	1899-12-31 03:04:00	-3.5	-4.5	-9.5
2013.1.26	1899-12-31 05:04:00	-3.5	-5	-11
2013.1.26	1899-12-31 07:04:00	-4	-6	-13
2013.1.26	1899-12-31 09:04:00	-4.5	-6.5	-14
2013.1.26	1899-12-31 11:04:00	-4.5	-7	-11
2013.1.26	1899-12-31 13:04:00	-3	-6	9
2013.1.26	1899-12-31 15:04:00	-2	-5.5	0.5
2013.1.26	1899-12-31 17:04:00	-2	-5	-2.5
2013.1.26	1899-12-31 19:04:00	-2.5	-4.5	-5
2013.1.26	1899-12-31 21:04:00	-2.5	-4.5	-6.5
2013.1.26	1899-12-31 23:04:00	-3	-4	-6.5
2013.1.27	1899-12-31 01:04:00	-3	-4	-8	-2.75	-4.625	-5.625	0	0	0
2013.1.27	1899-12-31 03:04:00	-3	-4.5	-7
2013.1.27	1899-12-31 05:04:00	-3	-4.5	-8.5
2013.1.27	1899-12-31 07:04:00	-3.5	-5	-12
2013.1.27	1899-12-31 09:04:00	-3.5	-5	-11.5
2013.1.27	1899-12-31 11:04:00	-4	-5.5	-7
2013.1.27	1899-12-31 13:04:00	-2	-5.5	10
2013.1.27	1899-12-31 15:04:00	-1.5	-5	-0.5
2013.1.27	1899-12-31 17:04:00	-1.5	-4.5	-3
2013.1.27	1899-12-31 19:04:00	-2.5	-4	-6
2013.1.27	1899-12-31 21:04:00	-2.5	-4	-7
2013.1.27	1899-12-31 23:04:00	-3	-4	-7
2013.1.28	1899-12-31 01:04:00	-3	-4.5	-8	-2.875	-4.75	-4.79167	0	0	1
2013.1.28	1899-12-31 03:04:00	-3	-4.5	-8
2013.1.28	1899-12-31 05:04:00	-3	-4.5	-7.5
2013.1.28	1899-12-31 07:04:00	-3.5	-4.5	-10.5
2013.1.28	1899-12-31 09:04:00	-4	-5.5	-11.5
2013.1.28	1899-12-31 11:04:00	-4.5	-5.5	-5
2013.1.28	1899-12-31 13:04:00	-2.5	-5.5	15
2013.1.28	1899-12-31 15:04:00	-1	-4.5	3
2013.1.28	1899-12-31 17:04:00	-1	-4.5	0.5
2013.1.28	1899-12-31 19:04:00	-2	-4	-5.5
2013.1.28	1899-12-31 21:04:00	-3	-4.5	-9
2013.1.28	1899-12-31 23:04:00	-4	-5	-11
2013.1.29	1899-12-31 01:04:00	-4.5	-5.5	-12	-4.08333	-5.79167	-5.54167	0	0	1
2013.1.29	1899-12-31 03:04:00	-5	-6	-13
2013.1.29	1899-12-31 05:04:00	-5.5	-6.5	-13.5
2013.1.29	1899-12-31 07:04:00	-6	-7	-14.5
2013.1.29	1899-12-31 09:04:00	-6	-7.5	-14
2013.1.29	1899-12-31 11:04:00	-6	-7.5	-4.5
2013.1.29	1899-12-31 13:04:00	-3	-6.5	20
2013.1.29	1899-12-31 15:04:00	-1.5	-5	5
2013.1.29	1899-12-31 17:04:00	-1	-4.5	-1
2013.1.29	1899-12-31 19:04:00	-2.5	-4.5	-4.5
2013.1.29	1899-12-31 21:04:00	-3.5	-4.5	-6
2013.1.29	1899-12-31 23:04:00	-4.5	-4.5	-8.5
2013.1.30	1899-12-31 01:04:00	-5	-5	-10.5	-4.25	-5.20833	-4.29167	0	0	1
2013.1.30	1899-12-31 03:04:00	-5.5	-5.5	-10
2013.1.30	1899-12-31 05:04:00	-6	-5.5	-12
2013.1.30	1899-12-31 07:04:00	-6.5	-6	-12.5
2013.1.30	1899-12-31 09:04:00	-6.5	-6.5	-11.5
2013.1.30	1899-12-31 11:04:00	-6.5	-6.5	-1
2013.1.30	1899-12-31 13:04:00	-2.5	-6	15
2013.1.30	1899-12-31 15:04:00	-1.5	-5	3.5
2013.1.30	1899-12-31 17:04:00	-1.5	-4.5	1.5
2013.1.30	1899-12-31 19:04:00	-2.5	-4	-3
2013.1.30	1899-12-31 21:04:00	-3	-4	-4
2013.1.30	1899-12-31 23:04:00	-4	-4	-7
2013.1.31	1899-12-31 01:04:00	-4.5	-4.5	-7.5	-3.625	-4.70833	-3.33333	0	0	1
2013.1.31	1899-12-31 03:04:00	-4.5	-4.5	-8
2013.1.31	1899-12-31 05:04:00	-5.5	-5	-10
2013.1.31	1899-12-31 07:04:00	-6	-5.5	-10
2013.1.31	1899-12-31 09:04:00	-6	-5.5	-9
2013.1.31	1899-12-31 11:04:00	-6	-6	0.5
2013.1.31	1899-12-31 13:04:00	-1.5	-5	15
2013.1.31	1899-12-31 15:04:00	0	-4.5	6
2013.1.31	1899-12-31 17:04:00	-0.5	-4	1.5
2013.1.31	1899-12-31 19:04:00	-1.5	-3.5	-4
2013.1.31	1899-12-31 21:04:00	-3	-4	-6.5
2013.1.31	1899-12-31 23:04:00	-4.5	-4.5	-8
2013.2.1	1899-12-31 01:04:00	-5.5	-5	-9.5	-3.79167	-5.04167	-2.75	0	0	1
2013.2.1	1899-12-31 03:04:00	-6	-5.5	-10
2013.2.1	1899-12-31 05:04:00	-6.5	-6	-11
2013.2.1	1899-12-31 07:04:00	-7	-6.5	-11
2013.2.1	1899-12-31 09:04:00	-7	-6.5	-8
2013.2.1	1899-12-31 11:04:00	-6	-6.5	2.5
2013.2.1	1899-12-31 13:04:00	-1	-5.5	20
2013.2.1	1899-12-31 15:04:00	0	-4.5	8
2013.2.1	1899-12-31 17:04:00	-0.5	-3.5	2.5
2013.2.1	1899-12-31 19:04:00	-0.5	-3.5	-3.5
2013.2.1	1899-12-31 21:04:00	-2	-3.5	-5.5
2013.2.1	1899-12-31 23:04:00	-3.5	-4	-7.5
2013.2.2	1899-12-31 01:04:00	-4.5	-4.5	-9	-3.5	-4.875	-3.875	1	0	1
2013.2.2	1899-12-31 03:04:00	-5.5	-5	-10
2013.2.2	1899-12-31 05:04:00	-6	-5.5	-10.5
2013.2.2	1899-12-31 07:04:00	-6.5	-6	-11
2013.2.2	1899-12-31 09:04:00	-6.5	-6	-11
2013.2.2	1899-12-31 11:04:00	-6.5	-6.5	1.5
2013.2.2	1899-12-31 13:04:00	0.5	-5.5	15
2013.2.2	1899-12-31 15:04:00	0.5	-4.5	4.5
2013.2.2	1899-12-31 17:04:00	0	-4	1
2013.2.2	1899-12-31 19:04:00	-0.5	-3.5	-4
2013.2.2	1899-12-31 21:04:00	-3	-3.5	-5.5
2013.2.2	1899-12-31 23:04:00	-4	-4	-7.5
2013.2.3	1899-12-31 01:04:00	-4.5	-4.5	-6	-2.04167	-3.54167	0.5	1	0	1
2013.2.3	1899-12-31 03:04:00	-4.5	-4.5	-4
2013.2.3	1899-12-31 05:04:00	-4	-4.5	-2.5
2013.2.3	1899-12-31 07:04:00	-3.5	-4	-2.5
2013.2.3	1899-12-31 09:04:00	-3.5	-4	-1.5
2013.2.3	1899-12-31 11:04:00	-4	-4	5.5
2013.2.3	1899-12-31 13:04:00	2.5	-3.5	20
2013.2.3	1899-12-31 15:04:00	1	-3	6
2013.2.3	1899-12-31 17:04:00	0.5	-2.5	3.5
2013.2.3	1899-12-31 19:04:00	0	-2.5	-1.5
2013.2.3	1899-12-31 21:04:00	-1.5	-2.5	-4.5
2013.2.3	1899-12-31 23:04:00	-3	-3	-6.5
2013.2.4	1899-12-31 01:04:00	-4	-4	-8	-2.625	-4.20833	-1.83333	1	0	1
2013.2.4	1899-12-31 03:04:00	-5	-4.5	-8.5
2013.2.4	1899-12-31 05:04:00	-5.5	-5	-9
2013.2.4	1899-12-31 07:04:00	-6	-5.5	-10
2013.2.4	1899-12-31 09:04:00	-6	-5.5	-8.5
2013.2.4	1899-12-31 11:04:00	-5	-5.5	4.5
2013.2.4	1899-12-31 13:04:00	3.5	-5	15
2013.2.4	1899-12-31 15:04:00	1.5	-4	6
2013.2.4	1899-12-31 17:04:00	0.5	-3	3.5
2013.2.4	1899-12-31 19:04:00	-0.5	-3	1.5
2013.2.4	1899-12-31 21:04:00	-2	-2.5	-3.5
2013.2.4	1899-12-31 23:04:00	-3	-3	-5
2013.2.5	1899-12-31 01:04:00	-4.5	-3.5	-6	-2.45833	-3.41667	1.25	1	0	1
2013.2.5	1899-12-31 03:04:00	-5	-4	-6.5
2013.2.5	1899-12-31 05:04:00	-5.5	-4.5	-6.5
2013.2.5	1899-12-31 07:04:00	-5.5	-5	-5.5
2013.2.5	1899-12-31 09:04:00	-6	-5	-5
2013.2.5	1899-12-31 11:04:00	-4	-5	10
2013.2.5	1899-12-31 13:04:00	5.5	-4	20
2013.2.5	1899-12-31 15:04:00	3.5	-3	11
2013.2.5	1899-12-31 17:04:00	0.5	-2	7
2013.2.5	1899-12-31 19:04:00	-1	-1.5	3
2013.2.5	1899-12-31 21:04:00	-3	-1.5	-2.5
2013.2.5	1899-12-31 23:04:00	-4.5	-2	-4
2013.2.6	1899-12-31 01:04:00	-5.5	-3	-5.5	-2.25	-2.45833	3.33333	1	0	1
2013.2.6	1899-12-31 03:04:00	-5.5	-3.5	-5
2013.2.6	1899-12-31 05:04:00	-5.5	-3.5	-3
2013.2.6	1899-12-31 07:04:00	-6	-4	-4
2013.2.6	1899-12-31 09:04:00	-6	-4	-3
2013.2.6	1899-12-31 11:04:00	-4.5	-4	13
2013.2.6	1899-12-31 13:04:00	6.5	-3.5	25
2013.2.6	1899-12-31 15:04:00	7	-2	12.5
2013.2.6	1899-12-31 17:04:00	3	-0.5	9
2013.2.6	1899-12-31 19:04:00	-1	-0.5	5
2013.2.6	1899-12-31 21:04:00	-4.5	-0.5	-1.5
2013.2.6	1899-12-31 23:04:00	-5	-0.5	-2.5
2013.2.7	1899-12-31 01:04:00	-6.5	-1	-3.5	-2.375	-2.08333	0.958333	1	0	1
2013.2.7	1899-12-31 03:04:00	-7	-1.5	-4
2013.2.7	1899-12-31 05:04:00	-7	-2	-3.5
2013.2.7	1899-12-31 07:04:00	-8.5	-2.5	-5.5
2013.2.7	1899-12-31 09:04:00	-6	-3.5	-4.5
2013.2.7	1899-12-31 11:04:00	-5.5	-3.5	13
2013.2.7	1899-12-31 13:04:00	6	-2.5	19.5
2013.2.7	1899-12-31 15:04:00	11	-1.5	7.5
2013.2.7	1899-12-31 17:04:00	1	-1.5	0.5
2013.2.7	1899-12-31 19:04:00	-1.5	-1.5	-2
2013.2.7	1899-12-31 21:04:00	-2	-2	-2.5
2013.2.7	1899-12-31 23:04:00	-2.5	-2	-3.5
2013.2.8	1899-12-31 01:04:00	-2.5	-2.5	-4	-2.91667	-3.58333	-5.58333	0	0	0
2013.2.8	1899-12-31 03:04:00	-3	-2.5	-4.5
2013.2.8	1899-12-31 05:04:00	-4	-3	-5
2013.2.8	1899-12-31 07:04:00	-4.5	-3	-6
2013.2.8	1899-12-31 09:04:00	-4.5	-3.5	-6.5
2013.2.8	1899-12-31 11:04:00	0	-4	-4.5
2013.2.8	1899-12-31 13:04:00	3	-4	-4
2013.2.8	1899-12-31 15:04:00	-1.5	-4	-5.5
2013.2.8	1899-12-31 17:04:00	-2.5	-4	-5.5
2013.2.8	1899-12-31 19:04:00	-5	-4	-7
2013.2.8	1899-12-31 21:04:00	-5	-4	-7
2013.2.8	1899-12-31 23:04:00	-5.5	-4.5	-7.5
2013.2.9	1899-12-31 01:04:00	-6	-4.5	-7.5	-2.66667	-3.75	-3.95833	0	0	1
2013.2.9	1899-12-31 03:04:00	-5	-4.5	-7.5
2013.2.9	1899-12-31 05:04:00	-3.5	-4.5	-6
2013.2.9	1899-12-31 07:04:00	-3.5	-4.5	-6.5
2013.2.9	1899-12-31 09:04:00	-3	-4	-5.5
2013.2.9	1899-12-31 11:04:00	-1.5	-4	-2
2013.2.9	1899-12-31 13:04:00	0	-3.5	2
2013.2.9	1899-12-31 15:04:00	0	-3.5	1.5
2013.2.9	1899-12-31 17:04:00	-1	-3	0.5
2013.2.9	1899-12-31 19:04:00	-2	-2.5	-3.5
2013.2.9	1899-12-31 21:04:00	-3	-3	-5.5
2013.2.9	1899-12-31 23:04:00	-3.5	-3.5	-7.5
2013.2.10	1899-12-31 01:04:00	-4	-4	-9	-2.41667	-4.375	-1.95833	1	0	1
2013.2.10	1899-12-31 03:04:00	-4.5	-4.5	-8.5
2013.2.10	1899-12-31 05:04:00	-5	-5	-9
2013.2.10	1899-12-31 07:04:00	-5	-5.5	-9
2013.2.10	1899-12-31 09:04:00	-5	-5.5	-8.5
2013.2.10	1899-12-31 11:04:00	-3.5	-5.5	10
2013.2.10	1899-12-31 13:04:00	11	-4.5	18.5
2013.2.10	1899-12-31 15:04:00	10	-4	5
2013.2.10	1899-12-31 17:04:00	-3	-3.5	0.5
2013.2.10	1899-12-31 19:04:00	-5.5	-3	-3.5
2013.2.10	1899-12-31 21:04:00	-7	-3.5	-5.5
2013.2.10	1899-12-31 23:04:00	-7.5	-4	-4.5
2013.2.11	1899-12-31 01:04:00	-8	-4	-4.5	-1.20833	-3.70833	0	1	0	1
2013.2.11	1899-12-31 03:04:00	-8.5	-4.5	-6
2013.2.11	1899-12-31 05:04:00	-9	-4.5	-5.5
2013.2.11	1899-12-31 07:04:00	-9	-5	-6
2013.2.11	1899-12-31 09:04:00	-8	-5	-5
2013.2.11	1899-12-31 11:04:00	4.5	-5	9
2013.2.11	1899-12-31 13:04:00	17	-4	18
2013.2.11	1899-12-31 15:04:00	14.5	-3	9.5
2013.2.11	1899-12-31 17:04:00	3	-1.5	5.5
2013.2.11	1899-12-31 19:04:00	-3.5	-2	-4
2013.2.11	1899-12-31 21:04:00	-3.5	-3	-5
2013.2.11	1899-12-31 23:04:00	-4	-3	-6
2013.2.12	1899-12-31 01:04:00	-4.5	-3.5	-6.5	0.125	-3.83333	-1.625	1	0	1
2013.2.12	1899-12-31 03:04:00	-5	-4	-7
2013.2.12	1899-12-31 05:04:00	-5.5	-4	-7.5
2013.2.12	1899-12-31 07:04:00	-6	-4.5	-7.5
2013.2.12	1899-12-31 09:04:00	-5	-4.5	-7
2013.2.12	1899-12-31 11:04:00	11	-4.5	16.5
2013.2.12	1899-12-31 13:04:00	19.5	-4	16
2013.2.12	1899-12-31 15:04:00	12	-3.5	3.5
2013.2.12	1899-12-31 17:04:00	-1	-3	-2
2013.2.12	1899-12-31 19:04:00	-5.5	-3.5	-6
2013.2.12	1899-12-31 21:04:00	-4	-3.5	-6
2013.2.12	1899-12-31 23:04:00	-4.5	-3.5	-6
2013.2.13	1899-12-31 01:04:00	-5	-4	-6.5	-1.16667	-3.75	-1.41667	1	0	1
2013.2.13	1899-12-31 03:04:00	-6.5	-4	-7.5
2013.2.13	1899-12-31 05:04:00	-11	-4.5	-10.5
2013.2.13	1899-12-31 07:04:00	-12	-5	-12
2013.2.13	1899-12-31 09:04:00	-10	-5.5	-9.5
2013.2.13	1899-12-31 11:04:00	10.5	-5.5	7
2013.2.13	1899-12-31 13:04:00	18	-4	20
2013.2.13	1899-12-31 15:04:00	11	-3	9
2013.2.13	1899-12-31 17:04:00	1.5	-2.5	2
2013.2.13	1899-12-31 19:04:00	-3	-2	-2.5
2013.2.13	1899-12-31 21:04:00	-3.5	-2.5	-3.5
2013.2.13	1899-12-31 23:04:00	-4	-2.5	-3
2013.2.14	1899-12-31 01:04:00	-6.5	-3	-4.5	-1.20833	-3.08333	-2.04167	1	0	1
2013.2.14	1899-12-31 03:04:00	-6.5	-3	-6
2013.2.14	1899-12-31 05:04:00	-6	-3.5	-6
2013.2.14	1899-12-31 07:04:00	-9	-4	-8
2013.2.14	1899-12-31 09:04:00	-3	-4	-4.5
2013.2.14	1899-12-31 11:04:00	7.5	-3.5	6
2013.2.14	1899-12-31 13:04:00	6.5	-3	5
2013.2.14	1899-12-31 15:04:00	11.5	-2.5	6.5
2013.2.14	1899-12-31 17:04:00	2.5	-2	2
2013.2.14	1899-12-31 19:04:00	-3.5	-2.5	-3.5
2013.2.14	1899-12-31 21:04:00	-4	-3	-5.5
2013.2.14	1899-12-31 23:04:00	-4	-3	-6
2013.2.15	1899-12-31 01:04:00	-3.5	-3.5	-6.5	-1.375	-3.16667	-0.25	1	0	1
2013.2.15	1899-12-31 03:04:00	-2.5	-3.5	-6
2013.2.15	1899-12-31 05:04:00	-2.5	-3.5	-7
2013.2.15	1899-12-31 07:04:00	-2	-3.5	-6
2013.2.15	1899-12-31 09:04:00	-1.5	-3.5	-6
2013.2.15	1899-12-31 11:04:00	-1.5	-3.5	12.5
2013.2.15	1899-12-31 13:04:00	0.5	-3.5	20
2013.2.15	1899-12-31 15:04:00	0.5	-3	4.5
2013.2.15	1899-12-31 17:04:00	0	-2.5	1.5
2013.2.15	1899-12-31 19:04:00	0	-2.5	-2
2013.2.15	1899-12-31 21:04:00	-1.5	-2.5	-3.5
2013.2.15	1899-12-31 23:04:00	-2.5	-3	-4.5
2013.2.16	1899-12-31 01:04:00	-3	-3	-5	-1.29167	-2.625	0.583333	1	0	1
2013.2.16	1899-12-31 03:04:00	-4	-3.5	-7.5
2013.2.16	1899-12-31 05:04:00	-4.5	-4	-7
2013.2.16	1899-12-31 07:04:00	-4.5	-4	-6
2013.2.16	1899-12-31 09:04:00	-4.5	-4	-5
2013.2.16	1899-12-31 11:04:00	-1	-3.5	8.5
2013.2.16	1899-12-31 13:04:00	7.5	-3	20
2013.2.16	1899-12-31 15:04:00	10	-2	7
2013.2.16	1899-12-31 17:04:00	3	-1	6.5
2013.2.16	1899-12-31 19:04:00	-4	-1	-0.5
2013.2.16	1899-12-31 21:04:00	-5	-1	-1.5
2013.2.16	1899-12-31 23:04:00	-5.5	-1.5	-2.5
2013.2.17	1899-12-31 01:04:00	-6	-1.5	-3	1.16667	-1.29167	2.16667	1	0	1
2013.2.17	1899-12-31 03:04:00	-6.5	-2	-3.5
2013.2.17	1899-12-31 05:04:00	-6.5	-2	-2.5
2013.2.17	1899-12-31 07:04:00	-7	-2.5	-3.5
2013.2.17	1899-12-31 09:04:00	-6.5	-2.5	-3.5
2013.2.17	1899-12-31 11:04:00	15.5	-2.5	9
2013.2.17	1899-12-31 13:04:00	21	-2	20
2013.2.17	1899-12-31 15:04:00	16.5	-0.5	11.5
2013.2.17	1899-12-31 17:04:00	8	0	9.5
2013.2.17	1899-12-31 19:04:00	-3	0	-1.5
2013.2.17	1899-12-31 21:04:00	-5.5	0	-3
2013.2.17	1899-12-31 23:04:00	-6	0	-3.5
2013.2.18	1899-12-31 01:04:00	-6	0	-4	-2.41667	-1.70833	-4.41667	0	0	0
2013.2.18	1899-12-31 03:04:00	-5.5	-0.5	-4
2013.2.18	1899-12-31 05:04:00	-4.5	-0.5	-3.5
2013.2.18	1899-12-31 07:04:00	-6	-1	-5
2013.2.18	1899-12-31 09:04:00	-2.5	-1.5	-5
2013.2.18	1899-12-31 11:04:00	0	-2	-4
2013.2.18	1899-12-31 13:04:00	5	-2.5	-2.5
2013.2.18	1899-12-31 15:04:00	-2.5	-2.5	-5.5
2013.2.18	1899-12-31 17:04:00	-2	-2.5	-5
2013.2.18	1899-12-31 19:04:00	-2	-2.5	-4.5
2013.2.18	1899-12-31 21:04:00	-1.5	-2.5	-5
2013.2.18	1899-12-31 23:04:00	-1.5	-2.5	-5
2013.2.19	1899-12-31 01:04:00	-1.5	-2.5	-5	-0.916667	-2.29167	-1.91667	0	0	1
2013.2.19	1899-12-31 03:04:00	-1.5	-2.5	-5
2013.2.19	1899-12-31 05:04:00	-1.5	-2.5	-4.5
2013.2.19	1899-12-31 07:04:00	-1.5	-2.5	-4.5
2013.2.19	1899-12-31 09:04:00	-1	-2.5	-4.5
2013.2.19	1899-12-31 11:04:00	-1	-2.5	0.5
2013.2.19	1899-12-31 13:04:00	-0.5	-2.5	2.5
2013.2.19	1899-12-31 15:04:00	0	-2	2
2013.2.19	1899-12-31 17:04:00	-0.5	-2	0.5
2013.2.19	1899-12-31 19:04:00	-0.5	-2	-1
2013.2.19	1899-12-31 21:04:00	-0.5	-2	-1.5
2013.2.19	1899-12-31 23:04:00	-1	-2	-2.5
2013.2.20	1899-12-31 01:04:00	-1	-2	-3	-0.625	-2.04167	-0.125	1	0	1
2013.2.20	1899-12-31 03:04:00	-1	-2	-3.5
2013.2.20	1899-12-31 05:04:00	-1.5	-2	-4.5
2013.2.20	1899-12-31 07:04:00	-1.5	-2.5	-6
2013.2.20	1899-12-31 09:04:00	-2	-2.5	-5.5
2013.2.20	1899-12-31 11:04:00	-1.5	-2.5	4
2013.2.20	1899-12-31 13:04:00	0.5	-2.5	15
2013.2.20	1899-12-31 15:04:00	0.5	-2	4
2013.2.20	1899-12-31 17:04:00	0	-2	2.5
2013.2.20	1899-12-31 19:04:00	0	-1.5	-0.5
2013.2.20	1899-12-31 21:04:00	0	-1.5	-1
2013.2.20	1899-12-31 23:04:00	0	-1.5	-3
2013.2.21	1899-12-31 01:04:00	-0.5	-1.5	-3	-0.333333	-1.75	-2	1	0	1
2013.2.21	1899-12-31 03:04:00	-0.5	-1.5	-4.5
2013.2.21	1899-12-31 05:04:00	-1	-1.5	-4
2013.2.21	1899-12-31 07:04:00	-1.5	-2	-5
2013.2.21	1899-12-31 09:04:00	-1.5	-2	-5
2013.2.21	1899-12-31 11:04:00	0	-2	3.5
2013.2.21	1899-12-31 13:04:00	1	-2	6
2013.2.21	1899-12-31 15:04:00	0.5	-2	1
2013.2.21	1899-12-31 17:04:00	0	-1.5	-2
2013.2.21	1899-12-31 19:04:00	0	-1.5	-3
2013.2.21	1899-12-31 21:04:00	0	-1.5	-3.5
2013.2.21	1899-12-31 23:04:00	-0.5	-2	-4.5
2013.2.22	1899-12-31 01:04:00	-1	-2	-4	-0.625	-1.91667	0.333333	1	0	1
2013.2.22	1899-12-31 03:04:00	-1.5	-2	-5
2013.2.22	1899-12-31 05:04:00	-2	-2	-6.5
2013.2.22	1899-12-31 07:04:00	-1.5	-2.5	-5
2013.2.22	1899-12-31 09:04:00	-2	-2.5	-5
2013.2.22	1899-12-31 11:04:00	1	-2.5	15.5
2013.2.22	1899-12-31 13:04:00	5.5	-2	18
2013.2.22	1899-12-31 15:04:00	4.5	-2	5
2013.2.22	1899-12-31 17:04:00	0	-1.5	1
2013.2.22	1899-12-31 19:04:00	-2.5	-1	-2
2013.2.22	1899-12-31 21:04:00	-3.5	-1.5	-3.5
2013.2.22	1899-12-31 23:04:00	-4.5	-1.5	-4.5
2013.2.23	1899-12-31 01:04:00	-5	-2	-6	-0.625	-1.91667	0.833333	1	0	1
2013.2.23	1899-12-31 03:04:00	-6	-2	-7
2013.2.23	1899-12-31 05:04:00	-6.5	-2.5	-7.5
2013.2.23	1899-12-31 07:04:00	-7	-3	-8.5
2013.2.23	1899-12-31 09:04:00	-7	-3	-7.5
2013.2.23	1899-12-31 11:04:00	6	-3	20
2013.2.23	1899-12-31 13:04:00	20	-2.5	25
2013.2.23	1899-12-31 15:04:00	18.5	-2	7
2013.2.23	1899-12-31 17:04:00	-1.5	-1	3
2013.2.23	1899-12-31 19:04:00	-5	-0.5	-1.5
2013.2.23	1899-12-31 21:04:00	-6.5	-0.5	-3
2013.2.23	1899-12-31 23:04:00	-7.5	-1	-4
2013.2.24	1899-12-31 01:04:00	-8	-1	-4.5	-2	-1.25	1.16667	1	0	1
2013.2.24	1899-12-31 03:04:00	-8.5	-1.5	-5
2013.2.24	1899-12-31 05:04:00	-9	-1.5	-5.5
2013.2.24	1899-12-31 07:04:00	-9.5	-2	-6
2013.2.24	1899-12-31 09:04:00	-8.5	-2.5	-5.5
2013.2.24	1899-12-31 11:04:00	5.5	-2.5	9
2013.2.24	1899-12-31 13:04:00	18	-2	20
2013.2.24	1899-12-31 15:04:00	14.5	-1	8.5
2013.2.24	1899-12-31 17:04:00	-1.5	-0.5	4
2013.2.24	1899-12-31 19:04:00	-4.5	-0.5	0.5
2013.2.24	1899-12-31 21:04:00	-6	0	-0.5
2013.2.24	1899-12-31 23:04:00	-6.5	0	-1
2013.2.25	1899-12-31 01:04:00	-7.5	-0.5	-3.5	-1.04167	-0.833333	1.95833	1	0	1
2013.2.25	1899-12-31 03:04:00	-8.5	-0.5	-4
2013.2.25	1899-12-31 05:04:00	-9	-1	-5
2013.2.25	1899-12-31 07:04:00	-9.5	-1	-5.5
2013.2.25	1899-12-31 09:04:00	-8	-1.5	-5
2013.2.25	1899-12-31 11:04:00	6	-1.5	20
2013.2.25	1899-12-31 13:04:00	17.5	-1.5	25
2013.2.25	1899-12-31 15:04:00	15	-0.5	7.5
2013.2.25	1899-12-31 17:04:00	5	-0.5	1.5
2013.2.25	1899-12-31 19:04:00	-4.5	-0.5	-2
2013.2.25	1899-12-31 21:04:00	-5	-0.5	-3
2013.2.25	1899-12-31 23:04:00	-4	-0.5	-2.5
2013.2.26	1899-12-31 01:04:00	-4.5	-0.5	-3.5	-1.125	-0.75	2.33333	1	0	1
2013.2.26	1899-12-31 03:04:00	-6.5	-0.5	-4
2013.2.26	1899-12-31 05:04:00	-8	-1	-4.5
2013.2.26	1899-12-31 07:04:00	-8	-1	-5
2013.2.26	1899-12-31 09:04:00	-7.5	-1.5	-5
2013.2.26	1899-12-31 11:04:00	6	-1.5	16
2013.2.26	1899-12-31 13:04:00	18	-1	26
2013.2.26	1899-12-31 15:04:00	16.5	-0.5	9.5
2013.2.26	1899-12-31 17:04:00	0	-0.5	4.5
2013.2.26	1899-12-31 19:04:00	-5	0	-0.5
2013.2.26	1899-12-31 21:04:00	-7	-0.5	-2.5
2013.2.26	1899-12-31 23:04:00	-7.5	-0.5	-3
2013.2.27	1899-12-31 01:04:00	-7.5	-0.5	-2.5	-1.125	-0.625	3.375	1	0	1
2013.2.27	1899-12-31 03:04:00	-8.5	-0.5	-4.5
2013.2.27	1899-12-31 05:04:00	-9.5	-1	-5
2013.2.27	1899-12-31 07:04:00	-9.5	-1	-5.5
2013.2.27	1899-12-31 09:04:00	-8.5	-1.5	-5
2013.2.27	1899-12-31 11:04:00	7	-1.5	18
2013.2.27	1899-12-31 13:04:00	20.5	-1	25
2013.2.27	1899-12-31 15:04:00	19	-0.5	10.5
2013.2.27	1899-12-31 17:04:00	-1.5	0	5.5
2013.2.27	1899-12-31 19:04:00	-4	0	2.5
2013.2.27	1899-12-31 21:04:00	-5.5	0	1
2013.2.27	1899-12-31 23:04:00	-5.5	0	0.5
2013.2.28	1899-12-31 01:04:00	-8	-0.5	-2.5	-2.29167	-0.291667	4.29167	1	0	1
2013.2.28	1899-12-31 03:04:00	-9	-0.5	-3.5
2013.2.28	1899-12-31 05:04:00	-8	-0.5	-2
2013.2.28	1899-12-31 07:04:00	-8	-0.5	-1.5
2013.2.28	1899-12-31 09:04:00	-6	-0.5	0.5
2013.2.28	1899-12-31 11:04:00	5.5	-0.5	15
2013.2.28	1899-12-31 13:04:00	8	-0.5	25
2013.2.28	1899-12-31 15:04:00	7.5	0	14
2013.2.28	1899-12-31 17:04:00	0	0	9
2013.2.28	1899-12-31 19:04:00	-4.5	0	0
2013.2.28	1899-12-31 21:04:00	-3.5	0	-1.5
2013.2.28	1899-12-31 23:04:00	-1.5	0	-1
2013.3.1	1899-12-31 01:04:00	-1.5	0	-1.5	3.16667	-0.166667	1.58333	1	0	1
2013.3.1	1899-12-31 03:04:00	-1.5	-0.5	-2
2013.3.1	1899-12-31 05:04:00	-2	0	-2
2013.3.1	1899-12-31 07:04:00	-2	-0.5	-2
2013.3.1	1899-12-31 09:04:00	-1.5	-0.5	-2
2013.3.1	1899-12-31 11:04:00	12	-0.5	2.5
2013.3.1	1899-12-31 13:04:00	14.5	0	20
2013.3.1	1899-12-31 15:04:00	17	0	6.5
2013.3.1	1899-12-31 17:04:00	6.5	0	3
2013.3.1	1899-12-31 19:04:00	-1	0	-1
2013.3.1	1899-12-31 21:04:00	-1	0	-1
2013.3.1	1899-12-31 23:04:00	-1.5	0	-1.5
2013.3.2	1899-12-31 01:04:00	-1.5	0	-2	2	-0.291667	1.04167	1	0	1
2013.3.2	1899-12-31 03:04:00	-2	-0.5	-2.5
2013.3.2	1899-12-31 05:04:00	-2	-0.5	-2.5
2013.3.2	1899-12-31 07:04:00	-2.5	-0.5	-3
2013.3.2	1899-12-31 09:04:00	-0.5	-0.5	-2
2013.3.2	1899-12-31 11:04:00	8.5	-0.5	1
2013.3.2	1899-12-31 13:04:00	12.5	0	20
2013.3.2	1899-12-31 15:04:00	12	0	6.5
2013.3.2	1899-12-31 17:04:00	6.5	0	2
2013.3.2	1899-12-31 19:04:00	-1.5	0	-0.5
2013.3.2	1899-12-31 21:04:00	-2.5	-0.5	-1.5
2013.3.2	1899-12-31 23:04:00	-3	-0.5	-3
2013.3.3	1899-12-31 01:04:00	-2.5	-0.5	-4	0.458333	-0.75	-2	1	0	1
2013.3.3	1899-12-31 03:04:00	-2.5	-0.5	-4.5
2013.3.3	1899-12-31 05:04:00	-2.5	-1	-4
2013.3.3	1899-12-31 07:04:00	-3	-1	-4.5
2013.3.3	1899-12-31 09:04:00	-2	-1	-4
2013.3.3	1899-12-31 11:04:00	3.5	-1	0
2013.3.3	1899-12-31 13:04:00	8	-1	1
2013.3.3	1899-12-31 15:04:00	10	-0.5	1.5
2013.3.3	1899-12-31 17:04:00	7	-0.5	1.5
2013.3.3	1899-12-31 19:04:00	-2	-0.5	-1.5
2013.3.3	1899-12-31 21:04:00	-3	-0.5	-2
2013.3.3	1899-12-31 23:04:00	-5.5	-1	-3.5
2013.3.4	1899-12-31 01:04:00	-6	-1	-4.5	-4.20833	-1.29167	-1.70833	1	0	1
2013.3.4	1899-12-31 03:04:00	-8.5	-1.5	-6
2013.3.4	1899-12-31 05:04:00	-10	-2	-7.5
2013.3.4	1899-12-31 07:04:00	-10.5	-2.5	-8
2013.3.4	1899-12-31 09:04:00	-7.5	-2.5	-6.5
2013.3.4	1899-12-31 11:04:00	-1.5	-2.5	-3.5
2013.3.4	1899-12-31 13:04:00	5	-1.5	18
2013.3.4	1899-12-31 15:04:00	7	-0.5	4.5
2013.3.4	1899-12-31 17:04:00	3	-0.5	2
2013.3.4	1899-12-31 19:04:00	-3	0	-0.5
2013.3.4	1899-12-31 21:04:00	-8.5	-0.5	-3.5
2013.3.4	1899-12-31 23:04:00	-10	-0.5	-5
2013.3.5	1899-12-31 01:04:00	-11	-1.5	-6.5	-5.70833	-1.58333	-0.583333	1	0	1
2013.3.5	1899-12-31 03:04:00	-11.5	-2.5	-7.5
2013.3.5	1899-12-31 05:04:00	-12	-3	-8
2013.3.5	1899-12-31 07:04:00	-12	-3.5	-9
2013.3.5	1899-12-31 09:04:00	-8.5	-4	-6.5
2013.3.5	1899-12-31 11:04:00	-2	-3.5	3.5
2013.3.5	1899-12-31 13:04:00	3	-0.5	20
2013.3.5	1899-12-31 15:04:00	4	0	8.5
2013.3.5	1899-12-31 17:04:00	0	0	4.5
2013.3.5	1899-12-31 19:04:00	-5.5	0	-0.5
2013.3.5	1899-12-31 21:04:00	-6	0	-2.5
2013.3.5	1899-12-31 23:04:00	-7	-0.5	-3
2013.3.6	1899-12-31 01:04:00	-6.5	-0.5	-3.5	-1.625	-0.708333	2.125	1	0	1
2013.3.6	1899-12-31 03:04:00	-5.5	-1	-3
2013.3.6	1899-12-31 05:04:00	-5	-1.5	-3
2013.3.6	1899-12-31 07:04:00	-8.5	-1.5	-4
2013.3.6	1899-12-31 09:04:00	-7.5	-2	-4
2013.3.6	1899-12-31 11:04:00	-1	-2	5.5
2013.3.6	1899-12-31 13:04:00	9	0	20
2013.3.6	1899-12-31 15:04:00	7.5	0	12.5
2013.3.6	1899-12-31 17:04:00	5	0	5
2013.3.6	1899-12-31 19:04:00	0	0	2
2013.3.6	1899-12-31 21:04:00	-3	0	-0.5
2013.3.6	1899-12-31 23:04:00	-4	0	-1.5
2013.3.7	1899-12-31 01:04:00	-5.5	0	-2.5	-0.208333	-0.416667	2.66667	1	0	1
2013.3.7	1899-12-31 03:04:00	-5.5	-0.5	-2.5
2013.3.7	1899-12-31 05:04:00	-4.5	-1	-1.5
2013.3.7	1899-12-31 07:04:00	-5.5	-1	-1.5
2013.3.7	1899-12-31 09:04:00	-3	-1.5	-0.5
2013.3.7	1899-12-31 11:04:00	6	-0.5	7.5
2013.3.7	1899-12-31 13:04:00	15.5	0	25
2013.3.7	1899-12-31 15:04:00	17	0	8.5
2013.3.7	1899-12-31 17:04:00	4	0	5
2013.3.7	1899-12-31 19:04:00	-4.5	0	0.5
2013.3.7	1899-12-31 21:04:00	-7.5	0	-2.5
2013.3.7	1899-12-31 23:04:00	-9	-0.5	-3.5
2013.3.8	1899-12-31 01:04:00	-9.5	-4.5	-4.5	-2.75	2.04167	3.25	1	1	1
2013.3.8	1899-12-31 03:04:00	-9.5	-5.5	-5.5
2013.3.8	1899-12-31 05:04:00	-10	-6	-5.5
2013.3.8	1899-12-31 07:04:00	-10.5	-6.5	-6
2013.3.8	1899-12-31 09:04:00	-9	-6	-6
2013.3.8	1899-12-31 11:04:00	-1.5	6	15
2013.3.8	1899-12-31 13:57:00	12	25	28
2013.3.8	1899-12-31 15:57:00	15	13.5	16.5
2013.3.8	1899-12-31 17:57:00	8.5	8	8.5
2013.3.8	1899-12-31 19:57:00	-2.5	3.5	4
2013.3.8	1899-12-31 21:57:00	-7.5	-1	-2.5
2013.3.8	1899-12-31 23:57:00	-8.5	-2	-3
2013.3.9	1899-12-31 01:57:00	-9	-3.5	-5	-0.5	3.625	4.08333	1	1	1
2013.3.9	1899-12-31 03:57:00	-9	-2.5	-4
2013.3.9	1899-12-31 05:57:00	-9.5	-3.5	-5.5
2013.3.9	1899-12-31 07:57:00	-10	-4	-6
2013.3.9	1899-12-31 09:57:00	-8.5	-4	-5.5
2013.3.9	1899-12-31 11:57:00	4	10	23
2013.3.9	1899-12-31 13:57:00	19	25	25
2013.3.9	1899-12-31 15:57:00	21	14	17.5
2013.3.9	1899-12-31 17:57:00	10	8.5	9
2013.3.9	1899-12-31 19:57:00	-2.5	4	3.5
2013.3.9	1899-12-31 21:57:00	-4.5	1	0
2013.3.9	1899-12-31 23:57:00	-7	-1.5	-3
2013.3.10	1899-12-31 01:57:00	-8.5	-2.5	-4.5	1.25	3.83333	2.91667	1	1	1
2013.3.10	1899-12-31 03:57:00	-7.5	-3	-5
2013.3.10	1899-12-31 05:57:00	-5	-2	-3.5
2013.3.10	1899-12-31 07:57:00	-5	-2	-2.5
2013.3.10	1899-12-31 09:57:00	-5.5	-3	-3.5
2013.3.10	1899-12-31 11:57:00	6.5	15	12
2013.3.10	1899-12-31 13:57:00	21	21	20
2013.3.10	1899-12-31 15:57:00	23.5	14	15
2013.3.10	1899-12-31 17:57:00	6.5	6.5	7.5
2013.3.10	1899-12-31 19:57:00	0	3.5	3
2013.3.10	1899-12-31 21:57:00	-4.5	0.5	0
2013.3.10	1899-12-31 23:57:00	-6.5	-2	-3.5
2013.3.11	1899-12-31 01:57:00	-7.5	-2.5	-4	0.166667	3.20833	3.08333	1	1	1
2013.3.11	1899-12-31 03:57:00	-8	-3.5	-5
2013.3.11	1899-12-31 05:57:00	-8	-4	-5.5
2013.3.11	1899-12-31 07:57:00	-8.5	-4.5	-6
2013.3.11	1899-12-31 09:57:00	-5.5	-3.5	-5
2013.3.11	1899-12-31 11:57:00	11.5	10	12.5
2013.3.11	1899-12-31 13:57:00	18.5	19.5	25
2013.3.11	1899-12-31 15:57:00	14	14	15.5
2013.3.11	1899-12-31 17:57:00	7	8.5	7.5
2013.3.11	1899-12-31 19:57:00	-0.5	4.5	4
2013.3.11	1899-12-31 21:57:00	-4.5	1	0
2013.3.11	1899-12-31 23:57:00	-6.5	-1	-2
2013.3.12	1899-12-31 01:57:00	-7.5	-2	-3.5	1.125	4.375	2.66667	1	1	1
2013.3.12	1899-12-31 03:57:00	-6.5	-2	-4
2013.3.12	1899-12-31 05:57:00	-5.5	-2	-3
2013.3.12	1899-12-31 07:57:00	-3.5	-1.5	-3
2013.3.12	1899-12-31 09:57:00	0.5	0	-0.5
2013.3.12	1899-12-31 11:57:00	6.5	28	8.5
2013.3.12	1899-12-31 13:57:00	15.5	14.5	20
2013.3.12	1899-12-31 15:57:00	17	10	13
2013.3.12	1899-12-31 17:57:00	10	6	6.5
2013.3.12	1899-12-31 19:57:00	1.5	4	3.5
2013.3.12	1899-12-31 21:57:00	-7	-0.5	-2
2013.3.12	1899-12-31 23:57:00	-7.5	-2	-3.5
2013.3.13	1899-12-31 01:57:00	-4	-1.5	-3	0.0416667	2.91667	2.16667	1	1	1
2013.3.13	1899-12-31 03:57:00	-4.5	-1.5	-2.5
2013.3.13	1899-12-31 05:57:00	-8	-3.5	-5
2013.3.13	1899-12-31 07:57:00	-9	-4.5	-6
2013.3.13	1899-12-31 09:57:00	-6	-4	-4.5
2013.3.13	1899-12-31 11:57:00	8	10	4.5
2013.3.13	1899-12-31 13:57:00	17.5	14.5	20
2013.3.13	1899-12-31 15:57:00	14	11.5	12.5
2013.3.13	1899-12-31 17:57:00	8.5	8.5	7.5
2013.3.13	1899-12-31 19:57:00	-3.5	3.5	3
2013.3.13	1899-12-31 21:57:00	-5	1.5	0.5
2013.3.13	1899-12-31 23:57:00	-7.5	0.5	-1
2013.3.14	1899-12-31 01:57:00	-8	-1.5	-2.5	0.5	3.95833	3	1	1	1
2013.3.14	1899-12-31 03:57:00	-8.5	-3	-5
2013.3.14	1899-12-31 05:57:00	-9.5	-4.5	-6.5
2013.3.14	1899-12-31 07:57:00	-9.5	-5	-7
2013.3.14	1899-12-31 09:57:00	-4.5	-0.5	-2
2013.3.14	1899-12-31 11:57:00	7.5	20	9.5
2013.3.14	1899-12-31 13:57:00	18	16	25
2013.3.14	1899-12-31 15:57:00	15.5	16	16
2013.3.14	1899-12-31 17:57:00	10.5	7.5	9
2013.3.14	1899-12-31 19:57:00	0.5	2.5	2
2013.3.14	1899-12-31 21:57:00	-0.5	1	0
2013.3.14	1899-12-31 23:57:00	-5.5	-1	-2.5
2013.3.15	1899-12-31 01:57:00	-4	-1	-1.5	1.16667	4.79167	3.20833	1	1	1
2013.3.15	1899-12-31 03:57:00	-6.5	-2.5	-4
2013.3.15	1899-12-31 05:57:00	-7	-3	-5
2013.3.15	1899-12-31 07:57:00	-7.5	-4	-5.5
2013.3.15	1899-12-31 09:57:00	-6	-3.5	-5
2013.3.15	1899-12-31 11:57:00	7.5	25	7
2013.3.15	1899-12-31 13:57:00	18	17	25
2013.3.15	1899-12-31 15:57:00	17.5	15.5	16.5
2013.3.15	1899-12-31 17:57:00	13	9.5	9.5
2013.3.15	1899-12-31 19:57:00	-1.5	4	3.5
2013.3.15	1899-12-31 21:57:00	-4	1	-0.5
2013.3.15	1899-12-31 23:57:00	-5.5	-0.5	-1.5
2013.3.16	1899-12-31 01:57:00	-5.5	0.5	0	1.75	5.75	4.91667	0	0	0
2013.3.16	1899-12-31 03:57:00	-7	-2	-3
2013.3.16	1899-12-31 05:57:00	-7.5	-2.5	-3.5
2013.3.16	1899-12-31 07:57:00	-7	-2.5	-4
2013.3.16	1899-12-31 09:57:00	-4.5	-0.5	-2
2013.3.16	1899-12-31 11:57:00	5.5	25	13
2013.3.16	1899-12-31 13:57:00	16.5	19.5	25
2013.3.16	1899-12-31 15:57:00	15	15	17.5
2013.3.16	1899-12-31 17:57:00	10.5	8.5	9
2013.3.16	1899-12-31 19:57:00	3	5	4.5
2013.3.16	1899-12-31 21:57:00	1.5	2.5	2.5
2013.3.16	1899-12-31 23:57:00	0.5	0.5	0
2013.3.17	1899-12-31 01:57:00	0	0.5	0	0.125	2	-0.125	0	0	1
2013.3.17	1899-12-31 03:57:00	0	0	0
2013.3.17	1899-12-31 05:57:00	0	0	-0.5
2013.3.17	1899-12-31 07:57:00	0	0	-0.5
2013.3.17	1899-12-31 09:57:00	0	0.5	-0.5
2013.3.17	1899-12-31 11:57:00	0.5	11.5	0
2013.3.17	1899-12-31 13:57:00	0.5	4.5	0
2013.3.17	1899-12-31 15:57:00	0.5	5	0
2013.3.17	1899-12-31 17:57:00	0	1.5	0
2013.3.17	1899-12-31 19:57:00	0	0.5	0
2013.3.17	1899-12-31 21:57:00	0	0	0
2013.3.17	1899-12-31 23:57:00	0	0	0
2013.3.18	1899-12-31 01:57:00	0	0	0	0	0.125	0	0	0	0
2013.3.18	1899-12-31 03:57:00	0	0	0
2013.3.18	1899-12-31 05:57:00	0	0	0
2013.3.18	1899-12-31 07:57:00	0	-0.5	0
2013.3.18	1899-12-31 09:57:00	0	0	0
2013.3.18	1899-12-31 11:57:00	0	0.5	0
2013.3.18	1899-12-31 13:57:00	0	0.5	0
2013.3.18	1899-12-31 15:57:00	0	0.5	0
2013.3.18	1899-12-31 17:57:00	0	0.5	0
2013.3.18	1899-12-31 19:57:00	0	0	0
2013.3.18	1899-12-31 21:57:00	0	0	0
2013.3.18	1899-12-31 23:57:00	0	0	0
2013.3.19	1899-12-31 01:57:00	0	0	0	0	0.166667	-0.0833333	0	0	0
2013.3.19	1899-12-31 03:57:00	0	0	0
2013.3.19	1899-12-31 05:57:00	0	0	0
2013.3.19	1899-12-31 07:57:00	0	0	0
2013.3.19	1899-12-31 09:57:00	0	0	-0.5
2013.3.19	1899-12-31 11:57:00	0	0	0
2013.3.19	1899-12-31 13:57:00	0	0	0
2013.3.19	1899-12-31 15:57:00	0	0.5	1.5
2013.3.19	1899-12-31 17:57:00	0	0.5	1
2013.3.19	1899-12-31 19:57:00	0	0.5	0
2013.3.19	1899-12-31 21:57:00	0	0	-1
2013.3.19	1899-12-31 23:57:00	0	0.5	-2
2013.3.20	1899-12-31 01:57:00	0	0.5	-2.5	0	0.166667	0.0833333	0	0	1
2013.3.20	1899-12-31 03:57:00	0	0	-3
2013.3.20	1899-12-31 05:57:00	0	0	-3.5
2013.3.20	1899-12-31 07:57:00	0	-0.5	-3.5
2013.3.20	1899-12-31 09:57:00	0	-0.5	-3
2013.3.20	1899-12-31 11:57:00	0	0.5	1
2013.3.20	1899-12-31 13:57:00	0	0.5	14.5
2013.3.20	1899-12-31 15:57:00	0	0.5	6.5
2013.3.20	1899-12-31 17:57:00	0	0.5	0.5
2013.3.20	1899-12-31 19:57:00	0	0	-1
2013.3.20	1899-12-31 21:57:00	0	0	-2
2013.3.20	1899-12-31 23:57:00	0	0.5	-3
2013.3.21	1899-12-31 01:57:00	-1	0	-3.5	-0.666667	0.0833333	2.08333	0	0	1
2013.3.21	1899-12-31 03:57:00	-1.5	-0.5	-3
2013.3.21	1899-12-31 05:57:00	-1.5	-0.5	-3
2013.3.21	1899-12-31 07:57:00	-2	-1	-4.5
2013.3.21	1899-12-31 09:57:00	-2.5	-1	-3
2013.3.21	1899-12-31 11:57:00	0	1	5
2013.3.21	1899-12-31 13:57:00	0.5	0.5	27
2013.3.21	1899-12-31 15:57:00	0	0.5	6.5
2013.3.21	1899-12-31 17:57:00	0	0.5	2
2013.3.21	1899-12-31 19:57:00	0	0.5	1.5
2013.3.21	1899-12-31 21:57:00	0	0.5	-0.5
2013.3.21	1899-12-31 23:57:00	0	0.5	0.5
2013.3.22	1899-12-31 01:57:00	-0.5	0.5	0	-0.208333	0.458333	-0.125	0	0	0
2013.3.22	1899-12-31 03:57:00	-0.5	0.5	-0.5
2013.3.22	1899-12-31 05:57:00	-0.5	0	-0.5
2013.3.22	1899-12-31 07:57:00	-0.5	0.5	-0.5
2013.3.22	1899-12-31 09:57:00	-0.5	0.5	-0.5
2013.3.22	1899-12-31 11:57:00	0	0.5	0.5
2013.3.22	1899-12-31 13:57:00	0	0.5	0
2013.3.22	1899-12-31 15:57:00	0	0.5	0.5
2013.3.22	1899-12-31 17:57:00	0	0.5	0
2013.3.22	1899-12-31 19:57:00	0	0.5	0
2013.3.22	1899-12-31 21:57:00	0	0.5	0
2013.3.22	1899-12-31 23:57:00	0	0.5	-0.5
2013.3.23	1899-12-31 01:57:00	0	0	-0.5	-0.125	0.25	-0.208333	0	0	0
2013.3.23	1899-12-31 03:57:00	0	0	-0.5
2013.3.23	1899-12-31 05:57:00	0	0.5	-0.5
2013.3.23	1899-12-31 07:57:00	-0.5	0	-0.5
2013.3.23	1899-12-31 09:57:00	0	0.5	-0.5
2013.3.23	1899-12-31 11:57:00	0	0.5	0
2013.3.23	1899-12-31 13:57:00	0	0.5	0
2013.3.23	1899-12-31 15:57:00	0	0.5	0
2013.3.23	1899-12-31 17:57:00	-0.5	0.5	0
2013.3.23	1899-12-31 19:57:00	0	0	0
2013.3.23	1899-12-31 21:57:00	0	0	0
2013.3.23	1899-12-31 23:57:00	-0.5	0	0
2013.3.24	1899-12-31 01:57:00	0	0	0	-0.166667	0.166667	-0.166667	0	0	0
2013.3.24	1899-12-31 03:57:00	-0.5	0	-1
2013.3.24	1899-12-31 05:57:00	0	0	-1
2013.3.24	1899-12-31 07:57:00	-0.5	0	-1
2013.3.24	1899-12-31 09:57:00	-0.5	-0.5	-1
2013.3.24	1899-12-31 11:57:00	0	0.5	-0.5
2013.3.24	1899-12-31 13:57:00	0	0.5	0
2013.3.24	1899-12-31 15:57:00	0	0.5	4
2013.3.24	1899-12-31 17:57:00	0	0.5	2
2013.3.24	1899-12-31 19:57:00	0	0.5	0
2013.3.24	1899-12-31 21:57:00	0	0	-1.5
2013.3.24	1899-12-31 23:57:00	-0.5	0	-2
2013.3.25	1899-12-31 01:57:00	-0.5	0	-1.5	-0.208333	0.333333	2.25	0	0	1
2013.3.25	1899-12-31 03:57:00	-0.5	0	-1
2013.3.25	1899-12-31 05:57:00	-0.5	0	-1
2013.3.25	1899-12-31 07:57:00	-0.5	0	-1
2013.3.25	1899-12-31 09:57:00	-0.5	0.5	-0.5
2013.3.25	1899-12-31 11:57:00	-0.5	0.5	0.5
2013.3.25	1899-12-31 13:57:00	0.5	1	17.5
2013.3.25	1899-12-31 15:57:00	0	0.5	7.5
2013.3.25	1899-12-31 17:57:00	0	0.5	5
2013.3.25	1899-12-31 19:57:00	0	0.5	1.5
2013.3.25	1899-12-31 21:57:00	0	0.5	0
2013.3.25	1899-12-31 23:57:00	0	0	0
2013.3.26	1899-12-31 01:57:00	0	0.5	-0.5	-0.166667	0.333333	-0.25	0	0	1
2013.3.26	1899-12-31 03:57:00	-0.5	0.5	-0.5
2013.3.26	1899-12-31 05:57:00	0	0	-1
2013.3.26	1899-12-31 07:57:00	-0.5	0	-1
2013.3.26	1899-12-31 09:57:00	0	0.5	-0.5
2013.3.26	1899-12-31 11:57:00	0	0.5	0.5
2013.3.26	1899-12-31 13:57:00	0	0.5	0.5
2013.3.26	1899-12-31 15:57:00	0	0.5	1
2013.3.26	1899-12-31 17:57:00	0	0.5	0.5
2013.3.26	1899-12-31 19:57:00	0	0.5	0
2013.3.26	1899-12-31 21:57:00	-0.5	0	0
2013.3.26	1899-12-31 23:57:00	-0.5	0	-2
2013.3.27	1899-12-31 01:57:00	-0.5	0	-2	-0.125	0.291667	0.0416667	0	0	1
2013.3.27	1899-12-31 03:57:00	-0.5	0	-2
2013.3.27	1899-12-31 05:57:00	-0.5	0	-2.5
2013.3.27	1899-12-31 07:57:00	0	0	-2.5
2013.3.27	1899-12-31 09:57:00	0	0	-0.5
2013.3.27	1899-12-31 11:57:00	0	0.5	1
2013.3.27	1899-12-31 13:57:00	0	1	3.5
2013.3.27	1899-12-31 15:57:00	0	1	3
2013.3.27	1899-12-31 17:57:00	0	0.5	3
2013.3.27	1899-12-31 19:57:00	0	0.5	0.5
2013.3.27	1899-12-31 21:57:00	0	0	-0.5
2013.3.27	1899-12-31 23:57:00	0	0	-0.5
2013.3.28	1899-12-31 01:57:00	0	0	-1	0.291667	0.666667	1.66667	1	0	1
2013.3.28	1899-12-31 03:57:00	0	0	-1
2013.3.28	1899-12-31 05:57:00	-0.5	0	-1.5
2013.3.28	1899-12-31 07:57:00	-0.5	0	-1.5
2013.3.28	1899-12-31 09:57:00	0	0	-2.5
2013.3.28	1899-12-31 11:57:00	0.5	2	1.5
2013.3.28	1899-12-31 13:57:00	2.5	3	15
2013.3.28	1899-12-31 15:57:00	1	1.5	9.5
2013.3.28	1899-12-31 17:57:00	0.5	1	4.5
2013.3.28	1899-12-31 19:57:00	0	0.5	1
2013.3.28	1899-12-31 21:57:00	0	0	-1.5
2013.3.28	1899-12-31 23:57:00	0	0	-2.5
2013.3.29	1899-12-31 01:57:00	-2	-0.5	-3	-0.25	0.291667	0.541667	0	0	1
2013.3.29	1899-12-31 03:57:00	-1.5	-0.5	-2
2013.3.29	1899-12-31 05:57:00	-2	-0.5	-3
2013.3.29	1899-12-31 07:57:00	-3	-1	-3.5
2013.3.29	1899-12-31 09:57:00	-0.5	0	0
2013.3.29	1899-12-31 11:57:00	1.5	1.5	4
2013.3.29	1899-12-31 13:57:00	2	1.5	6.5
2013.3.29	1899-12-31 15:57:00	1.5	1	5
2013.3.29	1899-12-31 17:57:00	1	1	2.5
2013.3.29	1899-12-31 19:57:00	0	0.5	0
2013.3.29	1899-12-31 21:57:00	0	0	0
2013.3.29	1899-12-31 23:57:00	0	0.5	0
2013.3.30	1899-12-31 01:57:00	0	0	-0.5	1.04167	0.541667	1.5	0	0	1
2013.3.30	1899-12-31 03:57:00	0	0	-0.5
2013.3.30	1899-12-31 05:57:00	0	0	-0.5
2013.3.30	1899-12-31 07:57:00	0	0	-1
2013.3.30	1899-12-31 09:57:00	0	0	-1
2013.3.30	1899-12-31 11:57:00	0.5	1	0.5
2013.3.30	1899-12-31 13:57:00	4.5	2	7.5
2013.3.30	1899-12-31 15:57:00	4	2	9
2013.3.30	1899-12-31 17:57:00	4	1	5
2013.3.30	1899-12-31 19:57:00	0	0.5	0.5
2013.3.30	1899-12-31 21:57:00	0	0	0
2013.3.30	1899-12-31 23:57:00	-0.5	0	-1
2013.3.31	1899-12-31 01:57:00	-1	0	-1	4.54167	0.958333	1.83333	0	0	1
2013.3.31	1899-12-31 03:57:00	-1	0	-1.5
2013.3.31	1899-12-31 05:57:00	-2	0	-2
2013.3.31	1899-12-31 07:57:00	-1.5	-0.5	-2
2013.3.31	1899-12-31 09:57:00	0.5	0.5	0.5
2013.3.31	1899-12-31 11:57:00	5.5	1.5	1.5
2013.3.31	1899-12-31 13:57:00	23	3	7.5
2013.3.31	1899-12-31 15:57:00	18	3.5	9.5
2013.3.31	1899-12-31 17:57:00	11	2.5	7.5
2013.3.31	1899-12-31 19:57:00	2	1	2.5
2013.3.31	1899-12-31 21:57:00	0	0	0
2013.3.31	1899-12-31 23:57:00	0	0	-0.5
2013.4.1	1899-12-31 01:57:00	0	0	-0.5	2.125	0.5	0.0416667	1	0	1
2013.4.1	1899-12-31 03:57:00	0	0	-0.5
2013.4.1	1899-12-31 05:57:00	-0.5	0	-1
2013.4.1	1899-12-31 07:57:00	-0.5	0	-1
2013.4.1	1899-12-31 09:57:00	0	0.5	-0.5
2013.4.1	1899-12-31 11:57:00	0.5	0.5	0
2013.4.1	1899-12-31 13:57:00	4.5	1.5	1
2013.4.1	1899-12-31 15:57:00	12.5	1.5	2.5
2013.4.1	1899-12-31 17:57:00	9	1.5	3
2013.4.1	1899-12-31 19:57:00	0.5	0.5	0
2013.4.1	1899-12-31 21:57:00	0	0	-1
2013.4.1	1899-12-31 23:57:00	-0.5	0	-1.5
2013.4.2	1899-12-31 01:57:00	-1	0	-1.5	7.58333	1.33333	1.95833	1	0	0
2013.4.2	1899-12-31 03:57:00	-1	-0.5	-1.5
2013.4.2	1899-12-31 05:57:00	-1	-0.5	-1.5
2013.4.2	1899-12-31 07:57:00	-1	-0.5	-2
2013.4.2	1899-12-31 09:57:00	1	0	0
2013.4.2	1899-12-31 11:57:00	25	2.5	2
2013.4.2	1899-12-31 13:57:00	28.5	4.5	9
2013.4.2	1899-12-31 15:57:00	28.5	6	10.5
2013.4.2	1899-12-31 17:57:00	11	3.5	8
2013.4.2	1899-12-31 19:57:00	0.5	0.5	0.5
2013.4.2	1899-12-31 21:57:00	0.5	0.5	0
2013.4.2	1899-12-31 23:57:00	0	0	0
2013.4.3	1899-12-31 01:57:00	0	-0.5	-1	3	1.20833	0.916667	1	1	1
2013.4.3	1899-12-31 03:57:00	0	-0.5	-1.5
2013.4.3	1899-12-31 05:57:00	-1	-1	-2
2013.4.3	1899-12-31 07:57:00	-1.5	-1.5	-2.5
2013.4.3	1899-12-31 09:57:00	-1.5	0	-2
2013.4.3	1899-12-31 11:57:00	2	2.5	0.5
2013.4.3	1899-12-31 13:57:00	19.5	4	3
2013.4.3	1899-12-31 15:57:00	17	5.5	8.5
2013.4.3	1899-12-31 17:57:00	8	4	7
2013.4.3	1899-12-31 19:57:00	1	2	2.5
2013.4.3	1899-12-31 21:57:00	-3	0.5	0
2013.4.3	1899-12-31 23:57:00	-4.5	-0.5	-1.5
2013.4.4	1899-12-31 01:57:00	-4.5	-0.5	-1.5	5.95833	3.75	4.66667	0	0	0
2013.4.4	1899-12-31 03:57:00	-4	-1	-2
2013.4.4	1899-12-31 05:57:00	-2.5	-0.5	-1
2013.4.4	1899-12-31 07:57:00	-3	-0.5	-1.5
2013.4.4	1899-12-31 09:57:00	-2	2	-2
2013.4.4	1899-12-31 11:57:00	7.5	11.5	15
2013.4.4	1899-12-31 13:57:00	26	10.5	15
2013.4.4	1899-12-31 15:57:00	28	10.5	15.5
2013.4.4	1899-12-31 17:57:00	18.5	7.5	11.5
2013.4.4	1899-12-31 19:57:00	5	3.5	5.5
2013.4.4	1899-12-31 21:57:00	2	1.5	1.5
2013.4.4	1899-12-31 23:57:00	0.5	0.5	0
2013.4.5	1899-12-31 01:57:00	0.5	0	0	0.0416667	0.0416667	-0.125	0	1	1
2013.4.5	1899-12-31 03:57:00	0	0	0
2013.4.5	1899-12-31 05:57:00	0	0	0
2013.4.5	1899-12-31 07:57:00	0	0	0
2013.4.5	1899-12-31 09:57:00	0	0	0
2013.4.5	1899-12-31 11:57:00	0	0	0
2013.4.5	1899-12-31 13:57:00	0	1	0
2013.4.5	1899-12-31 15:57:00	0	1	0
2013.4.5	1899-12-31 17:57:00	0	0	0
2013.4.5	1899-12-31 19:57:00	0	-0.5	0
2013.4.5	1899-12-31 21:57:00	0	-0.5	-0.5
2013.4.5	1899-12-31 23:57:00	0	-0.5	-1
2013.4.6	1899-12-31 01:57:00	0	-0.5	-1	0.0833333	-0.333333	-0.541667	0	0	0
2013.4.6	1899-12-31 03:57:00	0	-1	-1
2013.4.6	1899-12-31 05:57:00	0	-1.5	-1
2013.4.6	1899-12-31 07:57:00	0	-2	-1.5
2013.4.6	1899-12-31 09:57:00	0	-1.5	-1.5
2013.4.6	1899-12-31 11:57:00	0	0	0
2013.4.6	1899-12-31 13:57:00	0.5	1	0
2013.4.6	1899-12-31 15:57:00	0.5	1	0
2013.4.6	1899-12-31 17:57:00	0	0.5	0
2013.4.6	1899-12-31 19:57:00	0	0.5	0
2013.4.6	1899-12-31 21:57:00	0	0	0
2013.4.6	1899-12-31 23:57:00	0	-0.5	-0.5
2013.4.7	1899-12-31 01:57:00	0	-0.5	-1	0.208333	0.0416667	-0.166667	0	0	0
2013.4.7	1899-12-31 03:57:00	0	-1	-1.5
2013.4.7	1899-12-31 05:57:00	0	-1.5	-1.5
2013.4.7	1899-12-31 07:57:00	-0.5	-1.5	-1.5
2013.4.7	1899-12-31 09:57:00	-0.5	0	-1
2013.4.7	1899-12-31 11:57:00	0.5	1	0
2013.4.7	1899-12-31 13:57:00	1.5	1	1
2013.4.7	1899-12-31 15:57:00	1	1.5	2
2013.4.7	1899-12-31 17:57:00	0.5	1	2
2013.4.7	1899-12-31 19:57:00	0	0.5	0.5
2013.4.7	1899-12-31 21:57:00	0	0	-0.5
2013.4.7	1899-12-31 23:57:00	0	0	-0.5
2013.4.8	1899-12-31 01:57:00	0	-0.5	-1.5	2.33333	0.166667	-0.166667	1	1	1
2013.4.8	1899-12-31 03:57:00	-0.5	-1	-2
2013.4.8	1899-12-31 05:57:00	-3	-2	-3.5
2013.4.8	1899-12-31 07:57:00	-4.5	-3	-4.5
2013.4.8	1899-12-31 09:57:00	-2	-0.5	-0.5
2013.4.8	1899-12-31 11:57:00	6	2.5	2.5
2013.4.8	1899-12-31 13:57:00	24	3.5	6.5
2013.4.8	1899-12-31 15:57:00	15.5	3	4.5
2013.4.8	1899-12-31 17:57:00	6	1.5	1.5
2013.4.8	1899-12-31 19:57:00	-1.5	0.5	0.5
2013.4.8	1899-12-31 21:57:00	-5.5	-0.5	-2.5
2013.4.8	1899-12-31 23:57:00	-6.5	-1.5	-3
2013.4.9	1899-12-31 01:57:00	-2	-1.5	-2	3.875	0.625	0.208333	1	1	1
2013.4.9	1899-12-31 03:57:00	-2.5	-1.5	-2
2013.4.9	1899-12-31 05:57:00	-2.5	-1.5	-2
2013.4.9	1899-12-31 07:57:00	-2.5	-1.5	-2.5
2013.4.9	1899-12-31 09:57:00	-1	-1	-1.5
2013.4.9	1899-12-31 11:57:00	4.5	2.5	1
2013.4.9	1899-12-31 13:57:00	25	5	4.5
2013.4.9	1899-12-31 15:57:00	17	4.5	5
2013.4.9	1899-12-31 17:57:00	10.5	3	3.5
2013.4.9	1899-12-31 19:57:00	1	0.5	0.5
2013.4.9	1899-12-31 21:57:00	-0.5	-0.5	-1
2013.4.9	1899-12-31 23:57:00	-0.5	-0.5	-1
2013.4.10	1899-12-31 01:57:00	-0.5	-1	-1.5	2.04167	-0.375	-0.666667	1	1	1
2013.4.10	1899-12-31 03:57:00	-1	-1.5	-2
2013.4.10	1899-12-31 05:57:00	-1.5	-1.5	-2
2013.4.10	1899-12-31 07:57:00	-2	-1.5	-2.5
2013.4.10	1899-12-31 09:57:00	1	-0.5	-1.5
2013.4.10	1899-12-31 11:57:00	8	0.5	2
2013.4.10	1899-12-31 13:57:00	9.5	1	1.5
2013.4.10	1899-12-31 15:57:00	10.5	1.5	2
2013.4.10	1899-12-31 17:57:00	0.5	0	0
2013.4.10	1899-12-31 19:57:00	0	-0.5	-1
2013.4.10	1899-12-31 21:57:00	0	-0.5	-1.5
2013.4.10	1899-12-31 23:57:00	0	-0.5	-1.5
2013.4.11	1899-12-31 01:57:00	-0.5	-0.5	-1.5	-0.0416667	-0.0833333	-0.708333	0	0	0
2013.4.11	1899-12-31 03:57:00	-0.5	-0.5	-1.5
2013.4.11	1899-12-31 05:57:00	-0.5	-1	-1.5
2013.4.11	1899-12-31 07:57:00	-0.5	-1	-1.5
2013.4.11	1899-12-31 09:57:00	0	-0.5	-1
2013.4.11	1899-12-31 11:57:00	0.5	0.5	0
2013.4.11	1899-12-31 13:57:00	0.5	0.5	0
2013.4.11	1899-12-31 15:57:00	0.5	0.5	0
2013.4.11	1899-12-31 17:57:00	0	0.5	0
2013.4.11	1899-12-31 19:57:00	0	0.5	0
2013.4.11	1899-12-31 21:57:00	0	0	-0.5
2013.4.11	1899-12-31 23:57:00	0	0	-1
2013.4.12	1899-12-31 01:57:00	0	-0.5	-1.5	-0.0833333	-0.125	-0.916667	1	1	0
2013.4.12	1899-12-31 03:57:00	0	-0.5	-2
2013.4.12	1899-12-31 05:57:00	-0.5	-0.5	-2
2013.4.12	1899-12-31 07:57:00	-0.5	-0.5	-2
2013.4.12	1899-12-31 09:57:00	-0.5	-0.5	-1.5
2013.4.12	1899-12-31 11:57:00	0	0	-0.5
2013.4.12	1899-12-31 13:57:00	0	0.5	0
2013.4.12	1899-12-31 15:57:00	0.5	0.5	0
2013.4.12	1899-12-31 17:57:00	0	0.5	0
2013.4.12	1899-12-31 19:57:00	0	0	0
2013.4.12	1899-12-31 21:57:00	0	0	-0.5
2013.4.12	1899-12-31 23:57:00	0	-0.5	-1
2013.4.13	1899-12-31 01:57:00	0	-0.5	-1.5	0.125	-0.125	-0.666667	1	1	0
2013.4.13	1899-12-31 03:57:00	0	-0.5	-1.5
2013.4.13	1899-12-31 05:57:00	-0.5	-1	-1.5
2013.4.13	1899-12-31 07:57:00	-1.5	-1	-2
2013.4.13	1899-12-31 09:57:00	-1.5	-1	-2
2013.4.13	1899-12-31 11:57:00	2	0.5	0
2013.4.13	1899-12-31 13:57:00	2	0.5	0.5
2013.4.13	1899-12-31 15:57:00	1	0.5	0
2013.4.13	1899-12-31 17:57:00	0.5	0.5	0.5
2013.4.13	1899-12-31 19:57:00	0	0.5	0
2013.4.13	1899-12-31 21:57:00	0	0	0
2013.4.13	1899-12-31 23:57:00	-0.5	0	-0.5
2013.4.14	1899-12-31 01:57:00	-3.5	0	-1	4.54167	-0.333333	0.166667	0	0	1
2013.4.14	1899-12-31 03:57:00	-5.5	0	-3.5
2013.4.14	1899-12-31 05:57:00	-7	-2	-5
2013.4.14	1899-12-31 07:57:00	-7.5	-3.5	-5.5
2013.4.14	1899-12-31 09:57:00	-3.5	-2.5	3.5
2013.4.14	1899-12-31 11:57:00	6.5	0.5	1
2013.4.14	1899-12-31 13:57:00	29.5	1	2.5
2013.4.14	1899-12-31 15:57:00	26	1	5
2013.4.14	1899-12-31 17:57:00	16	0.5	3.5
2013.4.14	1899-12-31 19:57:00	3	0.5	1.5
2013.4.14	1899-12-31 21:57:00	0	0.5	0
2013.4.14	1899-12-31 23:57:00	0.5	0	0
2013.4.15	1899-12-31 01:57:00	0	0	0	6.58333	1.41667	2.5	1	0	0
2013.4.15	1899-12-31 03:57:00	0	0	-0.5
2013.4.15	1899-12-31 05:57:00	0	0	-0.5
2013.4.15	1899-12-31 07:57:00	0	0	-0.5
2013.4.15	1899-12-31 09:57:00	0.5	0.5	0
2013.4.15	1899-12-31 11:57:00	12	2	1.5
2013.4.15	1899-12-31 13:57:00	26	3.5	9
2013.4.15	1899-12-31 15:57:00	21	5	10.5
2013.4.15	1899-12-31 17:57:00	15.5	4	7.5
2013.4.15	1899-12-31 19:57:00	3	1.5	3
2013.4.15	1899-12-31 21:57:00	0.5	0.5	0
2013.4.15	1899-12-31 23:57:00	0.5	0	0
2013.4.16	1899-12-31 01:57:00	0	0	0	3.5	1.66667	2	1	1	1
2013.4.16	1899-12-31 03:57:00	-3	0	-1
2013.4.16	1899-12-31 05:57:00	-5.5	-1.5	-3
2013.4.16	1899-12-31 07:57:00	-6	-2	-3.5
2013.4.16	1899-12-31 09:57:00	1	0	4
2013.4.16	1899-12-31 11:57:00	13	7	3.5
2013.4.16	1899-12-31 13:57:00	26	6.5	13
2013.4.16	1899-12-31 15:57:00	20.5	6	8.5
2013.4.16	1899-12-31 17:57:00	7	4	5
2013.4.16	1899-12-31 19:57:00	-1	1.5	1.5
2013.4.16	1899-12-31 21:57:00	-4.5	-0.5	-1.5
2013.4.16	1899-12-31 23:57:00	-5.5	-1	-2.5
2013.4.17	1899-12-31 01:57:00	-6	-2	-3	3.70833	2.16667	2.875	1	1	1
2013.4.17	1899-12-31 03:57:00	-6.5	-2.5	-3.5
2013.4.17	1899-12-31 05:57:00	-7	-2.5	-4
2013.4.17	1899-12-31 07:57:00	-6.5	-3	-4.5
2013.4.17	1899-12-31 09:57:00	7.5	1.5	13
2013.4.17	1899-12-31 11:57:00	18.5	9	6.5
2013.4.17	1899-12-31 13:57:00	27.5	10.5	14
2013.4.17	1899-12-31 15:57:00	21	8.5	10
2013.4.17	1899-12-31 17:57:00	4.5	4.5	6
2013.4.17	1899-12-31 19:57:00	0	2.5	2.5
2013.4.17	1899-12-31 21:57:00	-3.5	0	-0.5
2013.4.17	1899-12-31 23:57:00	-5	-0.5	-2
2013.4.18	1899-12-31 01:57:00	-5	-1	-2.5	3.83333	4.125	5.875	1	0	1
2013.4.18	1899-12-31 03:57:00	-5.5	-1.5	-3
2013.4.18	1899-12-31 05:57:00	-6	-2	-3.5
2013.4.18	1899-12-31 07:57:00	-5.5	-2	-3.5
2013.4.18	1899-12-31 09:57:00	4	1.5	17
2013.4.18	1899-12-31 11:57:00	13	9	8.5
2013.4.18	1899-12-31 13:57:00	24	19.5	21.5
2013.4.18	1899-12-31 15:57:00	18.5	13	17.5
2013.4.18	1899-12-31 17:57:00	10.5	7	12
2013.4.18	1899-12-31 19:57:00	3	4	6
2013.4.18	1899-12-31 21:57:00	-2	1.5	1
2013.4.18	1899-12-31 23:57:00	-3	0.5	-0.5
2013.4.19	1899-12-31 01:57:00	-1	0	-2	9.875	5.70833	8.08333	0	0	0
2013.4.19	1899-12-31 03:57:00	1.5	1	1
2013.4.19	1899-12-31 05:57:00	0	1	0.5
2013.4.19	1899-12-31 07:57:00	-1	0	-1.5
2013.4.19	1899-12-31 09:57:00	13.5	4.5	23
2013.4.19	1899-12-31 11:57:00	21	14.5	15.5
2013.4.19	1899-12-31 13:57:00	28.5	15.5	23
2013.4.19	1899-12-31 15:57:00	23	11.5	13.5
2013.4.19	1899-12-31 17:57:00	21	11	13
2013.4.19	1899-12-31 19:57:00	6	4.5	6
2013.4.19	1899-12-31 21:57:00	3	2.5	2.5
2013.4.19	1899-12-31 23:57:00	3	2.5	2.5
2013.4.20	1899-12-31 01:57:00	2	1.5	1	6.79167	3.29167	2.58333	0	0	0
2013.4.20	1899-12-31 03:57:00	0.5	0.5	0
2013.4.20	1899-12-31 05:57:00	0.5	0	0
2013.4.20	1899-12-31 07:57:00	0.5	0	0
2013.4.20	1899-12-31 09:57:00	1.5	1	0
2013.4.20	1899-12-31 11:57:00	17	5.5	0.5
2013.4.20	1899-12-31 13:57:00	29	13	10
2013.4.20	1899-12-31 15:57:00	23	9.5	9.5
2013.4.20	1899-12-31 17:57:00	7.5	5	7.5
2013.4.20	1899-12-31 19:57:00	0.5	2.5	2.5
2013.4.20	1899-12-31 21:57:00	-0.5	0	-0.5
2013.4.20	1899-12-31 23:57:00	0	1	0.5
2013.4.21	1899-12-31 01:57:00	0.5	1.5	1	8.125	5.41667	6.95833	0	0	0
2013.4.21	1899-12-31 03:57:00	0.5	1	0.5
2013.4.21	1899-12-31 05:57:00	0.5	0.5	0
2013.4.21	1899-12-31 07:57:00	-0.5	0	-1.5
2013.4.21	1899-12-31 09:57:00	15	5.5	21.5
2013.4.21	1899-12-31 11:57:00	21	9	8.5
2013.4.21	1899-12-31 13:57:00	28	15	17
2013.4.21	1899-12-31 15:57:00	19	14.5	17.5
2013.4.21	1899-12-31 17:57:00	10.5	9.5	11
2013.4.21	1899-12-31 19:57:00	2	5	5.5
2013.4.21	1899-12-31 21:57:00	-2	1.5	1
2013.4.21	1899-12-31 23:57:00	3	2	1.5
2013.4.22	1899-12-31 01:57:00	3	2.5	2.5	9	7.04167	8.41667	0	0	0
2013.4.22	1899-12-31 03:57:00	1	1.5	1.5
2013.4.22	1899-12-31 05:57:00	-3	0	0
2013.4.22	1899-12-31 07:57:00	-3.5	-1	-2
2013.4.22	1899-12-31 09:57:00	19	6.5	23
2013.4.22	1899-12-31 11:57:00	27.5	14.5	14.5
2013.4.22	1899-12-31 13:57:00	20.5	22	19.5
2013.4.22	1899-12-31 15:57:00	18	15	19
2013.4.22	1899-12-31 17:57:00	14	10	9.5
2013.4.22	1899-12-31 19:57:00	3	5.5	5.5
2013.4.22	1899-12-31 21:57:00	4.5	4.5	4.5
2013.4.22	1899-12-31 23:57:00	4	3.5	3.5
2013.4.23	1899-12-31 01:57:00	3.5	3	2.5	8.54167	3.91667	4.04167	0	0	0
2013.4.23	1899-12-31 03:57:00	3	2	2
2013.4.23	1899-12-31 05:57:00	2.5	2	1.5
2013.4.23	1899-12-31 07:57:00	2.5	1.5	1.5
2013.4.23	1899-12-31 09:57:00	7	3	3
2013.4.23	1899-12-31 11:57:00	21.5	7	7
2013.4.23	1899-12-31 13:57:00	26	12.5	14
2013.4.23	1899-12-31 15:57:00	27.5	10.5	12.5
2013.4.23	1899-12-31 17:57:00	7	4	3.5
2013.4.23	1899-12-31 19:57:00	1	1	1
2013.4.23	1899-12-31 21:57:00	0.5	0.5	0
2013.4.23	1899-12-31 23:57:00	0.5	0	0
2013.4.24	1899-12-31 01:57:00	0.5	0	0	0.583333	0.208333	0.625	0	0	0
2013.4.24	1899-12-31 03:57:00	0.5	0	0
2013.4.24	1899-12-31 05:57:00	0.5	0	0
2013.4.24	1899-12-31 07:57:00	0.5	0	0
2013.4.24	1899-12-31 09:57:00	0.5	1	0
2013.4.24	1899-12-31 11:57:00	0.5	1	0
2013.4.24	1899-12-31 13:57:00	3	0.5	5.5
2013.4.24	1899-12-31 15:57:00	0.5	0	2
2013.4.24	1899-12-31 17:57:00	0.5	0	0
2013.4.24	1899-12-31 19:57:00	0	0	0
2013.4.24	1899-12-31 21:57:00	0	0	0
2013.4.24	1899-12-31 23:57:00	0	0	0
2013.4.25	1899-12-31 01:57:00	0	0	0	7.29167	0.458333	2.875	0	0	0
2013.4.25	1899-12-31 03:57:00	0	0	0
2013.4.25	1899-12-31 05:57:00	0	0	0
2013.4.25	1899-12-31 07:57:00	0	0	0
2013.4.25	1899-12-31 09:57:00	0.5	0	0.5
2013.4.25	1899-12-31 11:57:00	6.5	0	3.5
2013.4.25	1899-12-31 13:57:00	28.5	1	7.5
2013.4.25	1899-12-31 15:57:00	26.5	1	8.5
2013.4.25	1899-12-31 17:57:00	17	1.5	8
2013.4.25	1899-12-31 19:57:00	6	1	4.5
2013.4.25	1899-12-31 21:57:00	2	0.5	2
2013.4.25	1899-12-31 23:57:00	0.5	0.5	0
2013.4.26	1899-12-31 01:57:00	1.5	0.5	0	9.29167	3.79167	5.125	0	0	1
2013.4.26	1899-12-31 03:57:00	1.5	0.5	0.5
2013.4.26	1899-12-31 05:57:00	-3.5	0	-2
2013.4.26	1899-12-31 07:57:00	0	0	-0.5
2013.4.26	1899-12-31 09:57:00	19	1	16.5
2013.4.26	1899-12-31 11:57:00	25.5	2.5	7
2013.4.26	1899-12-31 13:57:00	29	21.5	15
2013.4.26	1899-12-31 15:57:00	23.5	9	12
2013.4.26	1899-12-31 17:57:00	9.5	6.5	7.5
2013.4.26	1899-12-31 19:57:00	3.5	2.5	5
2013.4.26	1899-12-31 21:57:00	2	1.5	1
2013.4.26	1899-12-31 23:57:00	0	0	-0.5
2013.4.27	1899-12-31 01:57:00	-1	0	-1.5	7.41667	5.25	5.58333	1	1	1
2013.4.27	1899-12-31 03:57:00	-3.5	-0.5	-2
2013.4.27	1899-12-31 05:57:00	-3.5	-0.5	-1.5
2013.4.27	1899-12-31 07:57:00	-2.5	-0.5	-2
2013.4.27	1899-12-31 09:57:00	12	0.5	14
2013.4.27	1899-12-31 11:57:00	19.5	6	8.5
2013.4.27	1899-12-31 13:57:00	28.5	25	14.5
2013.4.27	1899-12-31 15:57:00	20	12.5	13.5
2013.4.27	1899-12-31 17:57:00	14	9.5	12.5
2013.4.27	1899-12-31 19:57:00	8	7.5	9.5
2013.4.27	1899-12-31 21:57:00	-1	2.5	2
2013.4.27	1899-12-31 23:57:00	-1.5	1	-0.5
2013.4.28	1899-12-31 01:57:00	-3	-0.5	-1.5	8.95833	4.29167	4.5	0	0	0
2013.4.28	1899-12-31 03:57:00	-3	-0.5	-2
2013.4.28	1899-12-31 05:57:00	0.5	0	-0.5
2013.4.28	1899-12-31 07:57:00	2.5	1	1
2013.4.28	1899-12-31 09:57:00	15	5	7.5
2013.4.28	1899-12-31 11:57:00	20.5	8.5	10
2013.4.28	1899-12-31 13:57:00	24.5	11.5	10.5
2013.4.28	1899-12-31 15:57:00	27.5	10.5	11.5
2013.4.28	1899-12-31 17:57:00	11.5	6	7
2013.4.28	1899-12-31 19:57:00	6	4.5	5.5
2013.4.28	1899-12-31 21:57:00	2	3	3
2013.4.28	1899-12-31 23:57:00	3.5	2.5	2
2013.4.29	1899-12-31 01:57:00	0.5	1	0	10.1667	5.625	6.16667	0	0	0
2013.4.29	1899-12-31 03:57:00	2.5	1.5	1.5
2013.4.29	1899-12-31 05:57:00	2.5	2	1.5
2013.4.29	1899-12-31 07:57:00	3	1.5	1.5
2013.4.29	1899-12-31 09:57:00	13.5	4	12.5
2013.4.29	1899-12-31 11:57:00	28	8	12
2013.4.29	1899-12-31 13:57:00	29.5	22	12
2013.4.29	1899-12-31 15:57:00	19	10.5	13
2013.4.29	1899-12-31 17:57:00	12	7.5	11
2013.4.29	1899-12-31 19:57:00	7	5	5
2013.4.29	1899-12-31 21:57:00	4	3.5	3.5
2013.4.29	1899-12-31 23:57:00	0.5	1	0.5
2013.4.30	1899-12-31 01:57:00	3	2	2	10.2083	4.54167	5	0	0	0
2013.4.30	1899-12-31 03:57:00	-0.5	1.5	1
2013.4.30	1899-12-31 05:57:00	0.5	0.5	-1
2013.4.30	1899-12-31 07:57:00	3	1.5	1
2013.4.30	1899-12-31 09:57:00	15	5	7
2013.4.30	1899-12-31 11:57:00	20.5	8	11
2013.4.30	1899-12-31 13:57:00	26	11	9.5
2013.4.30	1899-12-31 15:57:00	22	8.5	10
2013.4.30	1899-12-31 17:57:00	18.5	7	9
2013.4.30	1899-12-31 19:57:00	6.5	4	4.5
2013.4.30	1899-12-31 21:57:00	4.5	3	3.5
2013.4.30	1899-12-31 23:57:00	3.5	2.5	2.5
2013.5.1	1899-12-31 01:57:00	3.5	2.5	2	5	2.45833	2.54167	0	0	0
2013.5.1	1899-12-31 03:57:00	3	2	2
2013.5.1	1899-12-31 05:57:00	3	2	1.5
2013.5.1	1899-12-31 07:57:00	3	2	1.5
2013.5.1	1899-12-31 09:57:00	7	3	3.5
2013.5.1	1899-12-31 11:57:00	15.5	6	7
2013.5.1	1899-12-31 13:57:00	13.5	6	7.5
2013.5.1	1899-12-31 15:57:00	5.5	3	3
2013.5.1	1899-12-31 17:57:00	4	1.5	2.5
2013.5.1	1899-12-31 19:57:00	1	0.5	0
2013.5.1	1899-12-31 21:57:00	0.5	0.5	0
2013.5.1	1899-12-31 23:57:00	0.5	0.5	0
2013.5.2	1899-12-31 01:57:00	0.5	0.5	0	2.75	0.833333	0.75	0	0	0
2013.5.2	1899-12-31 03:57:00	0.5	0.5	0
2013.5.2	1899-12-31 05:57:00	0.5	0	0
2013.5.2	1899-12-31 07:57:00	0.5	0.5	0
2013.5.2	1899-12-31 09:57:00	2	0.5	0.5
[truncated: 6,541 more rows]

## Sheet: canopy gap
Dataset 5. Temperature recorded in canopy gap
Canopy gap					DMT			NFTC
		Gap 1	Gap 2	Gap 3	Gap 1	Gap 2	Gap 3	Gap 1	Gap 2	Gap 3
2012.11.17	1899-12-31 01:04:00	-7	-4.5	-8	-1.29167	-3.08333	-3.25	1	0	1
2012.11.17	1899-12-31 03:04:00	-8	-5	-8.5
2012.11.17	1899-12-31 05:04:00	-8.5	-5.5	-9.5
2012.11.17	1899-12-31 07:04:00	-9	-5.5	-9.5
2012.11.17	1899-12-31 09:04:00	-8	-5.5	-9
2012.11.17	1899-12-31 11:04:00	16.5	-0.5	-1.5
2012.11.17	1899-12-31 13:04:00	20	2.5	10
2012.11.17	1899-12-31 15:04:00	1	-0.5	4
2012.11.17	1899-12-31 17:04:00	-1.5	-2	0.5
2012.11.17	1899-12-31 19:04:00	-2.5	-3	-1
2012.11.17	1899-12-31 21:04:00	-4	-3.5	-3
2012.11.17	1899-12-31 23:04:00	-4.5	-4	-3.5
2012.11.18	1899-12-31 01:04:00	-4.5	-4	-4	-1	-1.5	-0.0833333	1	1	1
2012.11.18	1899-12-31 03:04:00	-5	-4.5	-4.5
2012.11.18	1899-12-31 05:04:00	-5.5	-4.5	-5.5
2012.11.18	1899-12-31 07:04:00	-6	-5	-6
2012.11.18	1899-12-31 09:04:00	-4.5	-4.5	-4
2012.11.18	1899-12-31 11:04:00	5	3	6.5
2012.11.18	1899-12-31 13:04:00	15	7	15
2012.11.18	1899-12-31 15:04:00	4	3	9
2012.11.18	1899-12-31 17:04:00	0.5	0.5	3
2012.11.18	1899-12-31 19:04:00	-3	-2	-2
2012.11.18	1899-12-31 21:04:00	-3.5	-3	-3.5
2012.11.18	1899-12-31 23:04:00	-4.5	-4	-5
2012.11.19	1899-12-31 01:04:00	-5.5	-5.5	-6.5	-0.833333	-3.33333	-3.54167	1	1	1
2012.11.19	1899-12-31 03:04:00	-6.5	-6	-7.5
2012.11.19	1899-12-31 05:04:00	-7	-7	-8.5
2012.11.19	1899-12-31 07:04:00	-7.5	-7.5	-9.5
2012.11.19	1899-12-31 09:04:00	-7	-8	-9
2012.11.19	1899-12-31 11:04:00	14	1	-4
2012.11.19	1899-12-31 13:04:00	19.5	4	10
2012.11.19	1899-12-31 15:04:00	2	1	4
2012.11.19	1899-12-31 17:04:00	-1	-0.5	0.5
2012.11.19	1899-12-31 19:04:00	-3	-2.5	-2.5
2012.11.19	1899-12-31 21:04:00	-3.5	-4	-4
2012.11.19	1899-12-31 23:04:00	-4.5	-5	-5.5
2012.11.20	1899-12-31 01:04:00	-5	-5.5	-6	1.20833	-1.91667	-0.791667	1	1	1
2012.11.20	1899-12-31 03:04:00	-5.5	-6	-7
2012.11.20	1899-12-31 05:04:00	-6	-7	-7.5
2012.11.20	1899-12-31 07:04:00	-6.5	-7	-8
2012.11.20	1899-12-31 09:04:00	-5.5	-6.5	-7.5
2012.11.20	1899-12-31 11:04:00	17	3.5	3.5
2012.11.20	1899-12-31 13:04:00	25	6	15
2012.11.20	1899-12-31 15:04:00	4	3	8
2012.11.20	1899-12-31 17:04:00	3.5	2	5.5
2012.11.20	1899-12-31 19:04:00	-1	-1	0
2012.11.20	1899-12-31 21:04:00	-3	-2	-2.5
2012.11.20	1899-12-31 23:04:00	-2.5	-2.5	-3
2012.11.21	1899-12-31 01:04:00	-3.5	-3.5	-4	1.5	-1.375	0.375	1	1	1
2012.11.21	1899-12-31 03:04:00	-4.5	-4.5	-5
2012.11.21	1899-12-31 05:04:00	-4.5	-5	-5.5
2012.11.21	1899-12-31 07:04:00	-5.5	-6	-6.5
2012.11.21	1899-12-31 09:04:00	-4	-4.5	-3.5
2012.11.21	1899-12-31 11:04:00	18	3.5	2
2012.11.21	1899-12-31 13:04:00	25	6.5	20
2012.11.21	1899-12-31 15:04:00	5	3.5	9.5
2012.11.21	1899-12-31 17:04:00	1.5	1	5
2012.11.21	1899-12-31 19:04:00	-2.5	-1.5	-1
2012.11.21	1899-12-31 21:04:00	-3	-2.5	-2.5
2012.11.21	1899-12-31 23:04:00	-4	-3.5	-4
2012.11.22	1899-12-31 01:04:00	-4.5	-4.5	-5	-1.66667	-3.20833	-3.70833	1	0	0
2012.11.22	1899-12-31 03:04:00	-3	-4.5	-4.5
2012.11.22	1899-12-31 05:04:00	-2.5	-4	-4.5
2012.11.22	1899-12-31 07:04:00	-3	-4.5	-5
2012.11.22	1899-12-31 09:04:00	-2.5	-3.5	-4
2012.11.22	1899-12-31 11:04:00	0.5	-1	-1.5
2012.11.22	1899-12-31 13:04:00	4	0.5	0
2012.11.22	1899-12-31 15:04:00	-0.5	-2	-2.5
2012.11.22	1899-12-31 17:04:00	-2	-3.5	-4
2012.11.22	1899-12-31 19:04:00	-2.5	-4	-4.5
2012.11.22	1899-12-31 21:04:00	-2	-3.5	-4.5
2012.11.22	1899-12-31 23:04:00	-2	-4	-4.5
2012.11.23	1899-12-31 01:04:00	-2	-3	-4.5	-0.875	-2.66667	-3.70833	1	0	0
2012.11.23	1899-12-31 03:04:00	-2.5	-3.5	-5
2012.11.23	1899-12-31 05:04:00	-2.5	-4	-5
2012.11.23	1899-12-31 07:04:00	-2.5	-4	-5.5
2012.11.23	1899-12-31 09:04:00	-2	-3.5	-5
2012.11.23	1899-12-31 11:04:00	2	-0.5	-2
2012.11.23	1899-12-31 13:04:00	7	0.5	1
2012.11.23	1899-12-31 15:04:00	1	-1	-2
2012.11.23	1899-12-31 17:04:00	-1.5	-2.5	-3.5
2012.11.23	1899-12-31 19:04:00	-2	-3.5	-4
2012.11.23	1899-12-31 21:04:00	-2.5	-3.5	-4.5
2012.11.23	1899-12-31 23:04:00	-3	-3.5	-4.5
2012.11.24	1899-12-31 01:04:00	-3	-4	-5	1.04167	-2.04167	-2.33333	1	1	1
2012.11.24	1899-12-31 03:04:00	-3	-4	-5
2012.11.24	1899-12-31 05:04:00	-3.5	-4	-5.5
2012.11.24	1899-12-31 07:04:00	-4	-5	-6.5
2012.11.24	1899-12-31 09:04:00	-6	-6	-8
2012.11.24	1899-12-31 11:04:00	12	0.5	-4.5
2012.11.24	1899-12-31 13:04:00	20	3.5	12
2012.11.24	1899-12-31 15:04:00	3.5	1.5	4
2012.11.24	1899-12-31 17:04:00	1	-0.5	-0.5
2012.11.24	1899-12-31 19:04:00	-1	-1.5	-2
2012.11.24	1899-12-31 21:04:00	-1.5	-2	-3
2012.11.24	1899-12-31 23:04:00	-2	-3	-4
2012.11.25	1899-12-31 01:04:00	-2.5	-4	-5	-2.375	-3.875	-5.16667	0	0	0
2012.11.25	1899-12-31 03:04:00	-3	-4.5	-5
2012.11.25	1899-12-31 05:04:00	-3	-4.5	-5.5
2012.11.25	1899-12-31 07:04:00	-3.5	-4.5	-5.5
2012.11.25	1899-12-31 09:04:00	-3	-4	-5
2012.11.25	1899-12-31 11:04:00	0	-2.5	-3.5
2012.11.25	1899-12-31 13:04:00	-1.5	-3.5	-4
2012.11.25	1899-12-31 15:04:00	-3	-4.5	-5
2012.11.25	1899-12-31 17:04:00	-3	-4.5	-5.5
2012.11.25	1899-12-31 19:04:00	-2.5	-4	-6
2012.11.25	1899-12-31 21:04:00	-2	-3	-6
2012.11.25	1899-12-31 23:04:00	-1.5	-3	-6
2012.11.26	1899-12-31 01:04:00	-1.5	-2.5	-6	-1.25	-2.375	-5.25	1	0	0
2012.11.26	1899-12-31 03:04:00	-1.5	-2.5	-7
2012.11.26	1899-12-31 05:04:00	-2	-3	-7.5
2012.11.26	1899-12-31 07:04:00	-2	-3	-7.5
2012.11.26	1899-12-31 09:04:00	-1.5	-3	-7
2012.11.26	1899-12-31 11:04:00	-1	-2	-5
2012.11.26	1899-12-31 13:04:00	0.5	-1	0
2012.11.26	1899-12-31 15:04:00	0.5	-1.5	-3.5
2012.11.26	1899-12-31 17:04:00	-0.5	-1.5	-3
2012.11.26	1899-12-31 19:04:00	-1	-2	-4
2012.11.26	1899-12-31 21:04:00	-2	-3	-5.5
2012.11.26	1899-12-31 23:04:00	-3	-3.5	-7
2012.11.27	1899-12-31 01:04:00	-3	-4	-7.5	-1.45833	-2.625	-4.08333	1	0	1
2012.11.27	1899-12-31 03:04:00	-3.5	-4	-7.5
2012.11.27	1899-12-31 05:04:00	-3	-4	-7.5
2012.11.27	1899-12-31 07:04:00	-3.5	-4.5	-8.5
2012.11.27	1899-12-31 09:04:00	-3.5	-4.5	-8
2012.11.27	1899-12-31 11:04:00	-2	-3.5	-6.5
2012.11.27	1899-12-31 13:04:00	2	-0.5	3.5
2012.11.27	1899-12-31 15:04:00	1.5	-0.5	1
2012.11.27	1899-12-31 17:04:00	0.5	-1	-0.5
2012.11.27	1899-12-31 19:04:00	-0.5	-1.5	-2
2012.11.27	1899-12-31 21:04:00	-1	-1.5	-2.5
2012.11.27	1899-12-31 23:04:00	-1.5	-2	-3
2012.11.28	1899-12-31 01:04:00	-1	-1.5	-3	-1.125	-1.66667	-3.58333	1	0	0
2012.11.28	1899-12-31 03:04:00	-1.5	-2	-3.5
2012.11.28	1899-12-31 05:04:00	-1.5	-2	-4
2012.11.28	1899-12-31 07:04:00	-2	-2.5	-5
2012.11.28	1899-12-31 09:04:00	-1	-2	-4
2012.11.28	1899-12-31 11:04:00	0	-1.5	-2
2012.11.28	1899-12-31 13:04:00	0.5	-1	-2.5
2012.11.28	1899-12-31 15:04:00	1	-0.5	-0.5
2012.11.28	1899-12-31 17:04:00	0.5	-1	-2
2012.11.28	1899-12-31 19:04:00	-1.5	-1.5	-3.5
2012.11.28	1899-12-31 21:04:00	-3	-2	-5.5
2012.11.28	1899-12-31 23:04:00	-4	-2.5	-7.5
2012.11.29	1899-12-31 01:04:00	-4.5	-3	-8	-1	-2	-1.83333	1	0	1
2012.11.29	1899-12-31 03:04:00	-4.5	-3	-7.5
2012.11.29	1899-12-31 05:04:00	-5	-3.5	-8
2012.11.29	1899-12-31 07:04:00	-5	-3.5	-8
2012.11.29	1899-12-31 09:04:00	-3.5	-3	-4.5
2012.11.29	1899-12-31 11:04:00	0.5	-2.5	-2.5
2012.11.29	1899-12-31 13:04:00	10.5	-0.5	19
2012.11.29	1899-12-31 15:04:00	3	-0.5	3
2012.11.29	1899-12-31 17:04:00	1	-0.5	1.5
2012.11.29	1899-12-31 19:04:00	-1	-1	-1.5
2012.11.29	1899-12-31 21:04:00	-1.5	-1.5	-2.5
2012.11.29	1899-12-31 23:04:00	-2	-1.5	-3
2012.11.30	1899-12-31 01:04:00	-2	-2	-3.5	-0.458333	-1.95833	-2.58333	1	0	1
2012.11.30	1899-12-31 03:04:00	-2.5	-2	-4.5
2012.11.30	1899-12-31 05:04:00	-5	-2.5	-6
2012.11.30	1899-12-31 07:04:00	-4.5	-3	-7
2012.11.30	1899-12-31 09:04:00	-6.5	-3.5	-9
2012.11.30	1899-12-31 11:04:00	5.5	-3	-6
2012.11.30	1899-12-31 13:04:00	15	-0.5	10
2012.11.30	1899-12-31 15:04:00	2.5	-0.5	3.5
2012.11.30	1899-12-31 17:04:00	0.5	-0.5	1
2012.11.30	1899-12-31 19:04:00	-2.5	-1.5	-2
2012.11.30	1899-12-31 21:04:00	-3.5	-2	-4
2012.11.30	1899-12-31 23:04:00	-2.5	-2.5	-3.5
2012.12.1	1899-12-31 01:04:00	-1	-2	-1.5	-1.95833	-2.16667	-4.16667	1	0	0
2012.12.1	1899-12-31 03:04:00	-3	-2	-3
2012.12.1	1899-12-31 05:04:00	-4	-2.5	-6.5
2012.12.1	1899-12-31 07:04:00	-3.5	-3	-6
2012.12.1	1899-12-31 09:04:00	-4	-3.5	-6.5
2012.12.1	1899-12-31 11:04:00	-2	-3	-5.5
2012.12.1	1899-12-31 13:04:00	0	-2	-4
2012.12.1	1899-12-31 15:04:00	1	-1	0
2012.12.1	1899-12-31 17:04:00	0.5	-1	-1.5
2012.12.1	1899-12-31 19:04:00	-1.5	-1.5	-4
2012.12.1	1899-12-31 21:04:00	-2.5	-2	-5
2012.12.1	1899-12-31 23:04:00	-3.5	-2.5	-6.5
2012.12.2	1899-12-31 01:04:00	-3	-3	-7	-1	-2.5	-3.5	1	0	1
2012.12.2	1899-12-31 03:04:00	-3.5	-3	-7.5
2012.12.2	1899-12-31 05:04:00	-3.5	-3	-7.5
2012.12.2	1899-12-31 07:04:00	-4.5	-3.5	-8
2012.12.2	1899-12-31 09:04:00	-4	-4	-8
2012.12.2	1899-12-31 11:04:00	0.5	-3	-6.5
2012.12.2	1899-12-31 13:04:00	15	-1	13.5
2012.12.2	1899-12-31 15:04:00	3	-1	2
2012.12.2	1899-12-31 17:04:00	0	-1	0
2012.12.2	1899-12-31 19:04:00	-3.5	-2	-3.5
2012.12.2	1899-12-31 21:04:00	-4.5	-2.5	-5
2012.12.2	1899-12-31 23:04:00	-4	-3	-4.5
2012.12.3	1899-12-31 01:04:00	-5.5	-3	-6	-2.125	-2.875	-3.33333	1	0	1
2012.12.3	1899-12-31 03:04:00	-6.5	-3.5	-7.5
2012.12.3	1899-12-31 05:04:00	-7	-4	-8.5
2012.12.3	1899-12-31 07:04:00	-8	-4.5	-9
2012.12.3	1899-12-31 09:04:00	-6	-4	-6.5
2012.12.3	1899-12-31 11:04:00	2	-3.5	-4.5
2012.12.3	1899-12-31 13:04:00	19	-0.5	13
2012.12.3	1899-12-31 15:04:00	0.5	-1.5	3.5
2012.12.3	1899-12-31 17:04:00	-1	-1.5	-0.5
2012.12.3	1899-12-31 19:04:00	-3	-2	-2.5
2012.12.3	1899-12-31 21:04:00	-4.5	-3	-5
2012.12.3	1899-12-31 23:04:00	-5.5	-3.5	-6.5
2012.12.4	1899-12-31 01:04:00	-6.5	-4	-7.5	-1.70833	-2.70833	-2.45833	1	0	1
2012.12.4	1899-12-31 03:04:00	-6.5	-4.5	-8
2012.12.4	1899-12-31 05:04:00	-6.5	-4.5	-7.5
2012.12.4	1899-12-31 07:04:00	-6.5	-4.5	-7
2012.12.4	1899-12-31 09:04:00	-5.5	-4	-6
2012.12.4	1899-12-31 11:04:00	3.5	-3	1
2012.12.4	1899-12-31 13:04:00	9.5	-0.5	8.5
2012.12.4	1899-12-31 15:04:00	5	-0.5	4.5
2012.12.4	1899-12-31 17:04:00	1.5	-0.5	2.5
2012.12.4	1899-12-31 19:04:00	-2	-1.5	-1.5
2012.12.4	1899-12-31 21:04:00	-2.5	-2	-3
2012.12.4	1899-12-31 23:04:00	-4	-3	-5.5
2012.12.5	1899-12-31 01:04:00	-4	-3.5	-6.5	-3.41667	-3.66667	-4.54167	0	0	1
2012.12.5	1899-12-31 03:04:00	-5	-4	-7.5
2012.12.5	1899-12-31 05:04:00	-7.5	-4.5	-9
2012.12.5	1899-12-31 07:04:00	-8.5	-5.5	-11
2012.12.5	1899-12-31 09:04:00	-9	-6	-11.5
2012.12.5	1899-12-31 11:04:00	-1.5	-5	-9.5
2012.12.5	1899-12-31 13:04:00	10	-0.5	15.5
2012.12.5	1899-12-31 15:04:00	0	-2	2
2012.12.5	1899-12-31 17:04:00	-2	-2.5	-1
2012.12.5	1899-12-31 19:04:00	-3.5	-3	-3.5
2012.12.5	1899-12-31 21:04:00	-4.5	-3.5	-5.5
2012.12.5	1899-12-31 23:04:00	-5.5	-4	-7
2012.12.6	1899-12-31 01:04:00	-5.5	-4	-6.5	-1.5	-2.70833	-0.0833333	1	0	1
2012.12.6	1899-12-31 03:04:00	-4.5	-4	-4
2012.12.6	1899-12-31 05:04:00	-4.5	-3.5	-4.5
2012.12.6	1899-12-31 07:04:00	-3.5	-3.5	-1
2012.12.6	1899-12-31 09:04:00	-3.5	-3	-2.5
2012.12.6	1899-12-31 11:04:00	3	-2	1
2012.12.6	1899-12-31 13:04:00	10	0.5	18
2012.12.6	1899-12-31 15:04:00	1.5	-1.5	3.5
2012.12.6	1899-12-31 17:04:00	-1	-2	1
2012.12.6	1899-12-31 19:04:00	-3.5	-3	-3
2012.12.6	1899-12-31 21:04:00	-2	-3.5	0
2012.12.6	1899-12-31 23:04:00	-4.5	-3	-3
2012.12.7	1899-12-31 01:04:00	-5.5	-4	-5.5	-2.95833	-3	-2.54167	1	0	1
2012.12.7	1899-12-31 03:04:00	-7	-4.5	-7
2012.12.7	1899-12-31 05:04:00	-7.5	-5	-8
2012.12.7	1899-12-31 07:04:00	-8	-5.5	-8.5
2012.12.7	1899-12-31 09:04:00	-6.5	-5.5	-7
2012.12.7	1899-12-31 11:04:00	-1	-3	-1
2012.12.7	1899-12-31 13:04:00	10	1.5	13
2012.12.7	1899-12-31 15:04:00	2	0	5
2012.12.7	1899-12-31 17:04:00	-1	-0.5	0.5
2012.12.7	1899-12-31 19:04:00	-3.5	-2.5	-3
2012.12.7	1899-12-31 21:04:00	-4	-3.5	-4.5
2012.12.7	1899-12-31 23:04:00	-3.5	-3.5	-4.5
2012.12.8	1899-12-31 01:04:00	-5.5	-4.5	-6	-3.20833	-2.875	-2.58333	1	0	1
2012.12.8	1899-12-31 03:04:00	-7	-5	-7.5
2012.12.8	1899-12-31 05:04:00	-7.5	-6	-8
2012.12.8	1899-12-31 07:04:00	-8.5	-6	-9.5
2012.12.8	1899-12-31 09:04:00	-7	-6	-8.5
2012.12.8	1899-12-31 11:04:00	0.5	-1	-2
2012.12.8	1899-12-31 13:04:00	5	3	18
2012.12.8	1899-12-31 15:04:00	0.5	0	2.5
2012.12.8	1899-12-31 17:04:00	0.5	-0.5	0.5
2012.12.8	1899-12-31 19:04:00	-3	-2	-3
2012.12.8	1899-12-31 21:04:00	-3	-3	-3.5
2012.12.8	1899-12-31 23:04:00	-3.5	-3.5	-4
2012.12.9	1899-12-31 01:04:00	-5.5	-4.5	-6	-2.25	-3.16667	-3.70833	1	0	1
2012.12.9	1899-12-31 03:04:00	-6.5	-5.5	-7.5
2012.12.9	1899-12-31 05:04:00	-7.5	-6	-9
2012.12.9	1899-12-31 07:04:00	-8.5	-6.5	-10
2012.12.9	1899-12-31 09:04:00	-3	-4.5	-5.5
2012.12.9	1899-12-31 11:04:00	-4	-1.5	-5
2012.12.9	1899-12-31 13:04:00	18	3.5	12.5
2012.12.9	1899-12-31 15:04:00	3.5	0	2.5
2012.12.9	1899-12-31 17:04:00	-0.5	-1	0
2012.12.9	1899-12-31 19:04:00	-3	-3	-3.5
2012.12.9	1899-12-31 21:04:00	-5	-4	-6
2012.12.9	1899-12-31 23:04:00	-5	-5	-7
2012.12.10	1899-12-31 01:04:00	-5	-4.5	-6.5	-2	-3.125	-4.33333	1	0	0
2012.12.10	1899-12-31 03:04:00	-6.5	-5.5	-8
2012.12.10	1899-12-31 05:04:00	-4	-4.5	-6
2012.12.10	1899-12-31 07:04:00	-5	-4.5	-6.5
2012.12.10	1899-12-31 09:04:00	-3.5	-4.5	-6
2012.12.10	1899-12-31 11:04:00	0.5	-1.5	-2.5
2012.12.10	1899-12-31 13:04:00	10	1	5
2012.12.10	1899-12-31 15:04:00	-1	-2	-2.5
2012.12.10	1899-12-31 17:04:00	-1	-2	-3
2012.12.10	1899-12-31 19:04:00	-3	-3	-5.5
2012.12.10	1899-12-31 21:04:00	-2.5	-3	-5
2012.12.10	1899-12-31 23:04:00	-3	-3.5	-5.5
2012.12.11	1899-12-31 01:04:00	-4	-3.5	-6	-3.91667	-3.33333	-4.08333	0	0	1
2012.12.11	1899-12-31 03:04:00	-4.5	-4	-7
2012.12.11	1899-12-31 05:04:00	-4.5	-4.5	-7
2012.12.11	1899-12-31 07:04:00	-7.5	-5.5	-9.5
2012.12.11	1899-12-31 09:04:00	-7.5	-6	-10
2012.12.11	1899-12-31 11:04:00	-7	-5.5	-9
2012.12.11	1899-12-31 13:04:00	5	6	18
2012.12.11	1899-12-31 15:04:00	0	-1	1.5
2012.12.11	1899-12-31 17:04:00	-1.5	-2	-1.5
2012.12.11	1899-12-31 19:04:00	-4	-4	-4.5
2012.12.11	1899-12-31 21:04:00	-5	-4.5	-6
2012.12.11	1899-12-31 23:04:00	-6.5	-5.5	-8
2012.12.12	1899-12-31 01:04:00	-8	-6.5	-9.5	-4.41667	-3.95833	-4.33333	1	0	1
2012.12.12	1899-12-31 03:04:00	-8.5	-7	-10
2012.12.12	1899-12-31 05:04:00	-8.5	-7	-10
2012.12.12	1899-12-31 07:04:00	-9	-7.5	-11
2012.12.12	1899-12-31 09:04:00	-8.5	-7.5	-10.5
2012.12.12	1899-12-31 11:04:00	-7	-6.5	-9
2012.12.12	1899-12-31 13:04:00	5	6.5	18.5
2012.12.12	1899-12-31 15:04:00	1.5	-0.5	2
2012.12.12	1899-12-31 17:04:00	1	-0.5	0.5
2012.12.12	1899-12-31 19:04:00	-1.5	-2	-2
2012.12.12	1899-12-31 21:04:00	-4	-4	-4.5
2012.12.12	1899-12-31 23:04:00	-5.5	-5	-6.5
2012.12.13	1899-12-31 01:04:00	-6	-5.5	-7.5	-1.04167	-2.20833	-0.0416667	1	1	1
2012.12.13	1899-12-31 03:04:00	-4.5	-4.5	-3
2012.12.13	1899-12-31 05:04:00	-4	-4	-2.5
2012.12.13	1899-12-31 07:04:00	-4	-4	-1.5
2012.12.13	1899-12-31 09:04:00	-4	-4	-3
2012.12.13	1899-12-31 11:04:00	-2.5	-3	-1
2012.12.13	1899-12-31 13:04:00	15	6.5	18.5
2012.12.13	1899-12-31 15:04:00	6	1.5	5.5
2012.12.13	1899-12-31 17:04:00	2	0	2.5
2012.12.13	1899-12-31 19:04:00	-2.5	-2	-2
2012.12.13	1899-12-31 21:04:00	-4	-3.5	-3.5
2012.12.13	1899-12-31 23:04:00	-4	-4	-3
2012.12.14	1899-12-31 01:04:00	-4.5	-4	-3	-2.125	-2.54167	-0.875	1	1	1
2012.12.14	1899-12-31 03:04:00	-6	-5.5	-5.5
2012.12.14	1899-12-31 05:04:00	-6.5	-5.5	-6
2012.12.14	1899-12-31 07:04:00	-5.5	-5	-4.5
2012.12.14	1899-12-31 09:04:00	-3.5	-3	-3
2012.12.14	1899-12-31 11:04:00	1	-1	1
2012.12.14	1899-12-31 13:04:00	10	7	18.5
2012.12.14	1899-12-31 15:04:00	3	0.5	4
2012.12.14	1899-12-31 17:04:00	-1.5	-1.5	0
2012.12.14	1899-12-31 19:04:00	-3.5	-3.5	-3
2012.12.14	1899-12-31 21:04:00	-4.5	-4.5	-4.5
2012.12.14	1899-12-31 23:04:00	-4	-4.5	-4.5
2012.12.15	1899-12-31 01:04:00	-6.5	-5.5	-6.5	-2.66667	-3.20833	-2.25	1	1	1
2012.12.15	1899-12-31 03:04:00	-7	-6.5	-7.5
2012.12.15	1899-12-31 05:04:00	-7	-6.5	-7.5
2012.12.15	1899-12-31 07:04:00	-7	-6.5	-7
2012.12.15	1899-12-31 09:04:00	-7	-6.5	-7
2012.12.15	1899-12-31 11:04:00	-5.5	-5.5	-6
2012.12.15	1899-12-31 13:04:00	10	6	14
2012.12.15	1899-12-31 15:04:00	5	1	5
2012.12.15	1899-12-31 17:04:00	2	0.5	3
2012.12.15	1899-12-31 19:04:00	-1	-1	0
2012.12.15	1899-12-31 21:04:00	-3.5	-3.5	-3
2012.12.15	1899-12-31 23:04:00	-4.5	-4.5	-4.5
2012.12.16	1899-12-31 01:04:00	-6	-5.5	-6	-2.25	-2.58333	-0.541667	1	1	1
2012.12.16	1899-12-31 03:04:00	-5.5	-5	-4
2012.12.16	1899-12-31 05:04:00	-6.5	-5.5	-5
2012.12.16	1899-12-31 07:04:00	-6	-5.5	-4.5
2012.12.16	1899-12-31 09:04:00	-5	-5	-3.5
2012.12.16	1899-12-31 11:04:00	-4	-3.5	-1.5
2012.12.16	1899-12-31 13:04:00	10	5	14
2012.12.16	1899-12-31 15:04:00	3	1	7
2012.12.16	1899-12-31 17:04:00	2	1	4.5
2012.12.16	1899-12-31 19:04:00	-2.5	-1.5	-1
2012.12.16	1899-12-31 21:04:00	-4	-3.5	-3.5
2012.12.16	1899-12-31 23:04:00	-2.5	-3	-3
2012.12.17	1899-12-31 01:04:00	-4	-4	-3.5	-1.875	-2.83333	-2.66667	1	1	1
2012.12.17	1899-12-31 03:04:00	-6	-5.5	-6
2012.12.17	1899-12-31 05:04:00	-6	-6	-6.5
2012.12.17	1899-12-31 07:04:00	-6.5	-6.5	-7
2012.12.17	1899-12-31 09:04:00	-3.5	-4.5	-4.5
2012.12.17	1899-12-31 11:04:00	-4	-4.5	-4.5
2012.12.17	1899-12-31 13:04:00	10	4.5	10
2012.12.17	1899-12-31 15:04:00	4.5	1.5	2.5
2012.12.17	1899-12-31 17:04:00	-0.5	-1	-1.5
2012.12.17	1899-12-31 19:04:00	-2.5	-2.5	-3.5
2012.12.17	1899-12-31 21:04:00	-2	-2.5	-3.5
2012.12.17	1899-12-31 23:04:00	-2	-3	-4
2012.12.18	1899-12-31 01:04:00	-2.5	-3.5	-4.5	-1.70833	-2.79167	-1.04167	1	0	1
2012.12.18	1899-12-31 03:04:00	-3.5	-4	-5
2012.12.18	1899-12-31 05:04:00	-3	-4	-4
2012.12.18	1899-12-31 07:04:00	-4	-4.5	-3.5
2012.12.18	1899-12-31 09:04:00	-4	-4	-3.5
2012.12.18	1899-12-31 11:04:00	-3	-3.5	-1
2012.12.18	1899-12-31 13:04:00	10	3.5	13
2012.12.18	1899-12-31 15:04:00	1.5	0	5
2012.12.18	1899-12-31 17:04:00	-0.5	-1	2.5
2012.12.18	1899-12-31 19:04:00	-3.5	-3.5	-3
2012.12.18	1899-12-31 21:04:00	-3	-4	-3.5
2012.12.18	1899-12-31 23:04:00	-5	-5	-5
2012.12.19	1899-12-31 01:04:00	-5	-5	-5.5	-3.375	-4	-3.58333	1	1	1
2012.12.19	1899-12-31 03:04:00	-6.5	-6.5	-7.5
2012.12.19	1899-12-31 05:04:00	-8	-7.5	-9
2012.12.19	1899-12-31 07:04:00	-8.5	-8.5	-10
2012.12.19	1899-12-31 09:04:00	-8	-8.5	-10
2012.12.19	1899-12-31 11:04:00	-5	-5.5	-7
2012.12.19	1899-12-31 13:04:00	10	6	15
2012.12.19	1899-12-31 15:04:00	5.5	2.5	8.5
2012.12.19	1899-12-31 17:04:00	-0.5	-1	-0.5
2012.12.19	1899-12-31 19:04:00	-3	-2.5	-3.5
2012.12.19	1899-12-31 21:04:00	-5	-5	-6
2012.12.19	1899-12-31 23:04:00	-6.5	-6.5	-7.5
2012.12.20	1899-12-31 01:04:00	-7.5	-7.5	-9	-4.08333	-6.33333	-6.54167	0	0	0
2012.12.20	1899-12-31 03:04:00	-7.5	-8	-10
2012.12.20	1899-12-31 05:04:00	-7.5	-8.5	-10
2012.12.20	1899-12-31 07:04:00	-9.5	-9.5	-12
2012.12.20	1899-12-31 09:04:00	-8.5	-9.5	-11.5
2012.12.20	1899-12-31 11:04:00	-6	-7.5	-9
2012.12.20	1899-12-31 13:04:00	18	2	15
2012.12.20	1899-12-31 15:04:00	-1.5	-3.5	-2.5
2012.12.20	1899-12-31 17:04:00	-3.5	-5.5	-6.5
2012.12.20	1899-12-31 19:04:00	-5	-6.5	-7.5
2012.12.20	1899-12-31 21:04:00	-5	-6	-7.5
2012.12.20	1899-12-31 23:04:00	-5.5	-6	-8
2012.12.21	1899-12-31 01:04:00	-5.5	-7	-8.5	-3.20833	-4.625	-5.91667	1	0	0
2012.12.21	1899-12-31 03:04:00	-5.5	-6.5	-8.5
2012.12.21	1899-12-31 05:04:00	-6.5	-7	-9
2012.12.21	1899-12-31 07:04:00	-6.5	-7.5	-9.5
2012.12.21	1899-12-31 09:04:00	-4.5	-6	-7.5
2012.12.21	1899-12-31 11:04:00	-0.5	-3	-4
2012.12.21	1899-12-31 13:04:00	1.5	-1	-1.5
2012.12.21	1899-12-31 15:04:00	2	-1	-1
2012.12.21	1899-12-31 17:04:00	-1	-2.5	-3
2012.12.21	1899-12-31 19:04:00	-3.5	-4	-5
2012.12.21	1899-12-31 21:04:00	-4	-5	-6.5
2012.12.21	1899-12-31 23:04:00	-4.5	-5	-7
2012.12.22	1899-12-31 01:04:00	-4	-5.5	-8.5	-1.54167	-3.79167	-6.75	1	0	0
2012.12.22	1899-12-31 03:04:00	-3.5	-4.5	-8.5
2012.12.22	1899-12-31 05:04:00	-4.5	-5	-10
2012.12.22	1899-12-31 07:04:00	-4.5	-5.5	-10.5
2012.12.22	1899-12-31 09:04:00	-4	-5	-9
2012.12.22	1899-12-31 11:04:00	-2.5	-3.5	-7
2012.12.22	1899-12-31 13:04:00	16.5	0	3
2012.12.22	1899-12-31 15:04:00	3.5	-1	-1.5
2012.12.22	1899-12-31 17:04:00	-1	-2	-4
2012.12.22	1899-12-31 19:04:00	-4	-4	-7.5
2012.12.22	1899-12-31 21:04:00	-5	-4.5	-8.5
2012.12.22	1899-12-31 23:04:00	-5.5	-5	-9
2012.12.23	1899-12-31 01:04:00	-6.5	-5	-9.5	-5.08333	-4.79167	-5.625	0	0	0
2012.12.23	1899-12-31 03:04:00	-6.5	-5.5	-10
2012.12.23	1899-12-31 05:04:00	-7.5	-5.5	-10
2012.12.23	1899-12-31 07:04:00	-8.5	-6	-11.5
2012.12.23	1899-12-31 09:04:00	-8.5	-6.5	-12
2012.12.23	1899-12-31 11:04:00	-6.5	-6	-10
2012.12.23	1899-12-31 13:04:00	5	0.5	17.5
2012.12.23	1899-12-31 15:04:00	-1.5	-3	-2
2012.12.23	1899-12-31 17:04:00	-3	-4	-4
2012.12.23	1899-12-31 19:04:00	-5.5	-5	-6
2012.12.23	1899-12-31 21:04:00	-6	-5.5	-5.5
2012.12.23	1899-12-31 23:04:00	-6	-6	-4.5
2012.12.24	1899-12-31 01:04:00	-5.5	-5	-3.5	-4.70833	-4.33333	-3.29167	1	0	1
2012.12.24	1899-12-31 03:04:00	-6.5	-5.5	-5.5
2012.12.24	1899-12-31 05:04:00	-8	-6	-7.5
2012.12.24	1899-12-31 07:04:00	-8.5	-6.5	-8
2012.12.24	1899-12-31 09:04:00	-8	-6.5	-7.5
2012.12.24	1899-12-31 11:04:00	-6.5	-5.5	-6.5
2012.12.24	1899-12-31 13:04:00	5	2.5	10
2012.12.24	1899-12-31 15:04:00	1	-0.5	4.5
2012.12.24	1899-12-31 17:04:00	-1.5	-2.5	0
2012.12.24	1899-12-31 19:04:00	-4.5	-4.5	-3.5
2012.12.24	1899-12-31 21:04:00	-6	-5.5	-5
2012.12.24	1899-12-31 23:04:00	-7.5	-6.5	-7
2012.12.25	1899-12-31 01:04:00	-8.5	-7.5	-8	-6.70833	-6.75	-7.79167	0	0	0
2012.12.25	1899-12-31 03:04:00	-9.5	-8	-9
2012.12.25	1899-12-31 05:04:00	-10	-8.5	-10
2012.12.25	1899-12-31 07:04:00	-10	-8.5	-10.5
2012.12.25	1899-12-31 09:04:00	-9.5	-8.5	-10
2012.12.25	1899-12-31 11:04:00	-8.5	-8	-9.5
2012.12.25	1899-12-31 13:04:00	5	1.5	4
2012.12.25	1899-12-31 15:04:00	-2	-4	-3
2012.12.25	1899-12-31 17:04:00	-5	-6	-7
2012.12.25	1899-12-31 19:04:00	-8.5	-8.5	-10.5
2012.12.25	1899-12-31 21:04:00	-7	-7.5	-10
2012.12.25	1899-12-31 23:04:00	-7	-7.5	-10
2012.12.26	1899-12-31 01:04:00	-7	-7.5	-10.5	-4.20833	-6.08333	-7.91667	0	0	0
2012.12.26	1899-12-31 03:04:00	-7	-7.5	-10.5
2012.12.26	1899-12-31 05:04:00	-7	-7.5	-11
2012.12.26	1899-12-31 07:04:00	-7	-8	-11.5
2012.12.26	1899-12-31 09:04:00	-8	-8	-12.5
2012.12.26	1899-12-31 11:04:00	-6.5	-8	-11.5
2012.12.26	1899-12-31 13:04:00	14.5	1.5	7
2012.12.26	1899-12-31 15:04:00	-0.5	-3	-3.5
2012.12.26	1899-12-31 17:04:00	-3	-4.5	-6
2012.12.26	1899-12-31 19:04:00	-7	-7.5	-9
2012.12.26	1899-12-31 21:04:00	-6	-7	-8.5
2012.12.26	1899-12-31 23:04:00	-6	-6	-7.5
2012.12.27	1899-12-31 01:04:00	-6.5	-6.5	-8.5	-2.83333	-4.875	-3.79167	0	0	1
2012.12.27	1899-12-31 03:04:00	-8.5	-8	-11
2012.12.27	1899-12-31 05:04:00	-6.5	-7	-7.5
2012.12.27	1899-12-31 07:04:00	-8	-7.5	-9.5
2012.12.27	1899-12-31 09:04:00	-7	-7	-7.5
2012.12.27	1899-12-31 11:04:00	-2.5	-4.5	-4.5
2012.12.27	1899-12-31 13:04:00	18	1.5	14.5
2012.12.27	1899-12-31 15:04:00	0	-3	0.5
2012.12.27	1899-12-31 17:04:00	-1	-3	-1
2012.12.27	1899-12-31 19:04:00	-2	-3.5	-2
2012.12.27	1899-12-31 21:04:00	-3.5	-4	-3.5
2012.12.27	1899-12-31 23:04:00	-6.5	-6	-5.5
2012.12.28	1899-12-31 01:04:00	-7	-6.5	-6	-2.70833	-3.79167	-2.41667	1	1	1
2012.12.28	1899-12-31 03:04:00	-6.5	-6	-4.5
2012.12.28	1899-12-31 05:04:00	-7.5	-6.5	-5.5
2012.12.28	1899-12-31 07:04:00	-6.5	-6	-5
2012.12.28	1899-12-31 09:04:00	-3	-4	-2.5
2012.12.28	1899-12-31 11:04:00	-2.5	-3	-0.5
2012.12.28	1899-12-31 13:04:00	13	4.5	12
2012.12.28	1899-12-31 15:04:00	7	2	7.5
2012.12.28	1899-12-31 17:04:00	-2	-1.5	-0.5
2012.12.28	1899-12-31 19:04:00	-3.5	-4	-4.5
2012.12.28	1899-12-31 21:04:00	-6	-6.5	-9
2012.12.28	1899-12-31 23:04:00	-8	-8	-10.5
2012.12.29	1899-12-31 01:04:00	-8	-8	-10.5	-4.66667	-6.54167	-8.79167	0	0	0
2012.12.29	1899-12-31 03:04:00	-7.5	-8	-11
2012.12.29	1899-12-31 05:04:00	-7.5	-8	-11
2012.12.29	1899-12-31 07:04:00	-7.5	-8	-11
2012.12.29	1899-12-31 09:04:00	-7	-8	-11.5
2012.12.29	1899-12-31 11:04:00	-3	-5	-9
2012.12.29	1899-12-31 13:04:00	13	0	9.5
2012.12.29	1899-12-31 15:04:00	-1.5	-4.5	-6.5
2012.12.29	1899-12-31 17:04:00	-5.5	-6.5	-9.5
2012.12.29	1899-12-31 19:04:00	-6.5	-7	-10.5
2012.12.29	1899-12-31 21:04:00	-7.5	-8	-12
2012.12.29	1899-12-31 23:04:00	-7.5	-7.5	-12.5
2012.12.30	1899-12-31 01:04:00	-8.5	-8.5	-13	-5.75	-6.66667	-10.2083	0	0	0
2012.12.30	1899-12-31 03:04:00	-8.5	-8	-13
2012.12.30	1899-12-31 05:04:00	-9	-8.5	-13
2012.12.30	1899-12-31 07:04:00	-8.5	-8.5	-12.5
2012.12.30	1899-12-31 09:04:00	-7.5	-7.5	-12
2012.12.30	1899-12-31 11:04:00	-5	-6	-9
2012.12.30	1899-12-31 13:04:00	8.5	-2	-1.5
2012.12.30	1899-12-31 15:04:00	-0.5	-3.5	-6.5
2012.12.30	1899-12-31 17:04:00	-4	-5	-7.5
2012.12.30	1899-12-31 19:04:00	-6	-6	-9.5
2012.12.30	1899-12-31 21:04:00	-9.5	-8	-12
2012.12.30	1899-12-31 23:04:00	-10.5	-8.5	-13
2012.12.31	1899-12-31 01:04:00	-10.5	-9	-13	-5.45833	-6	-7.375	1	0	0
2012.12.31	1899-12-31 03:04:00	-10	-9	-12.5
2012.12.31	1899-12-31 05:04:00	-8	-8	-11
2012.12.31	1899-12-31 07:04:00	-8.5	-8	-10.5
2012.12.31	1899-12-31 09:04:00	-7.5	-7	-9.5
2012.12.31	1899-12-31 11:04:00	-3.5	-5.5	-7
2012.12.31	1899-12-31 13:04:00	5	1.5	5
2012.12.31	1899-12-31 15:04:00	1	-3	-1.5
2012.12.31	1899-12-31 17:04:00	-1	-3.5	-3
2012.12.31	1899-12-31 19:04:00	-6	-5.5	-6.5
2012.12.31	1899-12-31 21:04:00	-7	-7	-8.5
2012.12.31	1899-12-31 23:04:00	-9.5	-8	-10.5
2013.1.1	1899-12-31 01:04:00	-11.5	-9	-12.5	-7.20833	-6.54167	-6.70833	0	0	1
2013.1.1	1899-12-31 03:04:00	-12	-9.5	-13.5
2013.1.1	1899-12-31 05:04:00	-12	-10	-13
2013.1.1	1899-12-31 07:04:00	-12	-10	-12.5
2013.1.1	1899-12-31 09:04:00	-11.5	-9.5	-12
2013.1.1	1899-12-31 11:04:00	-8.5	-8	-7.5
2013.1.1	1899-12-31 13:04:00	5	3	6
2013.1.1	1899-12-31 15:04:00	-0.5	-3	1
2013.1.1	1899-12-31 17:04:00	-2.5	-4	-1.5
2013.1.1	1899-12-31 19:04:00	-6	-5.5	-4.5
2013.1.1	1899-12-31 21:04:00	-7.5	-6.5	-5.5
2013.1.1	1899-12-31 23:04:00	-7.5	-6.5	-5
2013.1.2	1899-12-31 01:04:00	-3.5	-4	1	-3.625	-3.83333	-2.58333	1	0	1
2013.1.2	1899-12-31 03:04:00	-7	-6	-3.5
2013.1.2	1899-12-31 05:04:00	-6.5	-5.5	-3
2013.1.2	1899-12-31 07:04:00	-5.5	-5	-2.5
2013.1.2	1899-12-31 09:04:00	-6	-5	-2.5
2013.1.2	1899-12-31 11:04:00	1.5	-1	2.5
2013.1.2	1899-12-31 13:04:00	5	7	7
2013.1.2	1899-12-31 15:04:00	0	-1.5	0.5
2013.1.2	1899-12-31 17:04:00	-1.5	-3	-3
2013.1.2	1899-12-31 19:04:00	-6	-6.5	-8
2013.1.2	1899-12-31 21:04:00	-7	-7.5	-9.5
2013.1.2	1899-12-31 23:04:00	-7	-8	-10
2013.1.3	1899-12-31 01:04:00	-7.5	-7.5	-10.5	-5.29167	-7.125	-8.79167	0	0	0
2013.1.3	1899-12-31 03:04:00	-7.5	-8	-11
2013.1.3	1899-12-31 05:04:00	-7.5	-8	-11.5
2013.1.3	1899-12-31 07:04:00	-8	-8.5	-12
2013.1.3	1899-12-31 09:04:00	-8	-8.5	-12.5
2013.1.3	1899-12-31 11:04:00	-7	-8	-12
2013.1.3	1899-12-31 13:04:00	17.5	1	13
2013.1.3	1899-12-31 15:04:00	-3.5	-5.5	-6.5
2013.1.3	1899-12-31 17:04:00	-6.5	-7	-8.5
2013.1.3	1899-12-31 19:04:00	-7	-7.5	-10
2013.1.3	1899-12-31 21:04:00	-9.5	-9	-12
2013.1.3	1899-12-31 23:04:00	-9	-9	-12
2013.1.4	1899-12-31 01:04:00	-11	-10.5	-13.5	-6.08333	-6.625	-7	1	0	1
2013.1.4	1899-12-31 03:04:00	-12.5	-11.5	-15
2013.1.4	1899-12-31 05:04:00	-12.5	-11.5	-15
2013.1.4	1899-12-31 07:04:00	-12.5	-12	-15.5
2013.1.4	1899-12-31 09:04:00	-12	-11.5	-14.5
2013.1.4	1899-12-31 11:04:00	-7.5	-7.5	-8
2013.1.4	1899-12-31 13:04:00	10	5.5	9
2013.1.4	1899-12-31 15:04:00	1	-1	4
2013.1.4	1899-12-31 17:04:00	3	-0.5	3
2013.1.4	1899-12-31 19:04:00	-3	-4	-3
2013.1.4	1899-12-31 21:04:00	-7	-6.5	-6.5
2013.1.4	1899-12-31 23:04:00	-9	-8.5	-9
2013.1.5	1899-12-31 01:04:00	-9.5	-9.5	-10	-7.33333	-8	-7.29167	0	0	0
2013.1.5	1899-12-31 03:04:00	-10.5	-10	-11.5
2013.1.5	1899-12-31 05:04:00	-11.5	-11	-12.5
2013.1.5	1899-12-31 07:04:00	-12	-12	-13
2013.1.5	1899-12-31 09:04:00	-11.5	-12	-14
2013.1.5	1899-12-31 11:04:00	-8.5	-9.5	-11.5
2013.1.5	1899-12-31 13:04:00	5	2.5	19
2013.1.5	1899-12-31 15:04:00	-0.5	-3	-1
2013.1.5	1899-12-31 17:04:00	-3.5	-5	-4.5
2013.1.5	1899-12-31 19:04:00	-5.5	-6.5	-6.5
2013.1.5	1899-12-31 21:04:00	-9.5	-9.5	-10.5
2013.1.5	1899-12-31 23:04:00	-10.5	-10.5	-11.5
2013.1.6	1899-12-31 01:04:00	-11.5	-11.5	-13	-6.91667	-7.95833	-7.5	0	0	0
2013.1.6	1899-12-31 03:04:00	-9.5	-10	-11.5
2013.1.6	1899-12-31 05:04:00	-10	-10.5	-11.5
2013.1.6	1899-12-31 07:04:00	-12	-12	-14
2013.1.6	1899-12-31 09:04:00	-11.5	-12	-13.5
2013.1.6	1899-12-31 11:04:00	-8.5	-9.5	-11
2013.1.6	1899-12-31 13:04:00	5	2	19
2013.1.6	1899-12-31 15:04:00	0	-3.5	-2
2013.1.6	1899-12-31 17:04:00	-2.5	-4.5	-4.5
2013.1.6	1899-12-31 19:04:00	-6.5	-7	-8
2013.1.6	1899-12-31 21:04:00	-8	-8.5	-9.5
2013.1.6	1899-12-31 23:04:00	-8	-8.5	-10.5
2013.1.7	1899-12-31 01:04:00	-9	-9.5	-11	-6.58333	-7.70833	-7.375	0	0	0
2013.1.7	1899-12-31 03:04:00	-11.5	-11	-13
2013.1.7	1899-12-31 05:04:00	-9	-10	-11.5
2013.1.7	1899-12-31 07:04:00	-12	-11.5	-14
2013.1.7	1899-12-31 09:04:00	-11.5	-11.5	-14
2013.1.7	1899-12-31 11:04:00	-9	-10	-12
2013.1.7	1899-12-31 13:04:00	5	1.5	18
2013.1.7	1899-12-31 15:04:00	-1	-4.5	-2.5
2013.1.7	1899-12-31 17:04:00	-3	-5	-4.5
2013.1.7	1899-12-31 19:04:00	-5.5	-6.5	-7
2013.1.7	1899-12-31 21:04:00	-6	-7	-8
2013.1.7	1899-12-31 23:04:00	-6.5	-7.5	-9
2013.1.8	1899-12-31 01:04:00	-6.5	-7	-9.5	-4.625	-6.25	-9.79167	0	0	0
2013.1.8	1899-12-31 03:04:00	-6.5	-7.5	-10.5
2013.1.8	1899-12-31 05:04:00	-6.5	-7.5	-11
2013.1.8	1899-12-31 07:04:00	-7	-7.5	-11.5
2013.1.8	1899-12-31 09:04:00	-6.5	-7.5	-12
2013.1.8	1899-12-31 11:04:00	-3	-5.5	-10
2013.1.8	1899-12-31 13:04:00	5	-2	-5.5
2013.1.8	1899-12-31 15:04:00	0	-4	-7
2013.1.8	1899-12-31 17:04:00	-4	-5.5	-8
2013.1.8	1899-12-31 19:04:00	-6.5	-7	-10
2013.1.8	1899-12-31 21:04:00	-7	-7	-11
2013.1.8	1899-12-31 23:04:00	-7	-7	-11.5
2013.1.9	1899-12-31 01:04:00	-7	-7	-11	-5.75	-6.75	-9.375	1	0	0
2013.1.9	1899-12-31 03:04:00	-9	-8	-13
2013.1.9	1899-12-31 05:04:00	-9.5	-8.5	-14.5
2013.1.9	1899-12-31 07:04:00	-9.5	-8.5	-14
2013.1.9	1899-12-31 09:04:00	-10	-9.5	-15
2013.1.9	1899-12-31 11:04:00	-7.5	-8	-12
2013.1.9	1899-12-31 13:04:00	9.5	-3	2
2013.1.9	1899-12-31 15:04:00	1	-4	-3.5
2013.1.9	1899-12-31 17:04:00	-1	-4	-4
2013.1.9	1899-12-31 19:04:00	-6	-5.5	-6.5
2013.1.9	1899-12-31 21:04:00	-9.5	-7	-10
2013.1.9	1899-12-31 23:04:00	-10.5	-8	-11
2013.1.10	1899-12-31 01:04:00	-12	-9	-12.5	-5.25	-6.45833	-7.54167	1	0	0
2013.1.10	1899-12-31 03:04:00	-12.5	-9.5	-13.5
2013.1.10	1899-12-31 05:04:00	-12.5	-9.5	-13
2013.1.10	1899-12-31 07:04:00	-12	-9.5	-13
2013.1.10	1899-12-31 09:04:00	-11.5	-9	-12.5
2013.1.10	1899-12-31 11:04:00	-9	-8.5	-10.5
2013.1.10	1899-12-31 13:04:00	20	-0.5	10.5
2013.1.10	1899-12-31 15:04:00	3	-2.5	-2
2013.1.10	1899-12-31 17:04:00	-1.5	-4	-3.5
2013.1.10	1899-12-31 19:04:00	-5	-5	-6.5
2013.1.10	1899-12-31 21:04:00	-5	-5	-7
2013.1.10	1899-12-31 23:04:00	-5	-5.5	-7
2013.1.11	1899-12-31 01:04:00	-7	-6	-8	-6.5	-6.125	-9.29167	0	0	0
2013.1.11	1899-12-31 03:04:00	-9.5	-7	-10.5
2013.1.11	1899-12-31 05:04:00	-10.5	-8	-12.5
2013.1.11	1899-12-31 07:04:00	-10.5	-8	-12.5
2013.1.11	1899-12-31 09:04:00	-11	-8.5	-13.5
2013.1.11	1899-12-31 11:04:00	-6.5	-7	-9
2013.1.11	1899-12-31 13:04:00	2.5	-3	-4
2013.1.11	1899-12-31 15:04:00	-2.5	-4	-6
2013.1.11	1899-12-31 17:04:00	-5	-5	-7.5
2013.1.11	1899-12-31 19:04:00	-5.5	-5.5	-8.5
2013.1.11	1899-12-31 21:04:00	-6	-5.5	-9.5
2013.1.11	1899-12-31 23:04:00	-6.5	-6	-10
2013.1.12	1899-12-31 01:04:00	-7.5	-6	-10	-7.20833	-6.29167	-9.95833	0	0	0
2013.1.12	1899-12-31 03:04:00	-7	-6.5	-10.5
2013.1.12	1899-12-31 05:04:00	-10	-7	-13
2013.1.12	1899-12-31 07:04:00	-11	-8	-15
2013.1.12	1899-12-31 09:04:00	-10.5	-8	-14.5
2013.1.12	1899-12-31 11:04:00	-8	-7.5	-11
2013.1.12	1899-12-31 13:04:00	0	-4	-3.5
2013.1.12	1899-12-31 15:04:00	-2	-4	-5
2013.1.12	1899-12-31 17:04:00	-3.5	-4.5	-5.5
2013.1.12	1899-12-31 19:04:00	-7	-5.5	-8
2013.1.12	1899-12-31 21:04:00	-9.5	-7	-11
2013.1.12	1899-12-31 23:04:00	-10.5	-7.5	-12.5
2013.1.13	1899-12-31 01:04:00	-11	-8	-13.5	-6.79167	-6.33333	-7.70833	1	0	1
2013.1.13	1899-12-31 03:04:00	-11	-8.5	-14
2013.1.13	1899-12-31 05:04:00	-11	-8.5	-13.5
2013.1.13	1899-12-31 07:04:00	-11.5	-9	-14
2013.1.13	1899-12-31 09:04:00	-10.5	-8.5	-12.5
2013.1.13	1899-12-31 11:04:00	-9.5	-8	-10.5
2013.1.13	1899-12-31 13:04:00	5	-2	5.5
2013.1.13	1899-12-31 15:04:00	1.5	-3.5	2
2013.1.13	1899-12-31 17:04:00	-0.5	-3.5	-0.5
2013.1.13	1899-12-31 19:04:00	-5	-4.5	-4
2013.1.13	1899-12-31 21:04:00	-8.5	-5.5	-8
2013.1.13	1899-12-31 23:04:00	-9.5	-6.5	-9.5
2013.1.14	1899-12-31 01:04:00	-11	-7	-11.5	-8.33333	-6.70833	-7.70833	0	0	0
2013.1.14	1899-12-31 03:04:00	-12.5	-8	-13
2013.1.14	1899-12-31 05:04:00	-13	-8.5	-14
2013.1.14	1899-12-31 07:04:00	-13.5	-8.5	-14.5
2013.1.14	1899-12-31 09:04:00	-13	-9	-14
2013.1.14	1899-12-31 11:04:00	-11	-8.5	-12
2013.1.14	1899-12-31 13:04:00	5	-2.5	19
2013.1.14	1899-12-31 15:04:00	-0.5	-4.5	-1
2013.1.14	1899-12-31 17:04:00	-3.5	-4.5	-3.5
2013.1.14	1899-12-31 19:04:00	-8	-5.5	-7
2013.1.14	1899-12-31 21:04:00	-10.5	-7	-11
2013.1.14	1899-12-31 23:04:00	-8.5	-7	-10
2013.1.15	1899-12-31 01:04:00	-11.5	-7.5	-11.5	-8.20833	-6.79167	-7.875	1	0	0
2013.1.15	1899-12-31 03:04:00	-13	-8	-13.5
2013.1.15	1899-12-31 05:04:00	-13.5	-9	-14.5
2013.1.15	1899-12-31 07:04:00	-14	-9	-15
2013.1.15	1899-12-31 09:04:00	-13	-9.5	-15
2013.1.15	1899-12-31 11:04:00	-10.5	-8.5	-12
2013.1.15	1899-12-31 13:04:00	5	-2.5	16.5
2013.1.15	1899-12-31 15:04:00	1.5	-4	0
2013.1.15	1899-12-31 17:04:00	-3	-4.5	-3
2013.1.15	1899-12-31 19:04:00	-6.5	-5	-6
2013.1.15	1899-12-31 21:04:00	-9	-6.5	-9
2013.1.15	1899-12-31 23:04:00	-11	-7.5	-11.5
2013.1.16	1899-12-31 01:04:00	-12	-8	-12.5	-7.79167	-6.79167	-8.08333	1	0	0
2013.1.16	1899-12-31 03:04:00	-13	-8.5	-13.5
2013.1.16	1899-12-31 05:04:00	-13.5	-9	-15
2013.1.16	1899-12-31 07:04:00	-14.5	-9.5	-16
2013.1.16	1899-12-31 09:04:00	-12	-9.5	-15
2013.1.16	1899-12-31 11:04:00	-9.5	-8.5	-12
2013.1.16	1899-12-31 13:04:00	5	-2	16
2013.1.16	1899-12-31 15:04:00	0.5	-4	-1
2013.1.16	1899-12-31 17:04:00	-1.5	-4	-3
2013.1.16	1899-12-31 19:04:00	-8	-5.5	-7.5
2013.1.16	1899-12-31 21:04:00	-8.5	-7	-9.5
2013.1.16	1899-12-31 23:04:00	-6.5	-6	-8
2013.1.17	1899-12-31 01:04:00	-6.5	-6	-8	-5.41667	-5.33333	-5.33333	1	0	1
2013.1.17	1899-12-31 03:04:00	-6.5	-6	-8
2013.1.17	1899-12-31 05:04:00	-7	-6	-8.5
2013.1.17	1899-12-31 07:04:00	-7.5	-6.5	-9.5
2013.1.17	1899-12-31 09:04:00	-8	-6.5	-9.5
2013.1.17	1899-12-31 11:04:00	-8	-7	-10.5
2013.1.17	1899-12-31 13:04:00	5	-1	16.5
2013.1.17	1899-12-31 15:04:00	1.5	-3	0.5
2013.1.17	1899-12-31 17:04:00	-2.5	-4	-2.5
2013.1.17	1899-12-31 19:04:00	-6.5	-5	-6
2013.1.17	1899-12-31 21:04:00	-8.5	-6	-8.5
2013.1.17	1899-12-31 23:04:00	-10.5	-7	-10
2013.1.18	1899-12-31 01:04:00	-10.5	-7.5	-10.5	-4.54167	-4.83333	-4.08333	1	0	1
2013.1.18	1899-12-31 03:04:00	-11	-7.5	-11
2013.1.18	1899-12-31 05:04:00	-11	-8	-11
2013.1.18	1899-12-31 07:04:00	-11	-8	-11
2013.1.18	1899-12-31 09:04:00	-9.5	-7.5	-10
2013.1.18	1899-12-31 11:04:00	-4	-5.5	-4.5
2013.1.18	1899-12-31 13:04:00	10	0.5	11
2013.1.18	1899-12-31 15:04:00	6.5	-0.5	6.5
2013.1.18	1899-12-31 17:04:00	1	-1	2
2013.1.18	1899-12-31 19:04:00	-3.5	-3	-2
2013.1.18	1899-12-31 21:04:00	-5	-4.5	-3.5
2013.1.18	1899-12-31 23:04:00	-6.5	-5.5	-5
2013.1.19	1899-12-31 01:04:00	-6	-5.5	-5.5	-1.20833	-2.41667	1	1	1	1
2013.1.19	1899-12-31 03:04:00	-6.5	-6	-5.5
2013.1.19	1899-12-31 05:04:00	-4.5	-4.5	-2
2013.1.19	1899-12-31 07:04:00	-4.5	-4	-1.5
2013.1.19	1899-12-31 09:04:00	-5.5	-4.5	-3
2013.1.19	1899-12-31 11:04:00	-3	-3.5	1
2013.1.19	1899-12-31 13:04:00	10	2	14
2013.1.19	1899-12-31 15:04:00	5.5	0.5	8.5
2013.1.19	1899-12-31 17:04:00	5	1	6
2013.1.19	1899-12-31 19:04:00	0	-0.5	1.5
2013.1.19	1899-12-31 21:04:00	-2	-1.5	-0.5
2013.1.19	1899-12-31 23:04:00	-3	-2.5	-1
2013.1.20	1899-12-31 01:04:00	-4	-3	-2	-3.20833	-4.625	-4.66667	0	0	0
2013.1.20	1899-12-31 03:04:00	-5.5	-4	-3
2013.1.20	1899-12-31 05:04:00	-6	-4.5	-3.5
2013.1.20	1899-12-31 07:04:00	-8.5	-6.5	-8.5
2013.1.20	1899-12-31 09:04:00	-9	-8	-10
2013.1.20	1899-12-31 11:04:00	-5	-6	-7
2013.1.20	1899-12-31 13:04:00	20	1	10
2013.1.20	1899-12-31 15:04:00	0	-2.5	-3.5
2013.1.20	1899-12-31 17:04:00	-3.5	-4.5	-6
2013.1.20	1899-12-31 19:04:00	-5.5	-5.5	-7.5
2013.1.20	1899-12-31 21:04:00	-5.5	-6	-7.5
2013.1.20	1899-12-31 23:04:00	-6	-6	-7.5
2013.1.21	1899-12-31 01:04:00	-5	-5.5	-7	-2.41667	-4.25	-5.125	1	0	0
2013.1.21	1899-12-31 03:04:00	-4.5	-5.5	-7
2013.1.21	1899-12-31 05:04:00	-4	-5	-6.5
2013.1.21	1899-12-31 07:04:00	-5.5	-5	-9
2013.1.21	1899-12-31 09:04:00	-6	-5.5	-10
2013.1.21	1899-12-31 11:04:00	-6	-5.5	-9.5
2013.1.21	1899-12-31 13:04:00	10	-2	7
2013.1.21	1899-12-31 15:04:00	4.5	-2.5	-0.5
2013.1.21	1899-12-31 17:04:00	0	-3	-2.5
2013.1.21	1899-12-31 19:04:00	-4	-3.5	-5.5
2013.1.21	1899-12-31 21:04:00	-4.5	-4	-6
2013.1.21	1899-12-31 23:04:00	-4	-4	-5
2013.1.22	1899-12-31 01:04:00	-4.5	-4	-6.5	-3.625	-3.875	-5.66667	1	0	0
2013.1.22	1899-12-31 03:04:00	-4	-4	-5.5
2013.1.22	1899-12-31 05:04:00	-5	-4	-6.5
2013.1.22	1899-12-31 07:04:00	-6	-4.5	-7.5
2013.1.22	1899-12-31 09:04:00	-6.5	-4.5	-8.5
2013.1.22	1899-12-31 11:04:00	-4	-4.5	-5.5
2013.1.22	1899-12-31 13:04:00	8.5	-2	1
2013.1.22	1899-12-31 15:04:00	3	-2.5	-1.5
2013.1.22	1899-12-31 17:04:00	-0.5	-3	-2.5
2013.1.22	1899-12-31 19:04:00	-5	-3.5	-5.5
2013.1.22	1899-12-31 21:04:00	-9	-4.5	-8.5
2013.1.22	1899-12-31 23:04:00	-10.5	-5.5	-11
2013.1.23	1899-12-31 01:04:00	-12	-6	-12.5	-6.91667	-5.20833	-6.75	1	0	1
2013.1.23	1899-12-31 03:04:00	-12.5	-6.5	-13
2013.1.23	1899-12-31 05:04:00	-13	-7	-13
2013.1.23	1899-12-31 07:04:00	-13.5	-7	-13.5
2013.1.23	1899-12-31 09:04:00	-12.5	-7.5	-13
2013.1.23	1899-12-31 11:04:00	-10.5	-7	-9
2013.1.23	1899-12-31 13:04:00	7	-2	6.5
2013.1.23	1899-12-31 15:04:00	1.5	-2.5	2.5
2013.1.23	1899-12-31 17:04:00	1	-3	1
2013.1.23	1899-12-31 19:04:00	-3.5	-3.5	-3
2013.1.23	1899-12-31 21:04:00	-6.5	-5	-6
2013.1.23	1899-12-31 23:04:00	-8.5	-5.5	-8
2013.1.24	1899-12-31 01:04:00	-9.5	-6	-9.5	-6.70833	-5.79167	-6.04167	1	0	0
2013.1.24	1899-12-31 03:04:00	-11	-7	-11
2013.1.24	1899-12-31 05:04:00	-12	-7.5	-12
2013.1.24	1899-12-31 07:04:00	-13	-8	-14
2013.1.24	1899-12-31 09:04:00	-13	-8.5	-14.5
2013.1.24	1899-12-31 11:04:00	-12	-8.5	-5.5
2013.1.24	1899-12-31 13:04:00	8	-1.5	17.5
2013.1.24	1899-12-31 15:04:00	0.5	-3.5	-0.5
2013.1.24	1899-12-31 17:04:00	-0.5	-3.5	-2
2013.1.24	1899-12-31 19:04:00	-4	-4.5	-5
2013.1.24	1899-12-31 21:04:00	-7	-5	-7.5
2013.1.24	1899-12-31 23:04:00	-7	-6	-8.5
2013.1.25	1899-12-31 01:04:00	-7	-5.5	-8	-5.375	-5.375	-5.08333	1	0	0
2013.1.25	1899-12-31 03:04:00	-8	-6	-9
2013.1.25	1899-12-31 05:04:00	-11	-7	-11.5
2013.1.25	1899-12-31 07:04:00	-12	-8	-13.5
2013.1.25	1899-12-31 09:04:00	-12	-8.5	-13.5
2013.1.25	1899-12-31 11:04:00	-9	-8	-0.5
2013.1.25	1899-12-31 13:04:00	8	-1	18
2013.1.25	1899-12-31 15:04:00	0.5	-3	-1.5
2013.1.25	1899-12-31 17:04:00	-1	-3.5	-3
2013.1.25	1899-12-31 19:04:00	-4	-4.5	-5
2013.1.25	1899-12-31 21:04:00	-4.5	-4.5	-6.5
2013.1.25	1899-12-31 23:04:00	-4.5	-5	-7
2013.1.26	1899-12-31 01:04:00	-4.5	-5	-7.5	-2.95833	-4.58333	-6.20833	1	0	0
2013.1.26	1899-12-31 03:04:00	-6	-5	-9
2013.1.26	1899-12-31 05:04:00	-6.5	-5.5	-10.5
2013.1.26	1899-12-31 07:04:00	-8.5	-6	-12.5
2013.1.26	1899-12-31 09:04:00	-9	-6.5	-13.5
2013.1.26	1899-12-31 11:04:00	-8	-6.5	-2.5
2013.1.26	1899-12-31 13:04:00	14.5	-2	2
2013.1.26	1899-12-31 15:04:00	4	-3	-1
2013.1.26	1899-12-31 17:04:00	0.5	-3	-3
2013.1.26	1899-12-31 19:04:00	-3	-4	-5
2013.1.26	1899-12-31 21:04:00	-4.5	-4	-6
2013.1.26	1899-12-31 23:04:00	-4.5	-4.5	-6
2013.1.27	1899-12-31 01:04:00	-6.5	-4.5	-7.5	-4.33333	-4.29167	-4.79167	1	0	1
2013.1.27	1899-12-31 03:04:00	-5	-4.5	-7.5
2013.1.27	1899-12-31 05:04:00	-6.5	-5	-8
2013.1.27	1899-12-31 07:04:00	-8.5	-5.5	-12
2013.1.27	1899-12-31 09:04:00	-8.5	-5.5	-11.5
2013.1.27	1899-12-31 11:04:00	-7	-6	2.5
2013.1.27	1899-12-31 13:04:00	7	-1	10.5
2013.1.27	1899-12-31 15:04:00	0.5	-2.5	-1
2013.1.27	1899-12-31 17:04:00	-1.5	-3.5	-3
2013.1.27	1899-12-31 19:04:00	-5	-4.5	-6
2013.1.27	1899-12-31 21:04:00	-5.5	-4.5	-7
2013.1.27	1899-12-31 23:04:00	-5.5	-4.5	-7
2013.1.28	1899-12-31 01:04:00	-6.5	-5	-7.5	-4.16667	-4.66667	-3.29167	1	0	1
2013.1.28	1899-12-31 03:04:00	-6.5	-5	-8
2013.1.28	1899-12-31 05:04:00	-5.5	-5	-7.5
2013.1.28	1899-12-31 07:04:00	-9	-5.5	-10
2013.1.28	1899-12-31 09:04:00	-9.5	-6	-11
2013.1.28	1899-12-31 11:04:00	-8	-6.5	7.5
2013.1.28	1899-12-31 13:04:00	13	-1	18.5
2013.1.28	1899-12-31 15:04:00	6	-2.5	2.5
2013.1.28	1899-12-31 17:04:00	0.5	-3	0
2013.1.28	1899-12-31 19:04:00	-5.5	-4.5	-5
2013.1.28	1899-12-31 21:04:00	-8.5	-5.5	-8.5
2013.1.28	1899-12-31 23:04:00	-10.5	-6.5	-10.5
2013.1.29	1899-12-31 01:04:00	-11.5	-7	-11.5	-6.41667	-5.66667	-5.45833	1	0	1
2013.1.29	1899-12-31 03:04:00	-12.5	-7.5	-13
2013.1.29	1899-12-31 05:04:00	-13	-8	-13
2013.1.29	1899-12-31 07:04:00	-13.5	-8.5	-14
2013.1.29	1899-12-31 09:04:00	-12	-8.5	-13.5
2013.1.29	1899-12-31 11:04:00	-9.5	-8	4
2013.1.29	1899-12-31 13:04:00	10	-1	9
2013.1.29	1899-12-31 15:04:00	4.5	-1.5	4
2013.1.29	1899-12-31 17:04:00	-1	-3	-0.5
2013.1.29	1899-12-31 19:04:00	-4.5	-4.5	-4
2013.1.29	1899-12-31 21:04:00	-5.5	-4.5	-5.5
2013.1.29	1899-12-31 23:04:00	-8.5	-6	-7.5
2013.1.30	1899-12-31 01:04:00	-10	-6.5	-10	-4.58333	-5	-3.375	1	0	1
2013.1.30	1899-12-31 03:04:00	-9.5	-7	-9.5
2013.1.30	1899-12-31 05:04:00	-11	-7.5	-11.5
2013.1.30	1899-12-31 07:04:00	-12	-8	-12
2013.1.30	1899-12-31 09:04:00	-11	-8	-11
2013.1.30	1899-12-31 11:04:00	-8	-7.5	4
2013.1.30	1899-12-31 13:04:00	12	0	18
2013.1.30	1899-12-31 15:04:00	5	-1	3
2013.1.30	1899-12-31 17:04:00	3	-2	1.5
2013.1.30	1899-12-31 19:04:00	-2.5	-3.5	-2.5
2013.1.30	1899-12-31 21:04:00	-4	-4	-4
2013.1.30	1899-12-31 23:04:00	-7	-5	-6.5
2013.1.31	1899-12-31 01:04:00	-7.5	-5.5	-7.5	-4.08333	-4.5	-2.41667	1	0	1
2013.1.31	1899-12-31 03:04:00	-7.5	-6	-7.5
2013.1.31	1899-12-31 05:04:00	-9.5	-6.5	-9.5
2013.1.31	1899-12-31 07:04:00	-10.5	-7.5	-9.5
2013.1.31	1899-12-31 09:04:00	-9	-7	-8.5
2013.1.31	1899-12-31 11:04:00	-7.5	-6.5	8.5
2013.1.31	1899-12-31 13:04:00	14	0.5	14
2013.1.31	1899-12-31 15:04:00	8	0	5.5
2013.1.31	1899-12-31 17:04:00	0.5	-1	1.5
2013.1.31	1899-12-31 19:04:00	-4.5	-3.5	-3
2013.1.31	1899-12-31 21:04:00	-7	-5	-5.5
2013.1.31	1899-12-31 23:04:00	-8.5	-6	-7.5
2013.2.1	1899-12-31 01:04:00	-9.5	-7	-9	-4.33333	-4.625	-1.91667	1	0	1
2013.2.1	1899-12-31 03:04:00	-10.5	-7.5	-9.5
2013.2.1	1899-12-31 05:04:00	-11	-8	-10.5
2013.2.1	1899-12-31 07:04:00	-11	-8	-10.5
2013.2.1	1899-12-31 09:04:00	-7	-7	-7.5
2013.2.1	1899-12-31 11:04:00	-6	-6	10.5
2013.2.1	1899-12-31 13:04:00	14	2.5	17
2013.2.1	1899-12-31 15:04:00	5.5	0	8
2013.2.1	1899-12-31 17:04:00	1	-1	3
2013.2.1	1899-12-31 19:04:00	-4	-3	-2.5
2013.2.1	1899-12-31 21:04:00	-6	-4.5	-5
2013.2.1	1899-12-31 23:04:00	-7.5	-6	-7
2013.2.2	1899-12-31 01:04:00	-9	-7	-8.5	-4	-4.95833	-3.20833	1	1	1
2013.2.2	1899-12-31 03:04:00	-9.5	-7.5	-9.5
2013.2.2	1899-12-31 05:04:00	-10	-8.5	-10
2013.2.2	1899-12-31 07:04:00	-11	-8.5	-11
2013.2.2	1899-12-31 09:04:00	-9.5	-8.5	-11
2013.2.2	1899-12-31 11:04:00	-6.5	-7	3
2013.2.2	1899-12-31 13:04:00	15	3	18.5
2013.2.2	1899-12-31 15:04:00	7	0.5	4
2013.2.2	1899-12-31 17:04:00	1.5	-1.5	1
2013.2.2	1899-12-31 19:04:00	-3.5	-3.5	-3
2013.2.2	1899-12-31 21:04:00	-5.5	-5	-5
2013.2.2	1899-12-31 23:04:00	-7	-6	-7
2013.2.3	1899-12-31 01:04:00	-6.5	-6	-5	-1.25	-2.625	1.20833	1	1	1
2013.2.3	1899-12-31 03:04:00	-4.5	-5	-3
2013.2.3	1899-12-31 05:04:00	-3.5	-4.5	-1.5
2013.2.3	1899-12-31 07:04:00	-3	-4	-2
2013.2.3	1899-12-31 09:04:00	-3	-4	-1
2013.2.3	1899-12-31 11:04:00	-3	-4	12
2013.2.3	1899-12-31 13:04:00	14	5	17.5
2013.2.3	1899-12-31 15:04:00	5	1	5
2013.2.3	1899-12-31 17:04:00	3.5	0.5	3.5
2013.2.3	1899-12-31 19:04:00	-2.5	-1.5	-1
2013.2.3	1899-12-31 21:04:00	-5	-3.5	-4
2013.2.3	1899-12-31 23:04:00	-6.5	-5.5	-6
2013.2.4	1899-12-31 01:04:00	-8	-6.5	-7.5	-3.16667	-4	-0.833333	1	1	1
2013.2.4	1899-12-31 03:04:00	-8.5	-7	-8
2013.2.4	1899-12-31 05:04:00	-9.5	-8	-9
2013.2.4	1899-12-31 07:04:00	-10	-8.5	-9.5
2013.2.4	1899-12-31 09:04:00	-8.5	-8	-8
2013.2.4	1899-12-31 11:04:00	-4.5	-5.5	10.5
2013.2.4	1899-12-31 13:04:00	13	4.5	17
2013.2.4	1899-12-31 15:04:00	5	0.5	5.5
2013.2.4	1899-12-31 17:04:00	2.5	0	4
2013.2.4	1899-12-31 19:04:00	0.5	-1	2
2013.2.4	1899-12-31 21:04:00	-4.5	-3.5	-2.5
2013.2.4	1899-12-31 23:04:00	-5.5	-5	-4.5
2013.2.5	1899-12-31 01:04:00	-6.5	-5.5	-5	-0.583333	-2.25	2	1	1	1
2013.2.5	1899-12-31 03:04:00	-7.5	-6.5	-5.5
2013.2.5	1899-12-31 05:04:00	-7.5	-6.5	-5
2013.2.5	1899-12-31 07:04:00	-7	-6.5	-4
2013.2.5	1899-12-31 09:04:00	-6.5	-6	-4
2013.2.5	1899-12-31 11:04:00	0.5	-1.5	13
2013.2.5	1899-12-31 13:04:00	18	5.5	18
2013.2.5	1899-12-31 15:04:00	10.5	2.5	10.5
2013.2.5	1899-12-31 17:04:00	5	1.5	7
2013.2.5	1899-12-31 19:04:00	1.5	0.5	4
2013.2.5	1899-12-31 21:04:00	-3	-1.5	-1.5
2013.2.5	1899-12-31 23:04:00	-4.5	-3	-3.5
2013.2.6	1899-12-31 01:04:00	-6	-4.5	-5	0.791667	-0.875	3.16667	1	1	1
2013.2.6	1899-12-31 03:04:00	-5.5	-4	-4
2013.2.6	1899-12-31 05:04:00	-5	-4	-2
2013.2.6	1899-12-31 07:04:00	-5.5	-4.5	-3
2013.2.6	1899-12-31 09:04:00	-4.5	-4	-2
2013.2.6	1899-12-31 11:04:00	-1	-1	11
2013.2.6	1899-12-31 13:04:00	20	6.5	17.5
2013.2.6	1899-12-31 15:04:00	13.5	3	12
2013.2.6	1899-12-31 17:04:00	6.5	3	9.5
2013.2.6	1899-12-31 19:04:00	2.5	1.5	6
2013.2.6	1899-12-31 21:04:00	-2.5	-1	-0.5
2013.2.6	1899-12-31 23:04:00	-3	-1.5	-1.5
2013.2.7	1899-12-31 01:04:00	-4	-2.5	-2.5	0.458333	-0.875	1.41667	1	1	1
2013.2.7	1899-12-31 03:04:00	-4.5	-2.5	-3
2013.2.7	1899-12-31 05:04:00	-4	-2.5	-2.5
2013.2.7	1899-12-31 07:04:00	-5.5	-4	-5
2013.2.7	1899-12-31 09:04:00	-3.5	-3	-3.5
2013.2.7	1899-12-31 11:04:00	-2	0.5	14
2013.2.7	1899-12-31 13:04:00	20	4.5	20
2013.2.7	1899-12-31 15:04:00	10	3.5	7
2013.2.7	1899-12-31 17:04:00	2	0	0.5
2013.2.7	1899-12-31 19:04:00	-0.5	-1	-2
2013.2.7	1899-12-31 21:04:00	-1	-1.5	-2.5
2013.2.7	1899-12-31 23:04:00	-1.5	-2	-3.5
2013.2.8	1899-12-31 01:04:00	-2	-2.5	-3.5	-2.95833	-3.83333	-5.70833	0	0	0
2013.2.8	1899-12-31 03:04:00	-2.5	-2.5	-4.5
2013.2.8	1899-12-31 05:04:00	-3	-3	-5.5
2013.2.8	1899-12-31 07:04:00	-3.5	-4	-6
2013.2.8	1899-12-31 09:04:00	-4	-4.5	-6.5
2013.2.8	1899-12-31 11:04:00	-1	-3	-5
2013.2.8	1899-12-31 13:04:00	0	-2.5	-4
2013.2.8	1899-12-31 15:04:00	-2.5	-4	-6
2013.2.8	1899-12-31 17:04:00	-3	-4	-6
2013.2.8	1899-12-31 19:04:00	-4.5	-5	-7
2013.2.8	1899-12-31 21:04:00	-4.5	-5.5	-7
2013.2.8	1899-12-31 23:04:00	-5	-5.5	-7.5
2013.2.9	1899-12-31 01:04:00	-5.5	-6	-8	-2.25	-3.45833	-4.5	1	0	0
2013.2.9	1899-12-31 03:04:00	-5	-5.5	-7.5
2013.2.9	1899-12-31 05:04:00	-3.5	-4.5	-6
2013.2.9	1899-12-31 07:04:00	-3	-4.5	-7
2013.2.9	1899-12-31 09:04:00	-2.5	-4	-6
2013.2.9	1899-12-31 11:04:00	-1	-2.5	-3.5
2013.2.9	1899-12-31 13:04:00	1	-1.5	-0.5
2013.2.9	1899-12-31 15:04:00	1	-1	0
2013.2.9	1899-12-31 17:04:00	0.5	-1.5	-0.5
2013.2.9	1899-12-31 19:04:00	-1.5	-2.5	-3
2013.2.9	1899-12-31 21:04:00	-3	-3.5	-5
2013.2.9	1899-12-31 23:04:00	-4.5	-4.5	-7
2013.2.10	1899-12-31 01:04:00	-5	-5	-8.5	-1	-3.45833	-2.08333	1	0	1
2013.2.10	1899-12-31 03:04:00	-5.5	-5	-8
2013.2.10	1899-12-31 05:04:00	-5.5	-5	-8
2013.2.10	1899-12-31 07:04:00	-6	-5.5	-8.5
2013.2.10	1899-12-31 09:04:00	-5.5	-5	-7.5
2013.2.10	1899-12-31 11:04:00	-2	-2	6.5
2013.2.10	1899-12-31 13:04:00	20	1.5	16
2013.2.10	1899-12-31 15:04:00	9.5	-0.5	4
2013.2.10	1899-12-31 17:04:00	0	-1.5	1
2013.2.10	1899-12-31 19:04:00	-3.5	-3.5	-3
2013.2.10	1899-12-31 21:04:00	-4.5	-5	-5
2013.2.10	1899-12-31 23:04:00	-4	-5	-4
2013.2.11	1899-12-31 01:04:00	-4	-5	-3.5	0.75	-2.125	-0.333333	1	1	1
2013.2.11	1899-12-31 03:04:00	-5	-5.5	-5.5
2013.2.11	1899-12-31 05:04:00	-5.5	-5.5	-4.5
2013.2.11	1899-12-31 07:04:00	-6	-6	-5.5
2013.2.11	1899-12-31 09:04:00	-5.5	-5.5	-4.5
2013.2.11	1899-12-31 11:04:00	8.5	3	7
2013.2.11	1899-12-31 13:04:00	20	4.5	13.5
2013.2.11	1899-12-31 15:04:00	10	2.5	8.5
2013.2.11	1899-12-31 17:04:00	4	1.5	6
2013.2.11	1899-12-31 19:04:00	-2	-2	-4
2013.2.11	1899-12-31 21:04:00	-2.5	-3.5	-5
2013.2.11	1899-12-31 23:04:00	-3	-4	-6.5
2013.2.12	1899-12-31 01:04:00	-3.5	-5	-7	0.25	-2.91667	-2.91667	1	1	1
2013.2.12	1899-12-31 03:04:00	-4	-5.5	-7.5
2013.2.12	1899-12-31 05:04:00	-4.5	-6	-7.5
2013.2.12	1899-12-31 07:04:00	-4.5	-6	-7.5
2013.2.12	1899-12-31 09:04:00	-4	-6	-7.5
2013.2.12	1899-12-31 11:04:00	8.5	5.5	9.5
2013.2.12	1899-12-31 13:04:00	19.5	3	10.5
2013.2.12	1899-12-31 15:04:00	6	0.5	2.5
2013.2.12	1899-12-31 17:04:00	-0.5	-1.5	-2
2013.2.12	1899-12-31 19:04:00	-3.5	-4.5	-6
2013.2.12	1899-12-31 21:04:00	-3	-4.5	-6
2013.2.12	1899-12-31 23:04:00	-3.5	-5	-6.5
2013.2.13	1899-12-31 01:04:00	-3.5	-5.5	-7	1	-1.91667	-2.08333	1	1	1
2013.2.13	1899-12-31 03:04:00	-5	-6.5	-7.5
2013.2.13	1899-12-31 05:04:00	-8	-8.5	-10.5
2013.2.13	1899-12-31 07:04:00	-9	-9.5	-12
2013.2.13	1899-12-31 09:04:00	-7	-8	-9
2013.2.13	1899-12-31 11:04:00	15.5	10.5	4
2013.2.13	1899-12-31 13:04:00	24	7	15
2013.2.13	1899-12-31 15:04:00	8.5	3.5	9
2013.2.13	1899-12-31 17:04:00	2	0.5	2
2013.2.13	1899-12-31 19:04:00	-1.5	-1.5	-2.5
2013.2.13	1899-12-31 21:04:00	-2	-2	-3.5
2013.2.13	1899-12-31 23:04:00	-2	-3	-3
2013.2.14	1899-12-31 01:04:00	-3.5	-4	-4.5	-0.833333	-2.54167	-2.125	1	1	1
2013.2.14	1899-12-31 03:04:00	-4	-5	-5.5
2013.2.14	1899-12-31 05:04:00	-4	-5	-6
2013.2.14	1899-12-31 07:04:00	-6	-6.5	-8
2013.2.14	1899-12-31 09:04:00	-2	-4	-4
2013.2.14	1899-12-31 11:04:00	5	2	5.5
2013.2.14	1899-12-31 13:04:00	4	1	4.5
2013.2.14	1899-12-31 15:04:00	6.5	2.5	5.5
2013.2.14	1899-12-31 17:04:00	2.5	0.5	2
2013.2.14	1899-12-31 19:04:00	-2	-3	-3.5
2013.2.14	1899-12-31 21:04:00	-3	-4.5	-5.5
2013.2.14	1899-12-31 23:04:00	-3.5	-4.5	-6
2013.2.15	1899-12-31 01:04:00	-3	-4.5	-6.5	-1.08333	-2.66667	-0.625	1	0	1
2013.2.15	1899-12-31 03:04:00	-2.5	-4	-5.5
2013.2.15	1899-12-31 05:04:00	-2	-4	-6
2013.2.15	1899-12-31 07:04:00	-2	-3.5	-5
2013.2.15	1899-12-31 09:04:00	-1.5	-3	-5
2013.2.15	1899-12-31 11:04:00	-0.5	-2.5	9.5
2013.2.15	1899-12-31 13:04:00	2	-1	15
2013.2.15	1899-12-31 15:04:00	2	-1	3.5
2013.2.15	1899-12-31 17:04:00	1	-1	1.5
2013.2.15	1899-12-31 19:04:00	-0.5	-2	-1.5
2013.2.15	1899-12-31 21:04:00	-2.5	-2.5	-3
2013.2.15	1899-12-31 23:04:00	-3.5	-3	-4.5
2013.2.16	1899-12-31 01:04:00	-4	-3	-5	0.666667	-1.66667	0.458333	1	0	1
2013.2.16	1899-12-31 03:04:00	-5.5	-3.5	-7.5
2013.2.16	1899-12-31 05:04:00	-5.5	-4	-6.5
2013.2.16	1899-12-31 07:04:00	-5	-3.5	-5.5
2013.2.16	1899-12-31 09:04:00	-4.5	-3.5	-4.5
2013.2.16	1899-12-31 11:04:00	7.5	-1	5.5
2013.2.16	1899-12-31 13:04:00	19	0	16.5
2013.2.16	1899-12-31 15:04:00	7	0	7
2013.2.16	1899-12-31 17:04:00	4.5	0	7.5
2013.2.16	1899-12-31 19:04:00	-1	0	1
2013.2.16	1899-12-31 21:04:00	-2	-0.5	-1
2013.2.16	1899-12-31 23:04:00	-2.5	-1	-2
2013.2.17	1899-12-31 01:04:00	-3	-2	-2.5	3.45833	-0.916667	2.375	1	1	1
2013.2.17	1899-12-31 03:04:00	-2.5	-2.5	-2.5
2013.2.17	1899-12-31 05:04:00	-2.5	-2.5	-1.5
2013.2.17	1899-12-31 07:04:00	-3	-2.5	-3
2013.2.17	1899-12-31 09:04:00	-2.5	-3	-3
2013.2.17	1899-12-31 11:04:00	19	1	8
2013.2.17	1899-12-31 13:04:00	26	1.5	17.5
2013.2.17	1899-12-31 15:04:00	9	1.5	12
2013.2.17	1899-12-31 17:04:00	7	2	10
2013.2.17	1899-12-31 19:04:00	-1.5	-1	-1
2013.2.17	1899-12-31 21:04:00	-2	-1.5	-2.5
2013.2.17	1899-12-31 23:04:00	-2.5	-2	-3
2013.2.18	1899-12-31 01:04:00	-2.5	-2.5	-3.5	-1.625	-2.83333	-4.45833	0	0	0
2013.2.18	1899-12-31 03:04:00	-2.5	-3	-4
2013.2.18	1899-12-31 05:04:00	-2	-3	-3.5
2013.2.18	1899-12-31 07:04:00	-3	-3.5	-4.5
2013.2.18	1899-12-31 09:04:00	-2	-3.5	-5
2013.2.18	1899-12-31 11:04:00	-1	-2.5	-4
2013.2.18	1899-12-31 13:04:00	1	-1.5	-2.5
2013.2.18	1899-12-31 15:04:00	-2.5	-3.5	-5.5
2013.2.18	1899-12-31 17:04:00	-1.5	-3	-5
2013.2.18	1899-12-31 19:04:00	-1.5	-3	-5
2013.2.18	1899-12-31 21:04:00	-1	-2.5	-6
2013.2.18	1899-12-31 23:04:00	-1	-2.5	-5
2013.2.19	1899-12-31 01:04:00	-0.5	-2.5	-5.5	-0.0833333	-1.66667	-2.58333	1	0	1
2013.2.19	1899-12-31 03:04:00	-0.5	-2.5	-5.5
2013.2.19	1899-12-31 05:04:00	-0.5	-2	-5
2013.2.19	1899-12-31 07:04:00	-0.5	-2	-5.5
2013.2.19	1899-12-31 09:04:00	-0.5	-2	-4.5
2013.2.19	1899-12-31 11:04:00	0	-1.5	1
2013.2.19	1899-12-31 13:04:00	0.5	-1	0.5
2013.2.19	1899-12-31 15:04:00	0.5	-1	0.5
2013.2.19	1899-12-31 17:04:00	0.5	-1	-0.5
2013.2.19	1899-12-31 19:04:00	0.5	-1.5	-2
2013.2.19	1899-12-31 21:04:00	0	-1.5	-2
2013.2.19	1899-12-31 23:04:00	-0.5	-1.5	-2.5
2013.2.20	1899-12-31 01:04:00	-0.5	-1.5	-2.5	-0.166667	-1.54167	-0.708333	1	0	1
2013.2.20	1899-12-31 03:04:00	-0.5	-2	-3.5
2013.2.20	1899-12-31 05:04:00	-1	-2	-4
2013.2.20	1899-12-31 07:04:00	-1.5	-2	-5.5
2013.2.20	1899-12-31 09:04:00	-1.5	-2.5	-5.5
2013.2.20	1899-12-31 11:04:00	-0.5	-2	0.5
2013.2.20	1899-12-31 13:04:00	1.5	-1	13
2013.2.20	1899-12-31 15:04:00	2	-1	1.5
2013.2.20	1899-12-31 17:04:00	1	-1	2
2013.2.20	1899-12-31 19:04:00	0.5	-1	-0.5
2013.2.20	1899-12-31 21:04:00	0	-1	-1
2013.2.20	1899-12-31 23:04:00	-1.5	-1.5	-3
2013.2.21	1899-12-31 01:04:00	-1	-1.5	-3	-0.0833333	-1.625	-1.54167	1	0	1
2013.2.21	1899-12-31 03:04:00	-2	-2	-5
2013.2.21	1899-12-31 05:04:00	-2	-2	-5
2013.2.21	1899-12-31 07:04:00	-2.5	-2.5	-5.5
2013.2.21	1899-12-31 09:04:00	-2.5	-2.5	-5.5
2013.2.21	1899-12-31 11:04:00	3.5	-1.5	10
2013.2.21	1899-12-31 13:04:00	7.5	-0.5	8.5
2013.2.21	1899-12-31 15:04:00	2.5	-0.5	1
2013.2.21	1899-12-31 17:04:00	0	-1	-2
2013.2.21	1899-12-31 19:04:00	-1	-1.5	-3.5
2013.2.21	1899-12-31 21:04:00	-1.5	-2	-4
2013.2.21	1899-12-31 23:04:00	-2	-2	-4.5
2013.2.22	1899-12-31 01:04:00	-1.5	-2	-4.5	2.375	-1.5	-0.958333	1	0	1
2013.2.22	1899-12-31 03:04:00	-2	-2.5	-5.5
2013.2.22	1899-12-31 05:04:00	-3	-2.5	-6.5
2013.2.22	1899-12-31 07:04:00	-2	-2.5	-5.5
2013.2.22	1899-12-31 09:04:00	-2	-2.5	-5
2013.2.22	1899-12-31 11:04:00	16.5	-1	5.5
2013.2.22	1899-12-31 13:04:00	25	-0.5	13.5
2013.2.22	1899-12-31 15:04:00	6	-0.5	4
2013.2.22	1899-12-31 17:04:00	0.5	-0.5	2
2013.2.22	1899-12-31 19:04:00	-2.5	-0.5	-1.5
2013.2.22	1899-12-31 21:04:00	-3	-1	-3.5
2013.2.22	1899-12-31 23:04:00	-3.5	-2	-4.5
2013.2.23	1899-12-31 01:04:00	-4.5	-2.5	-6	0.291667	-1.70833	-0.708333	1	0	1
2013.2.23	1899-12-31 03:04:00	-5	-3	-7
2013.2.23	1899-12-31 05:04:00	-5.5	-3.5	-7.5
2013.2.23	1899-12-31 07:04:00	-6	-4	-8.5
2013.2.23	1899-12-31 09:04:00	-5	-4.5	-7
2013.2.23	1899-12-31 11:04:00	9	-1	5.5
2013.2.23	1899-12-31 13:04:00	20	0.5	16
2013.2.23	1899-12-31 15:04:00	7	0	8
2013.2.23	1899-12-31 17:04:00	1.5	0	4.5
2013.2.23	1899-12-31 19:04:00	-1.5	-0.5	-0.5
2013.2.23	1899-12-31 21:04:00	-3	-0.5	-2.5
2013.2.23	1899-12-31 23:04:00	-3.5	-1.5	-3.5
2013.2.24	1899-12-31 01:04:00	-3.5	-2	-4	0.541667	-0.916667	1.20833	1	1	1
2013.2.24	1899-12-31 03:04:00	-4	-2.5	-4.5
2013.2.24	1899-12-31 05:04:00	-4.5	-3	-5
2013.2.24	1899-12-31 07:04:00	-5	-3.5	-5.5
2013.2.24	1899-12-31 09:04:00	-4	-3.5	-5
2013.2.24	1899-12-31 11:04:00	6	1.5	6.5
2013.2.24	1899-12-31 13:04:00	15	2.5	14
2013.2.24	1899-12-31 15:04:00	7.5	1	10
2013.2.24	1899-12-31 17:04:00	2	0.5	5
2013.2.24	1899-12-31 19:04:00	-0.5	-0.5	2
2013.2.24	1899-12-31 21:04:00	-1	-0.5	1
2013.2.24	1899-12-31 23:04:00	-1.5	-1	0
2013.2.25	1899-12-31 01:04:00	-3	-2	-3	2.125	-0.208333	0.208333	1	1	1
2013.2.25	1899-12-31 03:04:00	-3.5	-2.5	-4
2013.2.25	1899-12-31 05:04:00	-4	-3	-4.5
2013.2.25	1899-12-31 07:04:00	-4.5	-4	-5.5
2013.2.25	1899-12-31 09:04:00	-3.5	-3.5	-5
2013.2.25	1899-12-31 11:04:00	13	8.5	6.5
2013.2.25	1899-12-31 13:04:00	23	4	15.5
2013.2.25	1899-12-31 15:04:00	10	3	7.5
2013.2.25	1899-12-31 17:04:00	3.5	1	2.5
2013.2.25	1899-12-31 19:04:00	-2	-1	-2
2013.2.25	1899-12-31 21:04:00	-2	-1.5	-3
2013.2.25	1899-12-31 23:04:00	-1.5	-1.5	-2.5
2013.2.26	1899-12-31 01:04:00	-2	-2	-3.5	2	0.166667	1.16667	1	1	1
2013.2.26	1899-12-31 03:04:00	-3	-3	-4
2013.2.26	1899-12-31 05:04:00	-3.5	-3.5	-4.5
2013.2.26	1899-12-31 07:04:00	-3.5	-3.5	-5
2013.2.26	1899-12-31 09:04:00	-3.5	-3.5	-4.5
2013.2.26	1899-12-31 11:04:00	13	12.5	7
2013.2.26	1899-12-31 13:04:00	20	4.5	15.5
2013.2.26	1899-12-31 15:04:00	9.5	3	9.5
2013.2.26	1899-12-31 17:04:00	3	1	6.5
2013.2.26	1899-12-31 19:04:00	-1	-0.5	1
2013.2.26	1899-12-31 21:04:00	-2.5	-1.5	-2
2013.2.26	1899-12-31 23:04:00	-2.5	-1.5	-2
2013.2.27	1899-12-31 01:04:00	-2.5	-2	-2	2.66667	1.16667	2.70833	1	1	1
2013.2.27	1899-12-31 03:04:00	-3.5	-3	-4
2013.2.27	1899-12-31 05:04:00	-4	-3.5	-5
2013.2.27	1899-12-31 07:04:00	-4	-3.5	-5
2013.2.27	1899-12-31 09:04:00	-3.5	-3.5	-4
2013.2.27	1899-12-31 11:04:00	15	19.5	7
2013.2.27	1899-12-31 13:04:00	23	5.5	18.5
2013.2.27	1899-12-31 15:04:00	10	3	10.5
2013.2.27	1899-12-31 17:04:00	3	2	7.5
2013.2.27	1899-12-31 19:04:00	0	0.5	4.5
2013.2.27	1899-12-31 21:04:00	-1	-0.5	2.5
2013.2.27	1899-12-31 23:04:00	-0.5	-0.5	2
2013.2.28	1899-12-31 01:04:00	-2.5	-1.5	-2	3.29167	0.916667	4.25	1	1	1
2013.2.28	1899-12-31 03:04:00	-3.5	-2.5	-3
2013.2.28	1899-12-31 05:04:00	-3	-2	-1
2013.2.28	1899-12-31 07:04:00	-2.5	-2	0
2013.2.28	1899-12-31 09:04:00	-1.5	-1	2
2013.2.28	1899-12-31 11:04:00	14.5	5	10.5
2013.2.28	1899-12-31 13:04:00	23	8	20
2013.2.28	1899-12-31 15:04:00	13	5	14.5
2013.2.28	1899-12-31 17:04:00	4.5	4	11
2013.2.28	1899-12-31 19:04:00	-1	-0.5	1
2013.2.28	1899-12-31 21:04:00	-1	-1	-1
2013.2.28	1899-12-31 23:04:00	-0.5	-0.5	-1
2013.3.1	1899-12-31 01:04:00	-0.5	-1	-1.5	2.66667	0.0833333	0.791667	1	1	1
2013.3.1	1899-12-31 03:04:00	-0.5	-1	-1.5
2013.3.1	1899-12-31 05:04:00	-1	-1.5	-2
2013.3.1	1899-12-31 07:04:00	-1	-1.5	-2
2013.3.1	1899-12-31 09:04:00	-0.5	-1.5	-2
2013.3.1	1899-12-31 11:04:00	4.5	1.5	2.5
2013.3.1	1899-12-31 13:04:00	18	4.5	10
2013.3.1	1899-12-31 15:04:00	9.5	2	5.5
2013.3.1	1899-12-31 17:04:00	4.5	1.5	3
2013.3.1	1899-12-31 19:04:00	0	-0.5	-0.5
2013.3.1	1899-12-31 21:04:00	-0.5	-0.5	-1
2013.3.1	1899-12-31 23:04:00	-0.5	-1	-1
2013.3.2	1899-12-31 01:04:00	-0.5	-1	-2	2.25	-0.125	0.333333	1	1	1
2013.3.2	1899-12-31 03:04:00	-1	-1.5	-3
2013.3.2	1899-12-31 05:04:00	-1	-1.5	-2.5
2013.3.2	1899-12-31 07:04:00	-1.5	-2	-3.5
2013.3.2	1899-12-31 09:04:00	-0.5	-1.5	-2
2013.3.2	1899-12-31 11:04:00	2.5	0.5	1
2013.3.2	1899-12-31 13:04:00	17	4.5	13
2013.3.2	1899-12-31 15:04:00	10.5	3.5	6
2013.3.2	1899-12-31 17:04:00	4	0.5	2
2013.3.2	1899-12-31 19:04:00	0	-0.5	0
2013.3.2	1899-12-31 21:04:00	-1	-1	-1.5
2013.3.2	1899-12-31 23:04:00	-1.5	-1.5	-3.5
2013.3.3	1899-12-31 01:04:00	-1.5	-2	-4	-0.208333	-1.08333	-2.33333	1	1	1
2013.3.3	1899-12-31 03:04:00	-1.5	-2	-4.5
2013.3.3	1899-12-31 05:04:00	-1.5	-2	-4.5
2013.3.3	1899-12-31 07:04:00	-2	-2.5	-5
2013.3.3	1899-12-31 09:04:00	-1.5	-2.5	-4.5
2013.3.3	1899-12-31 11:04:00	2	0	-0.5
2013.3.3	1899-12-31 13:04:00	2.5	0.5	0.5
2013.3.3	1899-12-31 15:04:00	3.5	0.5	1
2013.3.3	1899-12-31 17:04:00	2.5	0.5	1
2013.3.3	1899-12-31 19:04:00	-1	-0.5	-1.5
2013.3.3	1899-12-31 21:04:00	-1.5	-1	-2.5
2013.3.3	1899-12-31 23:04:00	-2.5	-2	-3.5
2013.3.4	1899-12-31 01:04:00	-2.5	-3	-4.5	-0.833333	-2.29167	-1.95833	1	1	1
2013.3.4	1899-12-31 03:04:00	-4	-4	-6
2013.3.4	1899-12-31 05:04:00	-5	-5	-7.5
2013.3.4	1899-12-31 07:04:00	-5	-5.5	-8
2013.3.4	1899-12-31 09:04:00	-3.5	-4.5	-6.5
2013.3.4	1899-12-31 11:04:00	-1.5	-2.5	-3.5
2013.3.4	1899-12-31 13:04:00	13.5	2.5	15.5
2013.3.4	1899-12-31 15:04:00	4.5	0.5	4
2013.3.4	1899-12-31 17:04:00	2	0	2
2013.3.4	1899-12-31 19:04:00	-0.5	-0.5	-0.5
2013.3.4	1899-12-31 21:04:00	-3.5	-2	-3.5
2013.3.4	1899-12-31 23:04:00	-4.5	-3.5	-5
2013.3.5	1899-12-31 01:04:00	-5	-5	-6.5	0.708333	-0.333333	-0.625	1	1	1
2013.3.5	1899-12-31 03:04:00	-5.5	-5.5	-7.5
2013.3.5	1899-12-31 05:04:00	-6	-6	-8
2013.3.5	1899-12-31 07:04:00	-6	-6	-8.5
2013.3.5	1899-12-31 09:04:00	-4.5	-5	-6.5
2013.3.5	1899-12-31 11:04:00	10	17	5.5
2013.3.5	1899-12-31 13:04:00	22	7	14.5
2013.3.5	1899-12-31 15:04:00	7	2.5	8
2013.3.5	1899-12-31 17:04:00	2.5	1	5.5
2013.3.5	1899-12-31 19:04:00	-1.5	-0.5	0.5
2013.3.5	1899-12-31 21:04:00	-2	-1.5	-2
2013.3.5	1899-12-31 23:04:00	-2.5	-2	-2.5
2013.3.6	1899-12-31 01:04:00	-2.5	-2.5	-3	3.29167	0.791667	2.45833	1	1	1
2013.3.6	1899-12-31 03:04:00	-2	-2.5	-3
2013.3.6	1899-12-31 05:04:00	-2	-2.5	-3
2013.3.6	1899-12-31 07:04:00	-3.5	-3.5	-4
2013.3.6	1899-12-31 09:04:00	-3	-3.5	-4
2013.3.6	1899-12-31 11:04:00	12	10	7
2013.3.6	1899-12-31 13:04:00	23.5	7.5	19.5
2013.3.6	1899-12-31 15:04:00	13	6	12
2013.3.6	1899-12-31 17:04:00	5	1.5	5.5
2013.3.6	1899-12-31 19:04:00	1.5	0.5	3
2013.3.6	1899-12-31 21:04:00	-1	-0.5	0.5
2013.3.6	1899-12-31 23:04:00	-1.5	-1	-1
2013.3.7	1899-12-31 01:04:00	-2	-1.5	-2	3.33333	1.66667	3.33333	1	1	1
2013.3.7	1899-12-31 03:04:00	-2	-1.5	-2
2013.3.7	1899-12-31 05:04:00	-1.5	-1.5	-1
2013.3.7	1899-12-31 07:04:00	-2	-2	-1
2013.3.7	1899-12-31 09:04:00	0	-1	0.5
2013.3.7	1899-12-31 11:04:00	14	17.5	14.5
2013.3.7	1899-12-31 13:04:00	25	8.5	20
2013.3.7	1899-12-31 15:04:00	10.5	4	9
2013.3.7	1899-12-31 17:04:00	4.5	1.5	5.5
2013.3.7	1899-12-31 19:04:00	-0.5	-0.5	1.5
2013.3.7	1899-12-31 21:04:00	-2.5	-1.5	-2
2013.3.7	1899-12-31 23:04:00	-3.5	-2	-3
2013.3.8	1899-12-31 01:04:00	-4	-3.5	-4	1.41667	1.875	2.25	1	1	1
2013.3.8	1899-12-31 03:04:00	-4.5	-4	-5
2013.3.8	1899-12-31 05:04:00	-4.5	-4.5	-5.5
2013.3.8	1899-12-31 07:04:00	-5	-5	-6
2013.3.8	1899-12-31 09:04:00	-4	-4.5	-5.5
2013.3.8	1899-12-31 11:04:00	14	13.5	16.5
2013.3.8	1899-12-31 13:57:00	16	14	12.5
2013.3.8	1899-12-31 15:57:00	10.5	12.5	11.5
2013.3.8	1899-12-31 17:57:00	5	7.5	8.5
2013.3.8	1899-12-31 19:57:00	-0.5	2	5.5
2013.3.8	1899-12-31 21:57:00	-2.5	-2.5	-0.5
2013.3.8	1899-12-31 23:57:00	-3.5	-3	-1
2013.3.9	1899-12-31 01:57:00	-4	-4.5	-3	1.70833	2.58333	4.58333	1	1	1
2013.3.9	1899-12-31 03:57:00	-4.5	-4	-2.5
2013.3.9	1899-12-31 05:57:00	-5	-5.5	-3.5
2013.3.9	1899-12-31 07:57:00	-5.5	-6	-4
2013.3.9	1899-12-31 09:57:00	-5	-5	-4
2013.3.9	1899-12-31 11:57:00	12	19	20.5
2013.3.9	1899-12-31 13:57:00	18	16	24
2013.3.9	1899-12-31 15:57:00	12	13	12.5
2013.3.9	1899-12-31 17:57:00	6	8	8.5
2013.3.9	1899-12-31 19:57:00	0.5	2.5	5
2013.3.9	1899-12-31 21:57:00	-1	0	2
2013.3.9	1899-12-31 23:57:00	-3	-2.5	-0.5
2013.3.10	1899-12-31 01:57:00	-4	-4	-2.5	1.75	2.16667	3.875	1	1	1
2013.3.10	1899-12-31 03:57:00	-3.5	-4.5	-3
2013.3.10	1899-12-31 05:57:00	-2.5	-3	-2
2013.3.10	1899-12-31 07:57:00	-3	-3	-1.5
2013.3.10	1899-12-31 09:57:00	-3.5	-4	-2.5
2013.3.10	1899-12-31 11:57:00	10	14.5	8.5
2013.3.10	1899-12-31 13:57:00	15.5	13.5	25.5
2013.3.10	1899-12-31 15:57:00	10.5	11	11.5
2013.3.10	1899-12-31 17:57:00	5	6.5	8
2013.3.10	1899-12-31 19:57:00	1	2.5	4.5
2013.3.10	1899-12-31 21:57:00	-1.5	-0.5	1.5
2013.3.10	1899-12-31 23:57:00	-3	-3	-1.5
2013.3.11	1899-12-31 01:57:00	-3.5	-4	-2.5	1.95833	2.5	3.91667	1	1	1
2013.3.11	1899-12-31 03:57:00	-4	-5	-3
2013.3.11	1899-12-31 05:57:00	-4.5	-5.5	-4
2013.3.11	1899-12-31 07:57:00	-5	-6	-4.5
2013.3.11	1899-12-31 09:57:00	-3	-3.5	-3.5
2013.3.11	1899-12-31 11:57:00	11.5	17	9.5
2013.3.11	1899-12-31 13:57:00	16.5	14.5	26
2013.3.11	1899-12-31 15:57:00	11	12.5	11.5
2013.3.11	1899-12-31 17:57:00	7	8.5	9
2013.3.11	1899-12-31 19:57:00	1.5	3.5	6
2013.3.11	1899-12-31 21:57:00	-1.5	0	2.5
2013.3.11	1899-12-31 23:57:00	-2.5	-2	0
2013.3.12	1899-12-31 01:57:00	-3	-3	-1.5	2	2.20833	2.70833	1	1	1
2013.3.12	1899-12-31 03:57:00	-3	-3	-2
2013.3.12	1899-12-31 05:57:00	-3	-3	-1.5
2013.3.12	1899-12-31 07:57:00	-2	-2	-2
2013.3.12	1899-12-31 09:57:00	1	0.5	-0.5
2013.3.12	1899-12-31 11:57:00	12.5	13.5	7.5
2013.3.12	1899-12-31 13:57:00	12.5	11	15.5
2013.3.12	1899-12-31 15:57:00	8.5	8.5	9
2013.3.12	1899-12-31 17:57:00	5	6	5.5
2013.3.12	1899-12-31 19:57:00	1.5	3	4
2013.3.12	1899-12-31 21:57:00	-2.5	-2	0.5
2013.3.12	1899-12-31 23:57:00	-3.5	-3	-2
2013.3.13	1899-12-31 01:57:00	-2.5	-2.5	-2	1.625	2.20833	3.5	1	1	1
2013.3.13	1899-12-31 03:57:00	-3	-3	-1.5
2013.3.13	1899-12-31 05:57:00	-4	-5	-3
2013.3.13	1899-12-31 07:57:00	-5	-6	-4.5
2013.3.13	1899-12-31 09:57:00	-4	-5	-4
2013.3.13	1899-12-31 11:57:00	13.5	14	6.5
2013.3.13	1899-12-31 13:57:00	13.5	12.5	25.5
2013.3.13	1899-12-31 15:57:00	8	10.5	9
2013.3.13	1899-12-31 17:57:00	4.5	8	8
2013.3.13	1899-12-31 19:57:00	1	2.5	5
2013.3.13	1899-12-31 21:57:00	-0.5	1	2
2013.3.13	1899-12-31 23:57:00	-2	-0.5	1
2013.3.14	1899-12-31 01:57:00	-3.5	-2.5	-0.5	2.45833	2.625	4.08333	1	1	1
2013.3.14	1899-12-31 03:57:00	-4	-4.5	-2.5
2013.3.14	1899-12-31 05:57:00	-5	-6	-4
2013.3.14	1899-12-31 07:57:00	-5.5	-6.5	-5
2013.3.14	1899-12-31 09:57:00	-1.5	-0.5	-1
2013.3.14	1899-12-31 11:57:00	14.5	15.5	8.5
2013.3.14	1899-12-31 13:57:00	18.5	15.5	29
2013.3.14	1899-12-31 15:57:00	12.5	15	12
2013.3.14	1899-12-31 17:57:00	5.5	6	8.5
2013.3.14	1899-12-31 19:57:00	0.5	1.5	3.5
2013.3.14	1899-12-31 21:57:00	-0.5	0	1
2013.3.14	1899-12-31 23:57:00	-2	-2	-0.5
2013.3.15	1899-12-31 01:57:00	-2	-2	-0.5	3.66667	3.16667	3.79167	1	1	1
2013.3.15	1899-12-31 03:57:00	-3	-3.5	-2
2013.3.15	1899-12-31 05:57:00	-3.5	-4.5	-3
2013.3.15	1899-12-31 07:57:00	-4	-5.5	-4
2013.3.15	1899-12-31 09:57:00	-3.5	-4.5	-3.5
2013.3.15	1899-12-31 11:57:00	15	15.5	7
2013.3.15	1899-12-31 13:57:00	21.5	16.5	20.5
2013.3.15	1899-12-31 15:57:00	15	14.5	13
2013.3.15	1899-12-31 17:57:00	8.5	9.5	10.5
2013.3.15	1899-12-31 19:57:00	1.5	3	5.5
2013.3.15	1899-12-31 21:57:00	-1	0	2
2013.3.15	1899-12-31 23:57:00	-0.5	-1	0
2013.3.16	1899-12-31 01:57:00	-1.5	-0.5	2	4	4.41667	6.04167	0	1	0
2013.3.16	1899-12-31 03:57:00	-3	-2.5	-1.5
2013.3.16	1899-12-31 05:57:00	-3.5	-3.5	-2
2013.3.16	1899-12-31 07:57:00	-3.5	-3.5	-2.5
2013.3.16	1899-12-31 09:57:00	-2	-1	-0.5
2013.3.16	1899-12-31 11:57:00	20.5	19.5	12.5
2013.3.16	1899-12-31 13:57:00	17.5	16	29
2013.3.16	1899-12-31 15:57:00	12.5	13.5	14.5
2013.3.16	1899-12-31 17:57:00	7	9	9.5
2013.3.16	1899-12-31 19:57:00	2.5	4	6
2013.3.16	1899-12-31 21:57:00	1.5	2	4
2013.3.16	1899-12-31 23:57:00	0	0	1.5
2013.3.17	1899-12-31 01:57:00	0	0	1	0	-0.0416667	0.958333	0	0	0
2013.3.17	1899-12-31 03:57:00	0	-0.5	0
2013.3.17	1899-12-31 05:57:00	0	-0.5	0
2013.3.17	1899-12-31 07:57:00	0	-0.5	-0.5
2013.3.17	1899-12-31 09:57:00	0	-0.5	0
2013.3.17	1899-12-31 11:57:00	0	0.5	3.5
2013.3.17	1899-12-31 13:57:00	0	0.5	4.5
2013.3.17	1899-12-31 15:57:00	0	0.5	3
2013.3.17	1899-12-31 17:57:00	0	0	0.5
2013.3.17	1899-12-31 19:57:00	0	0	0.5
2013.3.17	1899-12-31 21:57:00	0	0	-0.5
2013.3.17	1899-12-31 23:57:00	0	0	-0.5
2013.3.18	1899-12-31 01:57:00	0	0	-0.5	0	0	-0.5	0	0	0
2013.3.18	1899-12-31 03:57:00	0	0	-0.5
2013.3.18	1899-12-31 05:57:00	0	0	-0.5
2013.3.18	1899-12-31 07:57:00	0	0	-0.5
2013.3.18	1899-12-31 09:57:00	0	0	-0.5
2013.3.18	1899-12-31 11:57:00	0	0	-0.5
2013.3.18	1899-12-31 13:57:00	0	0	-0.5
2013.3.18	1899-12-31 15:57:00	0	0	-0.5
2013.3.18	1899-12-31 17:57:00	0	0	-0.5
2013.3.18	1899-12-31 19:57:00	0	0	-0.5
2013.3.18	1899-12-31 21:57:00	0	0	-0.5
2013.3.18	1899-12-31 23:57:00	0	0	-0.5
2013.3.19	1899-12-31 01:57:00	0	0	-0.5	0	-0.0416667	-0.5	0	0	0
2013.3.19	1899-12-31 03:57:00	0	0	-0.5
2013.3.19	1899-12-31 05:57:00	0	0	-0.5
2013.3.19	1899-12-31 07:57:00	0	0	-0.5
2013.3.19	1899-12-31 09:57:00	0	0	-0.5
2013.3.19	1899-12-31 11:57:00	0	0	-0.5
2013.3.19	1899-12-31 13:57:00	0	0	-0.5
2013.3.19	1899-12-31 15:57:00	0	0	-0.5
2013.3.19	1899-12-31 17:57:00	0	0	-0.5
2013.3.19	1899-12-31 19:57:00	0	0	-0.5
2013.3.19	1899-12-31 21:57:00	0	0	-0.5
2013.3.19	1899-12-31 23:57:00	0	-0.5	-0.5
2013.3.20	1899-12-31 01:57:00	0	0	-0.5	0	-0.0833333	-0.541667	0	0	0
2013.3.20	1899-12-31 03:57:00	0	0	-0.5
2013.3.20	1899-12-31 05:57:00	0	0	-0.5
2013.3.20	1899-12-31 07:57:00	0	-0.5	-0.5
2013.3.20	1899-12-31 09:57:00	0	-0.5	-1
2013.3.20	1899-12-31 11:57:00	0	0	-0.5
2013.3.20	1899-12-31 13:57:00	0	0	-0.5
2013.3.20	1899-12-31 15:57:00	0	0	-0.5
2013.3.20	1899-12-31 17:57:00	0	0	-0.5
2013.3.20	1899-12-31 19:57:00	0	0	-0.5
2013.3.20	1899-12-31 21:57:00	0	0	-0.5
2013.3.20	1899-12-31 23:57:00	0	0	-0.5
2013.3.21	1899-12-31 01:57:00	0	-0.5	-0.5	0	-0.375	-0.416667	0	0	0
2013.3.21	1899-12-31 03:57:00	0	-0.5	-0.5
2013.3.21	1899-12-31 05:57:00	0	-0.5	-1
2013.3.21	1899-12-31 07:57:00	0	-1	-1
2013.3.21	1899-12-31 09:57:00	0	-1.5	-1
2013.3.21	1899-12-31 11:57:00	0	-0.5	-0.5
2013.3.21	1899-12-31 13:57:00	0	0	0.5
2013.3.21	1899-12-31 15:57:00	0	0	0
2013.3.21	1899-12-31 17:57:00	0	0	0
2013.3.21	1899-12-31 19:57:00	0	0	0
2013.3.21	1899-12-31 21:57:00	0	0	-0.5
2013.3.21	1899-12-31 23:57:00	0	0	-0.5
2013.3.22	1899-12-31 01:57:00	0	0	-0.5	0	0	-0.291667	0	0	0
2013.3.22	1899-12-31 03:57:00	0	0	-0.5
2013.3.22	1899-12-31 05:57:00	0	0	-0.5
2013.3.22	1899-12-31 07:57:00	0	0	-0.5
2013.3.22	1899-12-31 09:57:00	0	0	-0.5
2013.3.22	1899-12-31 11:57:00	0	0	1
2013.3.22	1899-12-31 13:57:00	0	0	0
2013.3.22	1899-12-31 15:57:00	0	0	0
2013.3.22	1899-12-31 17:57:00	0	0	-0.5
2013.3.22	1899-12-31 19:57:00	0	0	-0.5
2013.3.22	1899-12-31 21:57:00	0	0	-0.5
2013.3.22	1899-12-31 23:57:00	0	0	-0.5
2013.3.23	1899-12-31 01:57:00	0	0	-0.5	0	-0.0833333	-0.5	0	0	0
2013.3.23	1899-12-31 03:57:00	0	0	-0.5
2013.3.23	1899-12-31 05:57:00	0	0	-0.5
2013.3.23	1899-12-31 07:57:00	0	-0.5	-0.5
2013.3.23	1899-12-31 09:57:00	0	0	-0.5
2013.3.23	1899-12-31 11:57:00	0	0	-0.5
2013.3.23	1899-12-31 13:57:00	0	-0.5	-0.5
2013.3.23	1899-12-31 15:57:00	0	0	-0.5
2013.3.23	1899-12-31 17:57:00	0	0	-0.5
2013.3.23	1899-12-31 19:57:00	0	0	-0.5
2013.3.23	1899-12-31 21:57:00	0	0	-0.5
2013.3.23	1899-12-31 23:57:00	0	0	-0.5
2013.3.24	1899-12-31 01:57:00	0	-0.5	-0.5	0	-0.375	-0.666667	0	0	0
2013.3.24	1899-12-31 03:57:00	0	0	-0.5
2013.3.24	1899-12-31 05:57:00	0	-0.5	-1
2013.3.24	1899-12-31 07:57:00	0	0	-1
2013.3.24	1899-12-31 09:57:00	0	-0.5	-1
2013.3.24	1899-12-31 11:57:00	0	-0.5	-1
2013.3.24	1899-12-31 13:57:00	0	-0.5	-0.5
2013.3.24	1899-12-31 15:57:00	0	-0.5	-0.5
2013.3.24	1899-12-31 17:57:00	0	-0.5	-0.5
2013.3.24	1899-12-31 19:57:00	0	0	-0.5
2013.3.24	1899-12-31 21:57:00	0	-0.5	-0.5
2013.3.24	1899-12-31 23:57:00	0	-0.5	-0.5
2013.3.25	1899-12-31 01:57:00	0	-0.5	-0.5	0	-0.291667	-0.5	0	0
2013.3.25	1899-12-31 03:57:00	0	0	-0.5						0
2013.3.25	1899-12-31 05:57:00	0	-0.5	-0.5
2013.3.25	1899-12-31 07:57:00	0	-0.5	-0.5
2013.3.25	1899-12-31 09:57:00	0	0	-0.5
2013.3.25	1899-12-31 11:57:00	0	0	-0.5
2013.3.25	1899-12-31 13:57:00	0	0	-0.5
2013.3.25	1899-12-31 15:57:00	0	-0.5	-0.5
2013.3.25	1899-12-31 17:57:00	0	-0.5	-0.5
2013.3.25	1899-12-31 19:57:00	0	0	-0.5
2013.3.25	1899-12-31 21:57:00	0	-0.5	-0.5
2013.3.25	1899-12-31 23:57:00	0	-0.5	-0.5
2013.3.26	1899-12-31 01:57:00	0	0	-0.5	0	-0.166667	-0.5	0	0	0
2013.3.26	1899-12-31 03:57:00	0	-0.5	-0.5
2013.3.26	1899-12-31 05:57:00	0	0	-0.5
2013.3.26	1899-12-31 07:57:00	0	0	-0.5
2013.3.26	1899-12-31 09:57:00	0	0	-0.5
2013.3.26	1899-12-31 11:57:00	0	0	-0.5
2013.3.26	1899-12-31 13:57:00	0	0	-0.5
2013.3.26	1899-12-31 15:57:00	0	0	-0.5
2013.3.26	1899-12-31 17:57:00	0	0	-0.5
2013.3.26	1899-12-31 19:57:00	0	-0.5	-0.5
2013.3.26	1899-12-31 21:57:00	0	-0.5	-0.5
2013.3.26	1899-12-31 23:57:00	0	-0.5	-0.5
2013.3.27	1899-12-31 01:57:00	0	-0.5	-0.5	-0.0416667	-0.208333	-0.5	0	0	0
2013.3.27	1899-12-31 03:57:00	-0.5	-0.5	-0.5
2013.3.27	1899-12-31 05:57:00	0	0	-0.5
2013.3.27	1899-12-31 07:57:00	0	-0.5	-0.5
2013.3.27	1899-12-31 09:57:00	0	0	-0.5
2013.3.27	1899-12-31 11:57:00	0	0	-0.5
2013.3.27	1899-12-31 13:57:00	0	0	-0.5
2013.3.27	1899-12-31 15:57:00	0	0	-0.5
2013.3.27	1899-12-31 17:57:00	0	0	-0.5
2013.3.27	1899-12-31 19:57:00	0	-0.5	-0.5
2013.3.27	1899-12-31 21:57:00	0	-0.5	-0.5
2013.3.27	1899-12-31 23:57:00	0	0	-0.5
2013.3.28	1899-12-31 01:57:00	0	0	-0.5	0	-0.125	-0.458333	0	0	0
2013.3.28	1899-12-31 03:57:00	0	-0.5	-0.5
2013.3.28	1899-12-31 05:57:00	0	-0.5	-0.5
2013.3.28	1899-12-31 07:57:00	0	0	-0.5
2013.3.28	1899-12-31 09:57:00	0	0	-0.5
2013.3.28	1899-12-31 11:57:00	0	0	-0.5
2013.3.28	1899-12-31 13:57:00	0	0	0
2013.3.28	1899-12-31 15:57:00	0	0	-0.5
2013.3.28	1899-12-31 17:57:00	0	0	-0.5
2013.3.28	1899-12-31 19:57:00	0	0	-0.5
2013.3.28	1899-12-31 21:57:00	0	-0.5	-0.5
2013.3.28	1899-12-31 23:57:00	0	0	-0.5
2013.3.29	1899-12-31 01:57:00	-0.5	-0.5	-0.5	-0.125	-0.208333	-0.5	0	0	0
2013.3.29	1899-12-31 03:57:00	0	-0.5	-0.5
2013.3.29	1899-12-31 05:57:00	0	0	-0.5
2013.3.29	1899-12-31 07:57:00	-0.5	-0.5	-0.5
2013.3.29	1899-12-31 09:57:00	0	0	-0.5
2013.3.29	1899-12-31 11:57:00	0	0	-0.5
2013.3.29	1899-12-31 13:57:00	0	0	-0.5
2013.3.29	1899-12-31 15:57:00	0	0	-0.5
2013.3.29	1899-12-31 17:57:00	0	0	-0.5
2013.3.29	1899-12-31 19:57:00	-0.5	-0.5	-0.5
2013.3.29	1899-12-31 21:57:00	0	0	-0.5
2013.3.29	1899-12-31 23:57:00	0	-0.5	-0.5
2013.3.30	1899-12-31 01:57:00	0	0	-0.5	-0.125	-0.166667	-0.208333	0	0	1
2013.3.30	1899-12-31 03:57:00	0	0	-0.5
2013.3.30	1899-12-31 05:57:00	0	-0.5	-0.5
2013.3.30	1899-12-31 07:57:00	-0.5	-0.5	-0.5
2013.3.30	1899-12-31 09:57:00	0	0	-0.5
2013.3.30	1899-12-31 11:57:00	0	0	-0.5
2013.3.30	1899-12-31 13:57:00	0	0	1
2013.3.30	1899-12-31 15:57:00	0	0	0.5
2013.3.30	1899-12-31 17:57:00	0	0	0.5
2013.3.30	1899-12-31 19:57:00	-0.5	-0.5	-0.5
2013.3.30	1899-12-31 21:57:00	-0.5	-0.5	-0.5
2013.3.30	1899-12-31 23:57:00	0	0	-0.5
2013.3.31	1899-12-31 01:57:00	0	-0.5	-0.5	-0.0833333	-0.125	0	0	0	1
2013.3.31	1899-12-31 03:57:00	0	0	-0.5
2013.3.31	1899-12-31 05:57:00	0	-0.5	-0.5
2013.3.31	1899-12-31 07:57:00	0	0	-0.5
2013.3.31	1899-12-31 09:57:00	0	0	-0.5
2013.3.31	1899-12-31 11:57:00	0	0	-0.5
2013.3.31	1899-12-31 13:57:00	0	0	0.5
2013.3.31	1899-12-31 15:57:00	0	0	1.5
2013.3.31	1899-12-31 17:57:00	0	0	1.5
2013.3.31	1899-12-31 19:57:00	0	0	0.5
2013.3.31	1899-12-31 21:57:00	-0.5	0	-0.5
2013.3.31	1899-12-31 23:57:00	-0.5	-0.5	-0.5
2013.4.1	1899-12-31 01:57:00	-0.5	-0.5	-0.5	-0.125	-0.125	-0.166667	0	0	1
2013.4.1	1899-12-31 03:57:00	0	0	-0.5
2013.4.1	1899-12-31 05:57:00	-0.5	-0.5	-0.5
2013.4.1	1899-12-31 07:57:00	0	0	-0.5
2013.4.1	1899-12-31 09:57:00	-0.5	0	-0.5
2013.4.1	1899-12-31 11:57:00	0	0	-0.5
2013.4.1	1899-12-31 13:57:00	0	0	0.5
2013.4.1	1899-12-31 15:57:00	0	0	1
2013.4.1	1899-12-31 17:57:00	0	0	0.5
2013.4.1	1899-12-31 19:57:00	0	0	0
2013.4.1	1899-12-31 21:57:00	0	-0.5	-0.5
2013.4.1	1899-12-31 23:57:00	0	0	-0.5
2013.4.2	1899-12-31 01:57:00	-0.5	0	-0.5	-0.166667	-0.166667	0.25	0	0	1
2013.4.2	1899-12-31 03:57:00	0	-0.5	-0.5
2013.4.2	1899-12-31 05:57:00	-0.5	-0.5	-0.5
2013.4.2	1899-12-31 07:57:00	0	0	-1
2013.4.2	1899-12-31 09:57:00	0	0	-0.5
2013.4.2	1899-12-31 11:57:00	0	0	-0.5
2013.4.2	1899-12-31 13:57:00	0	0	1.5
2013.4.2	1899-12-31 15:57:00	0	0	3
2013.4.2	1899-12-31 17:57:00	0	0	2.5
2013.4.2	1899-12-31 19:57:00	0	-0.5	0.5
2013.4.2	1899-12-31 21:57:00	-0.5	0	-0.5
2013.4.2	1899-12-31 23:57:00	-0.5	-0.5	-0.5
2013.4.3	1899-12-31 01:57:00	-0.5	0	-0.5	-0.0833333	-0.166667	0.5	0	0	1
2013.4.3	1899-12-31 03:57:00	0	-0.5	-0.5
2013.4.3	1899-12-31 05:57:00	0	0	-1
2013.4.3	1899-12-31 07:57:00	-0.5	-0.5	-1.5
2013.4.3	1899-12-31 09:57:00	0	-1	-1.5
2013.4.3	1899-12-31 11:57:00	0	0	0
2013.4.3	1899-12-31 13:57:00	0.5	0	3
2013.4.3	1899-12-31 15:57:00	0	0	3
2013.4.3	1899-12-31 17:57:00	0	0	3.5
2013.4.3	1899-12-31 19:57:00	0	0	2
2013.4.3	1899-12-31 21:57:00	0	0	0.5
2013.4.3	1899-12-31 23:57:00	-0.5	0	-1
2013.4.4	1899-12-31 01:57:00	-0.5	-0.5	-0.5	0.208333	2.79167	1.95833	0	1	0
2013.4.4	1899-12-31 03:57:00	0	-1	-0.5
2013.4.4	1899-12-31 05:57:00	-0.5	-1	-0.5
2013.4.4	1899-12-31 07:57:00	-0.5	-1	-0.5
2013.4.4	1899-12-31 09:57:00	0	0	-0.5
2013.4.4	1899-12-31 11:57:00	0	4.5	3
2013.4.4	1899-12-31 13:57:00	2.5	9	8
2013.4.4	1899-12-31 15:57:00	0.5	9.5	5
2013.4.4	1899-12-31 17:57:00	0.5	8.5	5
2013.4.4	1899-12-31 19:57:00	0.5	4	3.5
2013.4.4	1899-12-31 21:57:00	0	1.5	1.5
2013.4.4	1899-12-31 23:57:00	0	0	0
2013.4.5	1899-12-31 01:57:00	-0.5	-0.5	-0.5	-0.208333	-0.458333	-0.5	0	0	1
2013.4.5	1899-12-31 03:57:00	0	-0.5	-0.5
2013.4.5	1899-12-31 05:57:00	-0.5	-0.5	-0.5
2013.4.5	1899-12-31 07:57:00	-0.5	-0.5	-0.5
2013.4.5	1899-12-31 09:57:00	0	-0.5	-0.5
2013.4.5	1899-12-31 11:57:00	0	-0.5	-0.5
2013.4.5	1899-12-31 13:57:00	0	-0.5	-0.5
2013.4.5	1899-12-31 15:57:00	0	0	-0.5
2013.4.5	1899-12-31 17:57:00	0	-0.5	-0.5
2013.4.5	1899-12-31 19:57:00	0	-0.5	-0.5
2013.4.5	1899-12-31 21:57:00	-0.5	-0.5	-0.5
2013.4.5	1899-12-31 23:57:00	-0.5	-0.5	-0.5
2013.4.6	1899-12-31 01:57:00	-0.5	-1	-0.5	-0.375	-0.875	-0.708333	0	0	0
2013.4.6	1899-12-31 03:57:00	-0.5	-1	-1
2013.4.6	1899-12-31 05:57:00	-0.5	-1.5	-1
2013.4.6	1899-12-31 07:57:00	-0.5	-1.5	-1
2013.4.6	1899-12-31 09:57:00	-0.5	-1.5	-1
2013.4.6	1899-12-31 11:57:00	-0.5	-1	-1
2013.4.6	1899-12-31 13:57:00	0	-0.5	-0.5
2013.4.6	1899-12-31 15:57:00	0	-0.5	-0.5
2013.4.6	1899-12-31 17:57:00	0	-0.5	-0.5
2013.4.6	1899-12-31 19:57:00	-0.5	-0.5	-0.5
2013.4.6	1899-12-31 21:57:00	-0.5	-0.5	-0.5
2013.4.6	1899-12-31 23:57:00	-0.5	-0.5	-0.5
2013.4.7	1899-12-31 01:57:00	-0.5	-0.5	-0.5	-0.333333	-0.458333	-0.625	0	0	0
2013.4.7	1899-12-31 03:57:00	-0.5	-0.5	-0.5
2013.4.7	1899-12-31 05:57:00	-0.5	-0.5	-1
2013.4.7	1899-12-31 07:57:00	-0.5	-0.5	-1
2013.4.7	1899-12-31 09:57:00	-0.5	-0.5	-1
2013.4.7	1899-12-31 11:57:00	-0.5	-0.5	-0.5
2013.4.7	1899-12-31 13:57:00	0	0	-0.5
2013.4.7	1899-12-31 15:57:00	0	-0.5	-0.5
2013.4.7	1899-12-31 17:57:00	0	-0.5	-0.5
2013.4.7	1899-12-31 19:57:00	-0.5	-0.5	-0.5
2013.4.7	1899-12-31 21:57:00	-0.5	-0.5	-0.5
2013.4.7	1899-12-31 23:57:00	0	-0.5	-0.5
2013.4.8	1899-12-31 01:57:00	-0.5	-0.5	-0.5	-0.166667	-0.5	-0.5	0	0	0
2013.4.8	1899-12-31 03:57:00	0	-0.5	-0.5
2013.4.8	1899-12-31 05:57:00	-0.5	-0.5	-0.5
2013.4.8	1899-12-31 07:57:00	-0.5	-1	-0.5
2013.4.8	1899-12-31 09:57:00	-0.5	-1.5	-0.5
2013.4.8	1899-12-31 11:57:00	0	0	-0.5
2013.4.8	1899-12-31 13:57:00	0.5	0	-0.5
2013.4.8	1899-12-31 15:57:00	0	0	-0.5
2013.4.8	1899-12-31 17:57:00	0	-0.5	-0.5
2013.4.8	1899-12-31 19:57:00	0	-0.5	-0.5
2013.4.8	1899-12-31 21:57:00	0	-0.5	-0.5
2013.4.8	1899-12-31 23:57:00	-0.5	-0.5	-0.5
2013.4.9	1899-12-31 01:57:00	0	-0.5	-0.5	-0.25	-0.75	-0.5	0	0	0
2013.4.9	1899-12-31 03:57:00	-0.5	-1	-0.5
2013.4.9	1899-12-31 05:57:00	-0.5	-1.5	-0.5
2013.4.9	1899-12-31 07:57:00	-0.5	-1.5	-0.5
2013.4.9	1899-12-31 09:57:00	-0.5	-1.5	-0.5
2013.4.9	1899-12-31 11:57:00	-0.5	-0.5	-0.5
2013.4.9	1899-12-31 13:57:00	0	-0.5	-0.5
2013.4.9	1899-12-31 15:57:00	0	-0.5	-0.5
2013.4.9	1899-12-31 17:57:00	0	0	-0.5
2013.4.9	1899-12-31 19:57:00	0	-0.5	-0.5
2013.4.9	1899-12-31 21:57:00	0	-0.5	-0.5
2013.4.9	1899-12-31 23:57:00	-0.5	-0.5	-0.5
2013.4.10	1899-12-31 01:57:00	-0.5	-0.5	-0.5	-0.458333	-0.666667	-0.541667	0	0	0
2013.4.10	1899-12-31 03:57:00	-0.5	-0.5	-0.5
2013.4.10	1899-12-31 05:57:00	-0.5	-0.5	-0.5
2013.4.10	1899-12-31 07:57:00	-0.5	-1	-0.5
2013.4.10	1899-12-31 09:57:00	-0.5	-1	-1
2013.4.10	1899-12-31 11:57:00	-0.5	-0.5	-0.5
2013.4.10	1899-12-31 13:57:00	-0.5	-0.5	-0.5
2013.4.10	1899-12-31 15:57:00	0	-0.5	-0.5
2013.4.10	1899-12-31 17:57:00	-0.5	-0.5	-0.5
2013.4.10	1899-12-31 19:57:00	-0.5	-0.5	-0.5
2013.4.10	1899-12-31 21:57:00	-0.5	-1	-0.5
2013.4.10	1899-12-31 23:57:00	-0.5	-1	-0.5
2013.4.11	1899-12-31 01:57:00	-0.5	-1	-0.5	-0.5	-0.708333	-0.625	0	0	0
2013.4.11	1899-12-31 03:57:00	-0.5	-1	-0.5
2013.4.11	1899-12-31 05:57:00	-0.5	-1	-1
2013.4.11	1899-12-31 07:57:00	-0.5	-1	-1
2013.4.11	1899-12-31 09:57:00	-0.5	-1	-1
2013.4.11	1899-12-31 11:57:00	-0.5	-0.5	-0.5
2013.4.11	1899-12-31 13:57:00	-0.5	-0.5	-0.5
2013.4.11	1899-12-31 15:57:00	-0.5	-0.5	-0.5
2013.4.11	1899-12-31 17:57:00	-0.5	-0.5	-0.5
2013.4.11	1899-12-31 19:57:00	-0.5	-0.5	-0.5
2013.4.11	1899-12-31 21:57:00	-0.5	-0.5	-0.5
2013.4.11	1899-12-31 23:57:00	-0.5	-0.5	-0.5
2013.4.12	1899-12-31 01:57:00	-0.5	-0.5	-0.5	-0.5	-0.541667	-0.541667	0	0	0
2013.4.12	1899-12-31 03:57:00	-0.5	-0.5	-0.5
2013.4.12	1899-12-31 05:57:00	-0.5	-0.5	-0.5
2013.4.12	1899-12-31 07:57:00	-0.5	-0.5	-0.5
2013.4.12	1899-12-31 09:57:00	-0.5	-1	-1
2013.4.12	1899-12-31 11:57:00	-0.5	-0.5	-0.5
2013.4.12	1899-12-31 13:57:00	-0.5	-0.5	-0.5
2013.4.12	1899-12-31 15:57:00	-0.5	-0.5	-0.5
2013.4.12	1899-12-31 17:57:00	-0.5	-0.5	-0.5
2013.4.12	1899-12-31 19:57:00	-0.5	-0.5	-0.5
2013.4.12	1899-12-31 21:57:00	-0.5	-0.5	-0.5
2013.4.12	1899-12-31 23:57:00	-0.5	-0.5	-0.5
2013.4.13	1899-12-31 01:57:00	-0.5	-0.5	-0.5	-0.5	-0.666667	-0.666667	0	0	0
2013.4.13	1899-12-31 03:57:00	-0.5	-1	-1
2013.4.13	1899-12-31 05:57:00	-0.5	-1	-1
2013.4.13	1899-12-31 07:57:00	-0.5	-1	-1
2013.4.13	1899-12-31 09:57:00	-0.5	-1	-1
2013.4.13	1899-12-31 11:57:00	-0.5	-0.5	-0.5
2013.4.13	1899-12-31 13:57:00	-0.5	-0.5	-0.5
2013.4.13	1899-12-31 15:57:00	-0.5	-0.5	-0.5
2013.4.13	1899-12-31 17:57:00	-0.5	-0.5	-0.5
2013.4.13	1899-12-31 19:57:00	-0.5	-0.5	-0.5
2013.4.13	1899-12-31 21:57:00	-0.5	-0.5	-0.5
2013.4.13	1899-12-31 23:57:00	-0.5	-0.5	-0.5
2013.4.14	1899-12-31 01:57:00	-0.5	-0.5	-0.5	-0.416667	-0.708333	-0.541667	0	0	0
2013.4.14	1899-12-31 03:57:00	-0.5	-0.5	-0.5
2013.4.14	1899-12-31 05:57:00	-0.5	-0.5	-0.5
2013.4.14	1899-12-31 07:57:00	-0.5	-1.5	-0.5
2013.4.14	1899-12-31 09:57:00	-0.5	-1.5	-1
2013.4.14	1899-12-31 11:57:00	-0.5	-1	-0.5
2013.4.14	1899-12-31 13:57:00	0	-0.5	-0.5
2013.4.14	1899-12-31 15:57:00	-0.5	-0.5	-0.5
2013.4.14	1899-12-31 17:57:00	-0.5	-0.5	-0.5
2013.4.14	1899-12-31 19:57:00	-0.5	-0.5	-0.5
2013.4.14	1899-12-31 21:57:00	-0.5	-0.5	-0.5
2013.4.14	1899-12-31 23:57:00	0	-0.5	-0.5
2013.4.15	1899-12-31 01:57:00	-0.5	-0.5	-0.5	-0.25	-0.416667	-0.5	0	0	0
2013.4.15	1899-12-31 03:57:00	-0.5	-0.5	-0.5
2013.4.15	1899-12-31 05:57:00	0	-0.5	-0.5
2013.4.15	1899-12-31 07:57:00	-0.5	-0.5	-0.5
2013.4.15	1899-12-31 09:57:00	-0.5	-0.5	-0.5
2013.4.15	1899-12-31 11:57:00	0	0	-0.5
2013.4.15	1899-12-31 13:57:00	0	-0.5	-0.5
2013.4.15	1899-12-31 15:57:00	0	0	-0.5
2013.4.15	1899-12-31 17:57:00	0	-0.5	-0.5
2013.4.15	1899-12-31 19:57:00	-0.5	-0.5	-0.5
2013.4.15	1899-12-31 21:57:00	0	-0.5	-0.5
2013.4.15	1899-12-31 23:57:00	-0.5	-0.5	-0.5
2013.4.16	1899-12-31 01:57:00	-0.5	-0.5	-0.5	-0.166667	-0.333333	-0.0833333	0	1	1
2013.4.16	1899-12-31 03:57:00	-0.5	-0.5	-0.5
2013.4.16	1899-12-31 05:57:00	-0.5	-0.5	-0.5
2013.4.16	1899-12-31 07:57:00	-0.5	-1	-0.5
2013.4.16	1899-12-31 09:57:00	0	-0.5	-0.5
2013.4.16	1899-12-31 11:57:00	0	0	0.5
2013.4.16	1899-12-31 13:57:00	0.5	0	1.5
2013.4.16	1899-12-31 15:57:00	0	0.5	0.5
2013.4.16	1899-12-31 17:57:00	0	0.5	0.5
2013.4.16	1899-12-31 19:57:00	0	0	0
2013.4.16	1899-12-31 21:57:00	0	-0.5	-1
2013.4.16	1899-12-31 23:57:00	-0.5	-1.5	-0.5
2013.4.17	1899-12-31 01:57:00	-0.5	-2	-0.5	0	1	0.833333	1	1	1
2013.4.17	1899-12-31 03:57:00	-0.5	-2.5	-1
2013.4.17	1899-12-31 05:57:00	-0.5	-3	-1.5
2013.4.17	1899-12-31 07:57:00	-0.5	-3.5	-1.5
2013.4.17	1899-12-31 09:57:00	-0.5	-0.5	-1
2013.4.17	1899-12-31 11:57:00	0	8.5	3.5
2013.4.17	1899-12-31 13:57:00	2	6.5	5
2013.4.17	1899-12-31 15:57:00	0.5	4.5	3.5
2013.4.17	1899-12-31 17:57:00	0.5	4.5	3
2013.4.17	1899-12-31 19:57:00	0	2	1.5
2013.4.17	1899-12-31 21:57:00	0	-1	-0.5
2013.4.17	1899-12-31 23:57:00	-0.5	-1.5	-0.5
2013.4.18	1899-12-31 01:57:00	-0.5	-2	-0.5	2.75	4.70833	2.41667	0	0	0
2013.4.18	1899-12-31 03:57:00	-0.5	-2.5	-1
2013.4.18	1899-12-31 05:57:00	-1	-3	-1.5
2013.4.18	1899-12-31 07:57:00	-1	-3	-1.5
2013.4.18	1899-12-31 09:57:00	-0.5	4.5	-0.5
2013.4.18	1899-12-31 11:57:00	1.5	20	6
2013.4.18	1899-12-31 13:57:00	16.5	16	9
2013.4.18	1899-12-31 15:57:00	8	13	7.5
2013.4.18	1899-12-31 17:57:00	6	8	6.5
2013.4.18	1899-12-31 19:57:00	3.5	4.5	4
2013.4.18	1899-12-31 21:57:00	1	1	1
2013.4.18	1899-12-31 23:57:00	0	0	0
2013.4.19	1899-12-31 01:57:00	-1	-0.5	-1	5.08333	6.625	3.375	0	0	0
2013.4.19	1899-12-31 03:57:00	0	1	0
2013.4.19	1899-12-31 05:57:00	0	0.5	0
2013.4.19	1899-12-31 07:57:00	-1	-0.5	-1
2013.4.19	1899-12-31 09:57:00	5.5	11.5	0.5
2013.4.19	1899-12-31 11:57:00	8.5	18.5	8
2013.4.19	1899-12-31 13:57:00	19	17	10
2013.4.19	1899-12-31 15:57:00	16	11.5	7.5
2013.4.19	1899-12-31 17:57:00	6.5	11	7
2013.4.19	1899-12-31 19:57:00	4	4.5	5
2013.4.19	1899-12-31 21:57:00	2	2.5	2.5
2013.4.19	1899-12-31 23:57:00	1.5	2.5	2
2013.4.20	1899-12-31 01:57:00	1	1.5	1.5	2.70833	3.875	2.625	0	0	0
2013.4.20	1899-12-31 03:57:00	0	0	0.5
2013.4.20	1899-12-31 05:57:00	0	0	0
2013.4.20	1899-12-31 07:57:00	0	0	-0.5
2013.4.20	1899-12-31 09:57:00	0	0	0
2013.4.20	1899-12-31 11:57:00	0.5	17	6.5
2013.4.20	1899-12-31 13:57:00	14.5	11	7.5
2013.4.20	1899-12-31 15:57:00	7.5	8.5	6.5
2013.4.20	1899-12-31 17:57:00	5.5	6	5.5
2013.4.20	1899-12-31 19:57:00	2.5	2	3
2013.4.20	1899-12-31 21:57:00	0.5	-0.5	0.5
2013.4.20	1899-12-31 23:57:00	0.5	1	0.5
2013.4.21	1899-12-31 01:57:00	0.5	1	1	4.45833	6.875	3.70833	0	0	0
2013.4.21	1899-12-31 03:57:00	0	1	0
2013.4.21	1899-12-31 05:57:00	0	0.5	0
2013.4.21	1899-12-31 07:57:00	-0.5	-0.5	-0.5
2013.4.21	1899-12-31 09:57:00	7	8.5	2
2013.4.21	1899-12-31 11:57:00	6.5	24	9
2013.4.21	1899-12-31 13:57:00	15	16	10.5
2013.4.21	1899-12-31 15:57:00	11	14	9
2013.4.21	1899-12-31 17:57:00	7	9.5	6.5
2013.4.21	1899-12-31 19:57:00	4.5	4.5	4.5
2013.4.21	1899-12-31 21:57:00	1.5	1.5	1.5
2013.4.21	1899-12-31 23:57:00	1	2.5	1
2013.4.22	1899-12-31 01:57:00	1.5	2.5	1.5	5.625	7.41667	4.45833	0	1	0
2013.4.22	1899-12-31 03:57:00	1	1	1
2013.4.22	1899-12-31 05:57:00	0.5	-0.5	0
2013.4.22	1899-12-31 07:57:00	-1	-1.5	-1
2013.4.22	1899-12-31 09:57:00	6.5	11	1.5
2013.4.22	1899-12-31 11:57:00	7.5	20	8
2013.4.22	1899-12-31 13:57:00	21.5	17	11.5
2013.4.22	1899-12-31 15:57:00	11.5	15	10.5
2013.4.22	1899-12-31 17:57:00	7.5	11.5	8
2013.4.22	1899-12-31 19:57:00	5	5.5	5.5
2013.4.22	1899-12-31 21:57:00	3.5	4	4
2013.4.22	1899-12-31 23:57:00	2.5	3.5	3
2013.4.23	1899-12-31 01:57:00	2	3	2.5	3.20833	3.83333	2.91667	0	0	0
2013.4.23	1899-12-31 03:57:00	1.5	2	2
2013.4.23	1899-12-31 05:57:00	1.5	1.5	1.5
2013.4.23	1899-12-31 07:57:00	1	1.5	1
2013.4.23	1899-12-31 09:57:00	2	2.5	2
2013.4.23	1899-12-31 11:57:00	4	7.5	4
2013.4.23	1899-12-31 13:57:00	10.5	12.5	8
2013.4.23	1899-12-31 15:57:00	9	11	7.5
2013.4.23	1899-12-31 17:57:00	4	4	4
2013.4.23	1899-12-31 19:57:00	2	0.5	2
2013.4.23	1899-12-31 21:57:00	0.5	0	0.5
2013.4.23	1899-12-31 23:57:00	0.5	0	0
2013.4.24	1899-12-31 01:57:00	0	-0.5	0	0.0416667	-0.25	-0.125	0	1	1
2013.4.24	1899-12-31 03:57:00	0	-0.5	0
2013.4.24	1899-12-31 05:57:00	0	-0.5	-0.5
2013.4.24	1899-12-31 07:57:00	0	0	-0.5
2013.4.24	1899-12-31 09:57:00	0	0	0
2013.4.24	1899-12-31 11:57:00	0	0	0
2013.4.24	1899-12-31 13:57:00	0.5	0	0.5
2013.4.24	1899-12-31 15:57:00	0	0	0
2013.4.24	1899-12-31 17:57:00	0	0	0
2013.4.24	1899-12-31 19:57:00	0	-0.5	0
2013.4.24	1899-12-31 21:57:00	0	-0.5	-0.5
2013.4.24	1899-12-31 23:57:00	0	-0.5	-0.5
2013.4.25	1899-12-31 01:57:00	0	-0.5	-0.5	1.04167	1.54167	1.41667	0	0	0
2013.4.25	1899-12-31 03:57:00	0	-0.5	-0.5
2013.4.25	1899-12-31 05:57:00	0	0	-0.5
2013.4.25	1899-12-31 07:57:00	0	-0.5	-0.5
2013.4.25	1899-12-31 09:57:00	0	0	0
2013.4.25	1899-12-31 11:57:00	0.5	1	1.5
2013.4.25	1899-12-31 13:57:00	3	5.5	4
2013.4.25	1899-12-31 15:57:00	2	5	4
2013.4.25	1899-12-31 17:57:00	2.5	4.5	4.5
2013.4.25	1899-12-31 19:57:00	2.5	2.5	3
2013.4.25	1899-12-31 21:57:00	1.5	1	1.5
2013.4.25	1899-12-31 23:57:00	0.5	0.5	0.5
2013.4.26	1899-12-31 01:57:00	0.5	0.5	0	5.04167	4.45833	2.45833	0	1	1
2013.4.26	1899-12-31 03:57:00	0.5	0.5	0
2013.4.26	1899-12-31 05:57:00	-0.5	-1	-1
2013.4.26	1899-12-31 07:57:00	0	-0.5	-0.5
2013.4.26	1899-12-31 09:57:00	5.5	4.5	0
2013.4.26	1899-12-31 11:57:00	7.5	15	6.5
2013.4.26	1899-12-31 13:57:00	24	12.5	8.5
2013.4.26	1899-12-31 15:57:00	8.5	10.5	5.5
2013.4.26	1899-12-31 17:57:00	6	7.5	5
2013.4.26	1899-12-31 19:57:00	5	3	4
2013.4.26	1899-12-31 21:57:00	2.5	1.5	1.5
2013.4.26	1899-12-31 23:57:00	1	-0.5	0
2013.4.27	1899-12-31 01:57:00	0	-1	-0.5	5.54167	6.58333	3.25	0	1	0
2013.4.27	1899-12-31 03:57:00	0	-0.5	-0.5
2013.4.27	1899-12-31 05:57:00	0	-1	-1
2013.4.27	1899-12-31 07:57:00	-0.5	-1	-1
2013.4.27	1899-12-31 09:57:00	3.5	5	-0.5
2013.4.27	1899-12-31 11:57:00	8	26.5	7.5
2013.4.27	1899-12-31 13:57:00	24.5	16.5	10
2013.4.27	1899-12-31 15:57:00	10	13	7
2013.4.27	1899-12-31 17:57:00	9	10.5	7.5
2013.4.27	1899-12-31 19:57:00	7	8	6.5
2013.4.27	1899-12-31 21:57:00	3.5	2	3
2013.4.27	1899-12-31 23:57:00	1.5	1	1
2013.4.28	1899-12-31 01:57:00	0.5	-0.5	0	4	5.08333	3.5	0	0	1
2013.4.28	1899-12-31 03:57:00	0.5	-1	-0.5
2013.4.28	1899-12-31 05:57:00	0	0	-0.5
2013.4.28	1899-12-31 07:57:00	1	1.5	0.5
2013.4.28	1899-12-31 09:57:00	3	6	3
2013.4.28	1899-12-31 11:57:00	7	16	6.5
2013.4.28	1899-12-31 13:57:00	8.5	10.5	7.5
2013.4.28	1899-12-31 15:57:00	9.5	12	9
2013.4.28	1899-12-31 17:57:00	6.5	6	6
2013.4.28	1899-12-31 19:57:00	5	5	5
2013.4.28	1899-12-31 21:57:00	4	3	3.5
2013.4.28	1899-12-31 23:57:00	2.5	2.5	2
2013.4.29	1899-12-31 01:57:00	1.5	1	1	6.25	6.125	4.29167	0	0	0
2013.4.29	1899-12-31 03:57:00	2	2	1
2013.4.29	1899-12-31 05:57:00	2	2	1.5
2013.4.29	1899-12-31 07:57:00	2	2	1
2013.4.29	1899-12-31 09:57:00	7	6.5	3.5
2013.4.29	1899-12-31 11:57:00	9.5	15.5	7.5
2013.4.29	1899-12-31 13:57:00	19.5	14	10
2013.4.29	1899-12-31 15:57:00	11	12.5	8.5
2013.4.29	1899-12-31 17:57:00	9	8	7.5
2013.4.29	1899-12-31 19:57:00	5	5	4.5
2013.4.29	1899-12-31 21:57:00	4	3.5	3.5
2013.4.29	1899-12-31 23:57:00	2.5	1.5	2
2013.4.30	1899-12-31 01:57:00	2.5	2.5	1.5	5.08333	4.91667	3.91667	0	0	0
2013.4.30	1899-12-31 03:57:00	2.5	1.5	1.5
2013.4.30	1899-12-31 05:57:00	1	0.5	0
2013.4.30	1899-12-31 07:57:00	2	2	1
2013.4.30	1899-12-31 09:57:00	5	6.5	3.5
2013.4.30	1899-12-31 11:57:00	9	9.5	8.5
2013.4.30	1899-12-31 13:57:00	8.5	10	7
2013.4.30	1899-12-31 15:57:00	9.5	8.5	7.5
2013.4.30	1899-12-31 17:57:00	8	7.5	6.5
2013.4.30	1899-12-31 19:57:00	5.5	4	4.5
2013.4.30	1899-12-31 21:57:00	4	3.5	3
2013.4.30	1899-12-31 23:57:00	3.5	3	2.5
2013.5.1	1899-12-31 01:57:00	3	2.5	2	2.79167	2.375	2.08333	0	0	0
2013.5.1	1899-12-31 03:57:00	2.5	2	2
2013.5.1	1899-12-31 05:57:00	2.5	2	1.5
2013.5.1	1899-12-31 07:57:00	2.5	2	1.5
2013.5.1	1899-12-31 09:57:00	3.5	3.5	3
2013.5.1	1899-12-31 11:57:00	5	6	4.5
2013.5.1	1899-12-31 13:57:00	6	5.5	5
2013.5.1	1899-12-31 15:57:00	4	3	3
2013.5.1	1899-12-31 17:57:00	2	2	2
2013.5.1	1899-12-31 19:57:00	1	0	0.5
2013.5.1	1899-12-31 21:57:00	1	0	0
2013.5.1	1899-12-31 23:57:00	0.5	0	0
2013.5.2	1899-12-31 01:57:00	0.5	0	0	1.75	1.04167	1.125	0	1	1
2013.5.2	1899-12-31 03:57:00	0.5	0	0
2013.5.2	1899-12-31 05:57:00	0.5	0	0
2013.5.2	1899-12-31 07:57:00	0.5	0	0
2013.5.2	1899-12-31 09:57:00	1.5	2	1.5
[truncated: 6,541 more rows]

## Sheet: expanded gap
Dataset 5. Temperature recorded in expanded gap
Expanded gap					DMT			NFTC
		Gap 1	Gap 2	Gap 3	Gap 1	Gap 2	Gap 3	Gap 1	Gap 2	Gap 3
2012.11.17	1899-12-31 01:04:00	-5.5	-4	-6.5	-2.45833	-2.58333	-3.04167	1	1	1
2012.11.17	1899-12-31 03:04:00	-6	-4	-7
2012.11.17	1899-12-31 05:04:00	-6.5	-4	-7.5
2012.11.17	1899-12-31 07:04:00	-7	-4.5	-8
2012.11.17	1899-12-31 09:04:00	-6.5	-4.5	-7.5
2012.11.17	1899-12-31 11:04:00	1	-3.5	0.5
2012.11.17	1899-12-31 13:04:00	8.5	3	5.5
2012.11.17	1899-12-31 15:04:00	1.5	0.5	1.5
2012.11.17	1899-12-31 17:04:00	-1	-0.5	-0.5
2012.11.17	1899-12-31 19:04:00	-2	-2.5	-1.5
2012.11.17	1899-12-31 21:04:00	-3	-3.5	-2.5
2012.11.17	1899-12-31 23:04:00	-3	-3.5	-3
2012.11.18	1899-12-31 01:04:00	-3.5	-4	-3.5	0.208333	-1.58333	-0.458333	1	1	1
2012.11.18	1899-12-31 03:04:00	-3.5	-4	-3.5
2012.11.18	1899-12-31 05:04:00	-4	-4	-4.5
2012.11.18	1899-12-31 07:04:00	-4.5	-4.5	-5
2012.11.18	1899-12-31 09:04:00	-3.5	-3.5	-3.5
2012.11.18	1899-12-31 11:04:00	6.5	-0.5	5.5
2012.11.18	1899-12-31 13:04:00	16	6.5	9.5
2012.11.18	1899-12-31 15:04:00	5.5	1	5.5
2012.11.18	1899-12-31 17:04:00	2	0.5	1.5
2012.11.18	1899-12-31 19:04:00	-1.5	-0.5	-1.5
2012.11.18	1899-12-31 21:04:00	-3	-1	-2.5
2012.11.18	1899-12-31 23:04:00	-4	-5	-3.5
2012.11.19	1899-12-31 01:04:00	-5.5	-5.5	-4.5	-2.70833	-3.29167	-2.70833	1	1	1
2012.11.19	1899-12-31 03:04:00	-6.5	-6	-5.5
2012.11.19	1899-12-31 05:04:00	-7	-6.5	-5.5
2012.11.19	1899-12-31 07:04:00	-8	-7.5	-6.5
2012.11.19	1899-12-31 09:04:00	-7.5	-7	-7
2012.11.19	1899-12-31 11:04:00	-1.5	-2.5	-2
2012.11.19	1899-12-31 13:04:00	11	7.5	5.5
2012.11.19	1899-12-31 15:04:00	2.5	0.5	2
2012.11.19	1899-12-31 17:04:00	0	-0.5	0
2012.11.19	1899-12-31 19:04:00	-2	-3	-2
2012.11.19	1899-12-31 21:04:00	-3.5	-4	-3
2012.11.19	1899-12-31 23:04:00	-4.5	-5	-4
2012.11.20	1899-12-31 01:04:00	-5.5	-5.5	-5	-0.333333	-1.66667	-0.958333	1	1	1
2012.11.20	1899-12-31 03:04:00	-6	-5.5	-5.5
2012.11.20	1899-12-31 05:04:00	-6.5	-6	-6
2012.11.20	1899-12-31 07:04:00	-7	-6.5	-6.5
2012.11.20	1899-12-31 09:04:00	-6	-6	-6.5
2012.11.20	1899-12-31 11:04:00	5.5	0.5	3.5
2012.11.20	1899-12-31 13:04:00	16	12	10
2012.11.20	1899-12-31 15:04:00	6	2.5	5.5
2012.11.20	1899-12-31 17:04:00	4.5	2	3.5
2012.11.20	1899-12-31 19:04:00	0	-1	0
2012.11.20	1899-12-31 21:04:00	-2.5	-3.5	-2
2012.11.20	1899-12-31 23:04:00	-2.5	-3	-2.5
2012.11.21	1899-12-31 01:04:00	-3.5	-4	-3.5	0.708333	-1.375	0.166667	1	1	1
2012.11.21	1899-12-31 03:04:00	-4	-5	-4
2012.11.21	1899-12-31 05:04:00	-5	-5.5	-4.5
2012.11.21	1899-12-31 07:04:00	-5.5	-6	-5
2012.11.21	1899-12-31 09:04:00	-3	-4.5	-3.5
2012.11.21	1899-12-31 11:04:00	7	1	5.5
2012.11.21	1899-12-31 13:04:00	18.5	15	13.5
2012.11.21	1899-12-31 15:04:00	7	4	6.5
2012.11.21	1899-12-31 17:04:00	3.5	1.5	3
2012.11.21	1899-12-31 19:04:00	-1	-3.5	-1
2012.11.21	1899-12-31 21:04:00	-2.5	-4.5	-2
2012.11.21	1899-12-31 23:04:00	-3	-5	-3
2012.11.22	1899-12-31 01:04:00	-4.5	-6	-4	-3.29167	-2.25	-3.41667	0	1	0
2012.11.22	1899-12-31 03:04:00	-4	-3.5	-4
2012.11.22	1899-12-31 05:04:00	-4	-3.5	-4
2012.11.22	1899-12-31 07:04:00	-4	-3.5	-4
2012.11.22	1899-12-31 09:04:00	-3.5	-3	-4
2012.11.22	1899-12-31 11:04:00	-1.5	1	-2
2012.11.22	1899-12-31 13:04:00	0	3.5	-1
2012.11.22	1899-12-31 15:04:00	-2.5	-1	-2.5
2012.11.22	1899-12-31 17:04:00	-3.5	-3	-3.5
2012.11.22	1899-12-31 19:04:00	-4	-3	-4
2012.11.22	1899-12-31 21:04:00	-4	-2.5	-4
2012.11.22	1899-12-31 23:04:00	-4	-2.5	-4
2012.11.23	1899-12-31 01:04:00	-4	-2.5	-4	-3.125	-1.54167	-3.45833	0	1	0
2012.11.23	1899-12-31 03:04:00	-4.5	-2.5	-4.5
2012.11.23	1899-12-31 05:04:00	-4.5	-2.5	-4.5
2012.11.23	1899-12-31 07:04:00	-4.5	-3	-4.5
2012.11.23	1899-12-31 09:04:00	-4	-2.5	-4.5
2012.11.23	1899-12-31 11:04:00	-0.5	0.5	-2
2012.11.23	1899-12-31 13:04:00	0.5	2	0
2012.11.23	1899-12-31 15:04:00	-1.5	0.5	-2.5
2012.11.23	1899-12-31 17:04:00	-3	-1.5	-3
2012.11.23	1899-12-31 19:04:00	-3.5	-2	-3.5
2012.11.23	1899-12-31 21:04:00	-4	-2.5	-4
2012.11.23	1899-12-31 23:04:00	-4	-2.5	-4.5
2012.11.24	1899-12-31 01:04:00	-4	-3	-4.5	-1.95833	-0.666667	-2	1	1	1
2012.11.24	1899-12-31 03:04:00	-4.5	-3	-4.5
2012.11.24	1899-12-31 05:04:00	-4.5	-3	-4.5
2012.11.24	1899-12-31 07:04:00	-5.5	-4	-5
2012.11.24	1899-12-31 09:04:00	-7	-5	-6
2012.11.24	1899-12-31 11:04:00	-2.5	-2.5	-1.5
2012.11.24	1899-12-31 13:04:00	10	15	8.5
2012.11.24	1899-12-31 15:04:00	3	3	2.5
2012.11.24	1899-12-31 17:04:00	-0.5	0	-0.5
2012.11.24	1899-12-31 19:04:00	-2	-1	-2
2012.11.24	1899-12-31 21:04:00	-2.5	-2	-3
2012.11.24	1899-12-31 23:04:00	-3.5	-2.5	-3.5
2012.11.25	1899-12-31 01:04:00	-4	-3	-4	-4.25	-2.45833	-4.5	0	0	0
2012.11.25	1899-12-31 03:04:00	-4.5	-3	-4.5
2012.11.25	1899-12-31 05:04:00	-4.5	-3.5	-4.5
2012.11.25	1899-12-31 07:04:00	-5	-3.5	-5
2012.11.25	1899-12-31 09:04:00	-4.5	-3	-4.5
2012.11.25	1899-12-31 11:04:00	-3	0	-3.5
2012.11.25	1899-12-31 13:04:00	-3.5	-1	-4
2012.11.25	1899-12-31 15:04:00	-4.5	-3	-4.5
2012.11.25	1899-12-31 17:04:00	-4.5	-3.5	-4.5
2012.11.25	1899-12-31 19:04:00	-4.5	-2.5	-5
2012.11.25	1899-12-31 21:04:00	-4	-2	-5
2012.11.25	1899-12-31 23:04:00	-4.5	-1.5	-5
2012.11.26	1899-12-31 01:04:00	-4.5	-1.5	-4.5	-3.79167	-1.29167	-4.45833	0	0	0
2012.11.26	1899-12-31 03:04:00	-4.5	-1.5	-6
2012.11.26	1899-12-31 05:04:00	-5	-1.5	-6
2012.11.26	1899-12-31 07:04:00	-5	-2	-6.5
2012.11.26	1899-12-31 09:04:00	-4.5	-1.5	-5.5
2012.11.26	1899-12-31 11:04:00	-3	-1.5	-4
2012.11.26	1899-12-31 13:04:00	-0.5	-0.5	0
2012.11.26	1899-12-31 15:04:00	-2	-0.5	-3
2012.11.26	1899-12-31 17:04:00	-2.5	-0.5	-3
2012.11.26	1899-12-31 19:04:00	-3.5	-1	-4
2012.11.26	1899-12-31 21:04:00	-4.5	-1.5	-5
2012.11.26	1899-12-31 23:04:00	-6	-2	-6
2012.11.27	1899-12-31 01:04:00	-6	-2.5	-6	-3.5	-1.58333	-3.83333	0	0	0
2012.11.27	1899-12-31 03:04:00	-6	-2.5	-6
2012.11.27	1899-12-31 05:04:00	-6	-2.5	-6.5
2012.11.27	1899-12-31 07:04:00	-7	-3	-7
2012.11.27	1899-12-31 09:04:00	-6	-3	-6.5
2012.11.27	1899-12-31 11:04:00	-4.5	-2.5	-5.5
2012.11.27	1899-12-31 13:04:00	1.5	0	2
2012.11.27	1899-12-31 15:04:00	0	0	0
2012.11.27	1899-12-31 17:04:00	-1.5	-0.5	-2
2012.11.27	1899-12-31 19:04:00	-2	-0.5	-2.5
2012.11.27	1899-12-31 21:04:00	-2	-1	-3
2012.11.27	1899-12-31 23:04:00	-2.5	-1	-3
2012.11.28	1899-12-31 01:04:00	-2.5	-1	-3	-2.875	-0.958333	-3.29167	0	0	0
2012.11.28	1899-12-31 03:04:00	-3	-1	-3.5
2012.11.28	1899-12-31 05:04:00	-3	-1	-4
2012.11.28	1899-12-31 07:04:00	-3.5	-1.5	-4.5
2012.11.28	1899-12-31 09:04:00	-3	-1.5	-3.5
2012.11.28	1899-12-31 11:04:00	-1.5	-1	-2.5
2012.11.28	1899-12-31 13:04:00	-2	-0.5	-2.5
2012.11.28	1899-12-31 15:04:00	-1	-0.5	-1
2012.11.28	1899-12-31 17:04:00	-2	-0.5	-2
2012.11.28	1899-12-31 19:04:00	-3	-0.5	-3.5
2012.11.28	1899-12-31 21:04:00	-4.5	-1	-4.5
2012.11.28	1899-12-31 23:04:00	-5.5	-1.5	-5
2012.11.29	1899-12-31 01:04:00	-6	-2	-5.5	-2.45833	-1.16667	-2.58333	1	0	1
2012.11.29	1899-12-31 03:04:00	-5.5	-2	-6
2012.11.29	1899-12-31 05:04:00	-6	-2	-5.5
2012.11.29	1899-12-31 07:04:00	-6	-2	-6
2012.11.29	1899-12-31 09:04:00	-4	-2	-4
2012.11.29	1899-12-31 11:04:00	-1.5	-1.5	-2.5
2012.11.29	1899-12-31 13:04:00	4	-0.5	5
2012.11.29	1899-12-31 15:04:00	1	0	1
2012.11.29	1899-12-31 17:04:00	0.5	0	0
2012.11.29	1899-12-31 19:04:00	-1.5	-0.5	-2
2012.11.29	1899-12-31 21:04:00	-2	-0.5	-2.5
2012.11.29	1899-12-31 23:04:00	-2.5	-1	-3
2012.11.30	1899-12-31 01:04:00	-3	-1	-3.5	-2.16667	-1.25	-2.66667	1	0	1
2012.11.30	1899-12-31 03:04:00	-4	-1.5	-4
2012.11.30	1899-12-31 05:04:00	-5	-1.5	-5
2012.11.30	1899-12-31 07:04:00	-5.5	-2	-5.5
2012.11.30	1899-12-31 09:04:00	-7	-2.5	-6.5
2012.11.30	1899-12-31 11:04:00	-3.5	-2.5	-5.5
2012.11.30	1899-12-31 13:04:00	9	-0.5	6.5
2012.11.30	1899-12-31 15:04:00	1.5	0	1
2012.11.30	1899-12-31 17:04:00	0	0	0
2012.11.30	1899-12-31 19:04:00	-2	-0.5	-2.5
2012.11.30	1899-12-31 21:04:00	-3.5	-1.5	-3.5
2012.11.30	1899-12-31 23:04:00	-3	-1.5	-3.5
2012.12.1	1899-12-31 01:04:00	-1.5	-1.5	-2	-3.33333	-1.41667	-3.95833	0	0	0
2012.12.1	1899-12-31 03:04:00	-3	-1	-3
2012.12.1	1899-12-31 05:04:00	-5	-2	-5
2012.12.1	1899-12-31 07:04:00	-5	-2	-5.5
2012.12.1	1899-12-31 09:04:00	-5.5	-2	-6
2012.12.1	1899-12-31 11:04:00	-4	-2	-5
2012.12.1	1899-12-31 13:04:00	-2.5	-1.5	-3.5
2012.12.1	1899-12-31 15:04:00	0	-1	-1
2012.12.1	1899-12-31 17:04:00	-1.5	-0.5	-2.5
2012.12.1	1899-12-31 19:04:00	-3	-1	-3.5
2012.12.1	1899-12-31 21:04:00	-4	-1	-5
2012.12.1	1899-12-31 23:04:00	-5	-1.5	-5.5
2012.12.2	1899-12-31 01:04:00	-5.5	-1.5	-6	-3.625	-1.45833	-3.79167	0	0	0
2012.12.2	1899-12-31 03:04:00	-6	-1.5	-6
2012.12.2	1899-12-31 05:04:00	-6	-2	-6
2012.12.2	1899-12-31 07:04:00	-6.5	-2	-6.5
2012.12.2	1899-12-31 09:04:00	-6.5	-2	-6.5
2012.12.2	1899-12-31 11:04:00	-3.5	-2.5	-6
2012.12.2	1899-12-31 13:04:00	4	-0.5	5.5
2012.12.2	1899-12-31 15:04:00	-0.5	0	-0.5
2012.12.2	1899-12-31 17:04:00	-0.5	-0.5	-1
2012.12.2	1899-12-31 19:04:00	-3.5	-1	-3.5
2012.12.2	1899-12-31 21:04:00	-4.5	-2	-4.5
2012.12.2	1899-12-31 23:04:00	-4.5	-2	-4.5
2012.12.3	1899-12-31 01:04:00	-5	-2.5	-5	-2.95833	-2	-3.41667	1	0	1
2012.12.3	1899-12-31 03:04:00	-6	-2.5	-6.5
2012.12.3	1899-12-31 05:04:00	-7	-3	-7
2012.12.3	1899-12-31 07:04:00	-7.5	-3	-7.5
2012.12.3	1899-12-31 09:04:00	-6	-3	-6
2012.12.3	1899-12-31 11:04:00	-1.5	-3	-5
2012.12.3	1899-12-31 13:04:00	11.5	-0.5	11
2012.12.3	1899-12-31 15:04:00	1	0	0.5
2012.12.3	1899-12-31 17:04:00	-1	-0.5	-1.5
2012.12.3	1899-12-31 19:04:00	-3	-1.5	-3.5
2012.12.3	1899-12-31 21:04:00	-5	-2	-5
2012.12.3	1899-12-31 23:04:00	-6	-2.5	-5.5
2012.12.4	1899-12-31 01:04:00	-7	-3	-6.5	-2.58333	-2.125	-2.95833	1	0	1
2012.12.4	1899-12-31 03:04:00	-7	-3.5	-7
2012.12.4	1899-12-31 05:04:00	-7	-3.5	-6.5
2012.12.4	1899-12-31 07:04:00	-6.5	-3.5	-6.5
2012.12.4	1899-12-31 09:04:00	-5.5	-3.5	-6
2012.12.4	1899-12-31 11:04:00	1.5	-3	-1
2012.12.4	1899-12-31 13:04:00	5	-0.5	4.5
2012.12.4	1899-12-31 15:04:00	3	0	2.5
2012.12.4	1899-12-31 17:04:00	1.5	-0.5	1
2012.12.4	1899-12-31 19:04:00	-2	-1	-2
2012.12.4	1899-12-31 21:04:00	-2.5	-1.5	-3
2012.12.4	1899-12-31 23:04:00	-4.5	-2	-5
2012.12.5	1899-12-31 01:04:00	-5.5	-2.5	-6	-4.16667	-2.45833	-4.5	0	0	0
2012.12.5	1899-12-31 03:04:00	-6.5	-2.5	-6.5
2012.12.5	1899-12-31 05:04:00	-8	-3	-8
2012.12.5	1899-12-31 07:04:00	-9.5	-4	-9
2012.12.5	1899-12-31 09:04:00	-9.5	-4	-9.5
2012.12.5	1899-12-31 11:04:00	-6.5	-4.5	-8.5
2012.12.5	1899-12-31 13:04:00	12	-0.5	10.5
2012.12.5	1899-12-31 15:04:00	0	-0.5	0
2012.12.5	1899-12-31 17:04:00	-1.5	-1	-2
2012.12.5	1899-12-31 19:04:00	-3.5	-2	-4
2012.12.5	1899-12-31 21:04:00	-5	-2	-5
2012.12.5	1899-12-31 23:04:00	-6.5	-3	-6
2012.12.6	1899-12-31 01:04:00	-6	-3	-6	-0.708333	-1.875	-1.16667	1	0	1
2012.12.6	1899-12-31 03:04:00	-3.5	-3	-4
2012.12.6	1899-12-31 05:04:00	-4	-3	-4.5
2012.12.6	1899-12-31 07:04:00	-1.5	-2.5	-2.5
2012.12.6	1899-12-31 09:04:00	-2.5	-2.5	-3
2012.12.6	1899-12-31 11:04:00	1	-2.5	-1
2012.12.6	1899-12-31 13:04:00	12.5	0	13
2012.12.6	1899-12-31 15:04:00	1.5	0	1.5
2012.12.6	1899-12-31 17:04:00	0.5	0	-0.5
2012.12.6	1899-12-31 19:04:00	-3	-1.5	-3
2012.12.6	1899-12-31 21:04:00	-0.5	-2	-1
2012.12.6	1899-12-31 23:04:00	-3	-2.5	-3
2012.12.7	1899-12-31 01:04:00	-4.5	-3	-5	-1.91667	-2.04167	-2.33333	1	0	1
2012.12.7	1899-12-31 03:04:00	-6	-3.5	-6.5
2012.12.7	1899-12-31 05:04:00	-7	-3.5	-6.5
2012.12.7	1899-12-31 07:04:00	-7.5	-4	-7.5
2012.12.7	1899-12-31 09:04:00	-6.5	-4	-6.5
2012.12.7	1899-12-31 11:04:00	0	-3.5	-2.5
2012.12.7	1899-12-31 13:04:00	16	0.5	16
2012.12.7	1899-12-31 15:04:00	3.5	0	3
2012.12.7	1899-12-31 17:04:00	0	0	-0.5
2012.12.7	1899-12-31 19:04:00	-3	0	-3
2012.12.7	1899-12-31 21:04:00	-4	-1.5	-4.5
2012.12.7	1899-12-31 23:04:00	-4	-2	-4.5
2012.12.8	1899-12-31 01:04:00	-5.5	-2.5	-5.5	-2.54167	-1.95833	-2.91667	1	0	1
2012.12.8	1899-12-31 03:04:00	-7	-3.5	-7
2012.12.8	1899-12-31 05:04:00	-7.5	-4	-7.5
2012.12.8	1899-12-31 07:04:00	-8.5	-4	-8
2012.12.8	1899-12-31 09:04:00	-7.5	-4.5	-8
2012.12.8	1899-12-31 11:04:00	-1	-2.5	-3
2012.12.8	1899-12-31 13:04:00	15	1	14
2012.12.8	1899-12-31 15:04:00	1	0	1
2012.12.8	1899-12-31 17:04:00	0	0	-0.5
2012.12.8	1899-12-31 19:04:00	-2.5	0	-3
2012.12.8	1899-12-31 21:04:00	-3	-1.5	-3.5
2012.12.8	1899-12-31 23:04:00	-4	-2	-4
2012.12.9	1899-12-31 01:04:00	-5.5	-2.5	-5.5	-3.625	-2.08333	-3.79167	1	1	1
2012.12.9	1899-12-31 03:04:00	-7	-3.5	-6.5
2012.12.9	1899-12-31 05:04:00	-8	-4	-8
2012.12.9	1899-12-31 07:04:00	-9	-4.5	-8.5
2012.12.9	1899-12-31 09:04:00	-5	-3.5	-5.5
2012.12.9	1899-12-31 11:04:00	-4	-3	-5
2012.12.9	1899-12-31 13:04:00	9	1	8.5
2012.12.9	1899-12-31 15:04:00	1.5	0.5	1
2012.12.9	1899-12-31 17:04:00	-0.5	0	-1
2012.12.9	1899-12-31 19:04:00	-3.5	-0.5	-3.5
2012.12.9	1899-12-31 21:04:00	-5.5	-2	-5.5
2012.12.9	1899-12-31 23:04:00	-6	-3	-6
2012.12.10	1899-12-31 01:04:00	-6	-3	-6	-4.08333	-2	-4.58333	0	0	0
2012.12.10	1899-12-31 03:04:00	-7.5	-3.5	-7
2012.12.10	1899-12-31 05:04:00	-5.5	-3	-6
2012.12.10	1899-12-31 07:04:00	-6	-3	-6
2012.12.10	1899-12-31 09:04:00	-5.5	-3	-6
2012.12.10	1899-12-31 11:04:00	-2	-2	-3.5
2012.12.10	1899-12-31 13:04:00	3.5	0.5	1.5
2012.12.10	1899-12-31 15:04:00	-2.5	0	-3
2012.12.10	1899-12-31 17:04:00	-3	-1	-3.5
2012.12.10	1899-12-31 19:04:00	-5	-2	-5
2012.12.10	1899-12-31 21:04:00	-4.5	-2	-5
2012.12.10	1899-12-31 23:04:00	-5	-2	-5.5
2012.12.11	1899-12-31 01:04:00	-5.5	-2	-6	-4.25	-2.04167	-4.45833	0	0	0
2012.12.11	1899-12-31 03:04:00	-6	-2.5	-6
2012.12.11	1899-12-31 05:04:00	-6.5	-2.5	-6.5
2012.12.11	1899-12-31 07:04:00	-8.5	-3.5	-8
2012.12.11	1899-12-31 09:04:00	-9	-4	-8.5
2012.12.11	1899-12-31 11:04:00	-8	-4	-8.5
2012.12.11	1899-12-31 13:04:00	12.5	2.5	10
2012.12.11	1899-12-31 15:04:00	0	0	0
2012.12.11	1899-12-31 17:04:00	-2	-0.5	-2.5
2012.12.11	1899-12-31 19:04:00	-4.5	-2	-4.5
2012.12.11	1899-12-31 21:04:00	-6	-2.5	-6
2012.12.11	1899-12-31 23:04:00	-7.5	-3.5	-7
2012.12.12	1899-12-31 01:04:00	-8.5	-4	-8	-4.375	-2.58333	-4.875	1	1	1
2012.12.12	1899-12-31 03:04:00	-9.5	-4.5	-9
2012.12.12	1899-12-31 05:04:00	-9.5	-5	-9.5
2012.12.12	1899-12-31 07:04:00	-10	-5	-9.5
2012.12.12	1899-12-31 09:04:00	-9.5	-5	-9.5
2012.12.12	1899-12-31 11:04:00	-8	-5	-9
2012.12.12	1899-12-31 13:04:00	14	4	10.5
2012.12.12	1899-12-31 15:04:00	1	0.5	0.5
2012.12.12	1899-12-31 17:04:00	0	0	-1
2012.12.12	1899-12-31 19:04:00	-2	-1	-3
2012.12.12	1899-12-31 21:04:00	-4.5	-2.5	-5
2012.12.12	1899-12-31 23:04:00	-6	-3.5	-6
2012.12.13	1899-12-31 01:04:00	-7	-3.5	-7	-0.625	-1.75	-1.45833	1	1	1
2012.12.13	1899-12-31 03:04:00	-3.5	-3.5	-4
2012.12.13	1899-12-31 05:04:00	-2.5	-3	-3.5
2012.12.13	1899-12-31 07:04:00	-2	-3.5	-3
2012.12.13	1899-12-31 09:04:00	-3	-3.5	-3.5
2012.12.13	1899-12-31 11:04:00	-1	-3	-2
2012.12.13	1899-12-31 13:04:00	14	6	10.5
2012.12.13	1899-12-31 15:04:00	4.5	1	3.5
2012.12.13	1899-12-31 17:04:00	1.5	0	1
2012.12.13	1899-12-31 19:04:00	-2	-2	-2.5
2012.12.13	1899-12-31 21:04:00	-3.5	-3	-3.5
2012.12.13	1899-12-31 23:04:00	-3	-3	-3.5
2012.12.14	1899-12-31 01:04:00	-3	-3.5	-3	-0.75	-2.16667	-1.625	1	1	1
2012.12.14	1899-12-31 03:04:00	-5	-4	-5
2012.12.14	1899-12-31 05:04:00	-5	-4.5	-5.5
2012.12.14	1899-12-31 07:04:00	-3.5	-4	-4.5
2012.12.14	1899-12-31 09:04:00	-2	-3.5	-3
2012.12.14	1899-12-31 11:04:00	0.5	-2	-0.5
2012.12.14	1899-12-31 13:04:00	17.5	6.5	11
2012.12.14	1899-12-31 15:04:00	3	1	2.5
2012.12.14	1899-12-31 17:04:00	-0.5	-1.5	-0.5
2012.12.14	1899-12-31 19:04:00	-3	-3	-3
2012.12.14	1899-12-31 21:04:00	-4	-4	-4
2012.12.14	1899-12-31 23:04:00	-4	-3.5	-4
2012.12.15	1899-12-31 01:04:00	-6	-4.5	-6	-1.79167	-2.75	-2.54167	1	1	1
2012.12.15	1899-12-31 03:04:00	-6.5	-5	-6.5
2012.12.15	1899-12-31 05:04:00	-6.5	-5.5	-6.5
2012.12.15	1899-12-31 07:04:00	-6	-5.5	-6.5
2012.12.15	1899-12-31 09:04:00	-6	-5.5	-6.5
2012.12.15	1899-12-31 11:04:00	-5.5	-5	-6
2012.12.15	1899-12-31 13:04:00	16	6.5	11.5
2012.12.15	1899-12-31 15:04:00	4	1	3
2012.12.15	1899-12-31 17:04:00	2.5	0	2
2012.12.15	1899-12-31 19:04:00	-0.5	-1.5	-1
2012.12.15	1899-12-31 21:04:00	-3	-3.5	-3.5
2012.12.15	1899-12-31 23:04:00	-4	-4.5	-4.5
2012.12.16	1899-12-31 01:04:00	-5.5	-5.5	-5.5	-0.166667	-2.45833	-0.75	1	1	1
2012.12.16	1899-12-31 03:04:00	-3.5	-5	-4
2012.12.16	1899-12-31 05:04:00	-5	-5.5	-5
2012.12.16	1899-12-31 07:04:00	-4.5	-5.5	-4.5
2012.12.16	1899-12-31 09:04:00	-3.5	-5	-4
2012.12.16	1899-12-31 11:04:00	-1.5	-4	-2
2012.12.16	1899-12-31 13:04:00	20	9.5	15.5
2012.12.16	1899-12-31 15:04:00	5	1	5
2012.12.16	1899-12-31 17:04:00	4	0.5	3.5
2012.12.16	1899-12-31 19:04:00	-1.5	-3	-1.5
2012.12.16	1899-12-31 21:04:00	-3.5	-4	-3.5
2012.12.16	1899-12-31 23:04:00	-2.5	-3	-3
2012.12.17	1899-12-31 01:04:00	-3.5	-4	-3.5	-1.875	-2	-2.25	1	1	1
2012.12.17	1899-12-31 03:04:00	-5.5	-5.5	-5
2012.12.17	1899-12-31 05:04:00	-6	-5.5	-6
2012.12.17	1899-12-31 07:04:00	-6.5	-6	-6.5
2012.12.17	1899-12-31 09:04:00	-4	-4	-4.5
2012.12.17	1899-12-31 11:04:00	-4.5	-4.5	-4.5
2012.12.17	1899-12-31 13:04:00	17.5	11	14.5
2012.12.17	1899-12-31 15:04:00	2	2	1.5
2012.12.17	1899-12-31 17:04:00	-1.5	-0.5	-2
2012.12.17	1899-12-31 19:04:00	-3.5	-3	-3.5
2012.12.17	1899-12-31 21:04:00	-3.5	-2	-3.5
2012.12.17	1899-12-31 23:04:00	-3.5	-2	-4
2012.12.18	1899-12-31 01:04:00	-4.5	-2.5	-4.5	-0.916667	-2	-1.29167	1	0	1
2012.12.18	1899-12-31 03:04:00	-5	-3	-5
2012.12.18	1899-12-31 05:04:00	-3.5	-3	-4
2012.12.18	1899-12-31 07:04:00	-2.5	-4	-4
2012.12.18	1899-12-31 09:04:00	-3.5	-3.5	-4
2012.12.18	1899-12-31 11:04:00	-1.5	-3.5	-2.5
2012.12.18	1899-12-31 13:04:00	15.5	8.5	14.5
2012.12.18	1899-12-31 15:04:00	3	0	3.5
2012.12.18	1899-12-31 17:04:00	2	-1	1.5
2012.12.18	1899-12-31 19:04:00	-3	-3.5	-3
2012.12.18	1899-12-31 21:04:00	-3.5	-3.5	-3.5
2012.12.18	1899-12-31 23:04:00	-4.5	-5	-4.5
2012.12.19	1899-12-31 01:04:00	-5	-4.5	-5	-2.625	-3.125	-3.08333	1	1	1
2012.12.19	1899-12-31 03:04:00	-6.5	-6	-6.5
2012.12.19	1899-12-31 05:04:00	-8	-6.5	-7.5
2012.12.19	1899-12-31 07:04:00	-9.5	-7.5	-9
2012.12.19	1899-12-31 09:04:00	-9	-7.5	-8.5
2012.12.19	1899-12-31 11:04:00	-4	-5	-7
2012.12.19	1899-12-31 13:04:00	19.5	13	16
2012.12.19	1899-12-31 15:04:00	6.5	2.5	6.5
2012.12.19	1899-12-31 17:04:00	-0.5	-1	-0.5
2012.12.19	1899-12-31 19:04:00	-3	-3.5	-3.5
2012.12.19	1899-12-31 21:04:00	-5.5	-5.5	-5.5
2012.12.19	1899-12-31 23:04:00	-6.5	-6	-6.5
2012.12.20	1899-12-31 01:04:00	-8	-7	-8	-6.33333	-4.91667	-6.58333	0	0	0
2012.12.20	1899-12-31 03:04:00	-9	-6.5	-9
2012.12.20	1899-12-31 05:04:00	-9	-7.5	-9
2012.12.20	1899-12-31 07:04:00	-10.5	-8.5	-10.5
2012.12.20	1899-12-31 09:04:00	-10.5	-8	-10.5
2012.12.20	1899-12-31 11:04:00	-8.5	-6	-9
2012.12.20	1899-12-31 13:04:00	11	7	10
2012.12.20	1899-12-31 15:04:00	-3.5	-3	-3.5
2012.12.20	1899-12-31 17:04:00	-6.5	-4.5	-6.5
2012.12.20	1899-12-31 19:04:00	-7	-5	-7.5
2012.12.20	1899-12-31 21:04:00	-7	-5	-7.5
2012.12.20	1899-12-31 23:04:00	-7.5	-5	-8
2012.12.21	1899-12-31 01:04:00	-7.5	-5.5	-8.5	-5.33333	-3.58333	-6	0	0	0
2012.12.21	1899-12-31 03:04:00	-7.5	-5	-8
2012.12.21	1899-12-31 05:04:00	-8	-5.5	-8.5
2012.12.21	1899-12-31 07:04:00	-8.5	-5.5	-9
2012.12.21	1899-12-31 09:04:00	-7	-4.5	-7.5
2012.12.21	1899-12-31 11:04:00	-3.5	-2	-5
2012.12.21	1899-12-31 13:04:00	-1.5	-1	-2.5
2012.12.21	1899-12-31 15:04:00	-1	-0.5	-2
2012.12.21	1899-12-31 17:04:00	-2.5	-2	-3
2012.12.21	1899-12-31 19:04:00	-4.5	-3.5	-5
2012.12.21	1899-12-31 21:04:00	-6	-4	-6
2012.12.21	1899-12-31 23:04:00	-6.5	-4	-7
2012.12.22	1899-12-31 01:04:00	-7	-3.5	-7.5	-5.41667	-2.70833	-6.16667	0	0	0
2012.12.22	1899-12-31 03:04:00	-7	-3.5	-8
2012.12.22	1899-12-31 05:04:00	-8	-3.5	-9
2012.12.22	1899-12-31 07:04:00	-8.5	-3.5	-9.5
2012.12.22	1899-12-31 09:04:00	-7.5	-3.5	-8.5
2012.12.22	1899-12-31 11:04:00	-5.5	-3	-6.5
2012.12.22	1899-12-31 13:04:00	3	0	4
2012.12.22	1899-12-31 15:04:00	-1.5	-0.5	-2.5
2012.12.22	1899-12-31 17:04:00	-2.5	-1.5	-3.5
2012.12.22	1899-12-31 19:04:00	-6	-3	-7
2012.12.22	1899-12-31 21:04:00	-7	-3.5	-7.5
2012.12.22	1899-12-31 23:04:00	-7.5	-3.5	-8.5
2012.12.23	1899-12-31 01:04:00	-8	-3.5	-8.5	-6.375	-3.58333	-6.83333	0	0	0
2012.12.23	1899-12-31 03:04:00	-8.5	-4	-9
2012.12.23	1899-12-31 05:04:00	-9	-4	-10
2012.12.23	1899-12-31 07:04:00	-10	-4.5	-11
2012.12.23	1899-12-31 09:04:00	-10.5	-5	-11
2012.12.23	1899-12-31 11:04:00	-8.5	-5	-10
2012.12.23	1899-12-31 13:04:00	3.5	0.5	3.5
2012.12.23	1899-12-31 15:04:00	-3.5	-0.5	-3.5
2012.12.23	1899-12-31 17:04:00	-4.5	-3.5	-5
2012.12.23	1899-12-31 19:04:00	-6	-4	-6
2012.12.23	1899-12-31 21:04:00	-6	-4.5	-6
2012.12.23	1899-12-31 23:04:00	-5.5	-5	-5.5
2012.12.24	1899-12-31 01:04:00	-4.5	-4.5	-4.5	-2.625	-3.95833	-3.25	1	0	1
2012.12.24	1899-12-31 03:04:00	-5.5	-5	-5.5
2012.12.24	1899-12-31 05:04:00	-6.5	-5.5	-7
2012.12.24	1899-12-31 07:04:00	-7	-5.5	-7.5
2012.12.24	1899-12-31 09:04:00	-7	-5.5	-7.5
2012.12.24	1899-12-31 11:04:00	-4.5	-5.5	-6.5
2012.12.24	1899-12-31 13:04:00	17	1.5	13.5
2012.12.24	1899-12-31 15:04:00	2.5	0	2.5
2012.12.24	1899-12-31 17:04:00	-0.5	-2	-1
2012.12.24	1899-12-31 19:04:00	-4	-4.5	-4
2012.12.24	1899-12-31 21:04:00	-4.5	-5	-5
2012.12.24	1899-12-31 23:04:00	-7	-6	-6.5
2012.12.25	1899-12-31 01:04:00	-8	-6.5	-8	-6.5	-5.375	-6.58333	0	0	0
2012.12.25	1899-12-31 03:04:00	-9	-7.5	-8.5
2012.12.25	1899-12-31 05:04:00	-9.5	-7.5	-9.5
2012.12.25	1899-12-31 07:04:00	-9.5	-8	-9.5
2012.12.25	1899-12-31 09:04:00	-8.5	-8	-9
2012.12.25	1899-12-31 11:04:00	-8.5	-7.5	-9
2012.12.25	1899-12-31 13:04:00	14	4.5	13
2012.12.25	1899-12-31 15:04:00	-4	-1	-3.5
2012.12.25	1899-12-31 17:04:00	-6.5	-5	-6.5
2012.12.25	1899-12-31 19:04:00	-10	-6.5	-9.5
2012.12.25	1899-12-31 21:04:00	-9	-6	-9.5
2012.12.25	1899-12-31 23:04:00	-9.5	-5.5	-9.5
2012.12.26	1899-12-31 01:04:00	-9.5	-5.5	-9.5	-7.29167	-6.45833	-7.91667	0	0	0
2012.12.26	1899-12-31 03:04:00	-9	-5.5	-10
2012.12.26	1899-12-31 05:04:00	-9.5	-5.5	-10
2012.12.26	1899-12-31 07:04:00	-9.5	-6	-10.5
2012.12.26	1899-12-31 09:04:00	-10.5	-6	-11
2012.12.26	1899-12-31 11:04:00	-10.5	-6	-11
2012.12.26	1899-12-31 13:04:00	5	-3.5	1.5
2012.12.26	1899-12-31 15:04:00	-4.5	-5	-4.5
2012.12.26	1899-12-31 17:04:00	-5.5	-7	-6
2012.12.26	1899-12-31 19:04:00	-8.5	-10	-8.5
2012.12.26	1899-12-31 21:04:00	-8	-9	-8
2012.12.26	1899-12-31 23:04:00	-7.5	-8.5	-7.5
2012.12.27	1899-12-31 01:04:00	-8	-9.5	-8.5	-4.25	-6.41667	-5.20833	0	0	0
2012.12.27	1899-12-31 03:04:00	-10	-12	-10
2012.12.27	1899-12-31 05:04:00	-7.5	-8.5	-8
2012.12.27	1899-12-31 07:04:00	-8.5	-11	-9
2012.12.27	1899-12-31 09:04:00	-7.5	-8.5	-8
2012.12.27	1899-12-31 11:04:00	-4	-5.5	-5
2012.12.27	1899-12-31 13:04:00	8.5	1	2.5
2012.12.27	1899-12-31 15:04:00	-1	-2	-1.5
2012.12.27	1899-12-31 17:04:00	-1.5	-3	-2
2012.12.27	1899-12-31 19:04:00	-2.5	-4	-3
2012.12.27	1899-12-31 21:04:00	-3.5	-5.5	-4
2012.12.27	1899-12-31 23:04:00	-5.5	-8.5	-6
2012.12.28	1899-12-31 01:04:00	-5.5	-9	-6	-2	-5	-2.625	1	1	1
2012.12.28	1899-12-31 03:04:00	-5	-7.5	-5.5
2012.12.28	1899-12-31 05:04:00	-5.5	-9	-5.5
2012.12.28	1899-12-31 07:04:00	-4.5	-8	-5
2012.12.28	1899-12-31 09:04:00	-2.5	-4.5	-3.5
2012.12.28	1899-12-31 11:04:00	-1	-3	-1.5
2012.12.28	1899-12-31 13:04:00	17	6.5	13
2012.12.28	1899-12-31 15:04:00	5.5	4.5	5
2012.12.28	1899-12-31 17:04:00	-1	-3.5	-1
2012.12.28	1899-12-31 19:04:00	-4	-6	-4.5
2012.12.28	1899-12-31 21:04:00	-8	-9.5	-8
2012.12.28	1899-12-31 23:04:00	-9.5	-11	-9
2012.12.29	1899-12-31 01:04:00	-9.5	-11.5	-9.5	-8	-10.2083	-8.79167	0	0	0
2012.12.29	1899-12-31 03:04:00	-9.5	-11.5	-10
2012.12.29	1899-12-31 05:04:00	-9.5	-11	-10
2012.12.29	1899-12-31 07:04:00	-9.5	-11.5	-10
2012.12.29	1899-12-31 09:04:00	-10	-11	-10.5
2012.12.29	1899-12-31 11:04:00	-7	-9	-9
2012.12.29	1899-12-31 13:04:00	4.5	-4.5	0.5
2012.12.29	1899-12-31 15:04:00	-6.5	-6.5	-6.5
2012.12.29	1899-12-31 17:04:00	-8.5	-9.5	-9
2012.12.29	1899-12-31 19:04:00	-9.5	-11.5	-10
2012.12.29	1899-12-31 21:04:00	-10.5	-12.5	-10.5
2012.12.29	1899-12-31 23:04:00	-10.5	-12.5	-11
2012.12.30	1899-12-31 01:04:00	-11	-14	-12	-8.91667	-10.75	-9.66667	0	0	0
2012.12.30	1899-12-31 03:04:00	-11	-13	-11.5
2012.12.30	1899-12-31 05:04:00	-11.5	-13.5	-12
2012.12.30	1899-12-31 07:04:00	-11	-13	-11.5
2012.12.30	1899-12-31 09:04:00	-10	-11.5	-11
2012.12.30	1899-12-31 11:04:00	-7.5	-9	-8.5
2012.12.30	1899-12-31 13:04:00	-2	-4.5	-4
2012.12.30	1899-12-31 15:04:00	-5.5	-5.5	-6
2012.12.30	1899-12-31 17:04:00	-6.5	-7.5	-7.5
2012.12.30	1899-12-31 19:04:00	-8.5	-10	-9
2012.12.30	1899-12-31 21:04:00	-10.5	-13	-11
2012.12.30	1899-12-31 23:04:00	-12	-14.5	-12
2012.12.31	1899-12-31 01:04:00	-12	-14.5	-12	-7	-8.83333	-7.75	0	0	0
2012.12.31	1899-12-31 03:04:00	-11	-13.5	-12
2012.12.31	1899-12-31 05:04:00	-10	-11.5	-10.5
2012.12.31	1899-12-31 07:04:00	-10	-12	-10.5
2012.12.31	1899-12-31 09:04:00	-9	-10	-10
2012.12.31	1899-12-31 11:04:00	-6.5	-8	-8
2012.12.31	1899-12-31 13:04:00	5.5	0.5	2.5
2012.12.31	1899-12-31 15:04:00	-3	-2.5	-3.5
2012.12.31	1899-12-31 17:04:00	-4	-4	-4.5
2012.12.31	1899-12-31 19:04:00	-6.5	-8.5	-6.5
2012.12.31	1899-12-31 21:04:00	-8	-10	-8.5
2012.12.31	1899-12-31 23:04:00	-9.5	-12	-9.5
2013.1.1	1899-12-31 01:04:00	-11	-14	-11	-5.54167	-8.91667	-7	0	0	0
2013.1.1	1899-12-31 03:04:00	-12	-15	-12
2013.1.1	1899-12-31 05:04:00	-12	-15	-12
2013.1.1	1899-12-31 07:04:00	-11.5	-14.5	-11.5
2013.1.1	1899-12-31 09:04:00	-11	-14	-11
2013.1.1	1899-12-31 11:04:00	-8	-9	-8.5
2013.1.1	1899-12-31 13:04:00	17	3.5	3.5
2013.1.1	1899-12-31 15:04:00	-1	-1	-2.5
2013.1.1	1899-12-31 17:04:00	-2	-3	-3
2013.1.1	1899-12-31 19:04:00	-5	-7.5	-5
2013.1.1	1899-12-31 21:04:00	-5	-9	-5.5
2013.1.1	1899-12-31 23:04:00	-5	-8.5	-5.5
2013.1.2	1899-12-31 01:04:00	0	-1.5	-1.5	-1.79167	-4.625	-2.75	1	1	1
2013.1.2	1899-12-31 03:04:00	-4	-7.5	-4.5
2013.1.2	1899-12-31 05:04:00	-3.5	-7	-3.5
2013.1.2	1899-12-31 07:04:00	-3.5	-6.5	-3.5
2013.1.2	1899-12-31 09:04:00	-3.5	-7	-3.5
2013.1.2	1899-12-31 11:04:00	2	0.5	0.5
2013.1.2	1899-12-31 13:04:00	20	8	12.5
2013.1.2	1899-12-31 15:04:00	-1	-1	-1
2013.1.2	1899-12-31 17:04:00	-3	-4	-3
2013.1.2	1899-12-31 19:04:00	-7.5	-9	-7.5
2013.1.2	1899-12-31 21:04:00	-8.5	-10	-9
2013.1.2	1899-12-31 23:04:00	-9	-10.5	-9
2013.1.3	1899-12-31 01:04:00	-9.5	-11	-9.5	-8.58333	-10.75	-9.29167	0	0	0
2013.1.3	1899-12-31 03:04:00	-9.5	-11.5	-10
2013.1.3	1899-12-31 05:04:00	-10	-11.5	-10.5
2013.1.3	1899-12-31 07:04:00	-10.5	-12.5	-11
2013.1.3	1899-12-31 09:04:00	-11	-12.5	-11
2013.1.3	1899-12-31 11:04:00	-10.5	-12.5	-11
2013.1.3	1899-12-31 13:04:00	4.5	-5.5	-2
2013.1.3	1899-12-31 15:04:00	-7.5	-8	-7
2013.1.3	1899-12-31 17:04:00	-8	-9	-8
2013.1.3	1899-12-31 19:04:00	-9	-10.5	-9.5
2013.1.3	1899-12-31 21:04:00	-11	-12.5	-11
2013.1.3	1899-12-31 23:04:00	-11	-12	-11
2013.1.4	1899-12-31 01:04:00	-12.5	-14.5	-12	-5.91667	-8.58333	-7.04167	1	1	1
2013.1.4	1899-12-31 03:04:00	-14	-16	-13.5
2013.1.4	1899-12-31 05:04:00	-13.5	-16	-13.5
2013.1.4	1899-12-31 07:04:00	-14	-16.5	-13.5
2013.1.4	1899-12-31 09:04:00	-13	-15.5	-13.5
2013.1.4	1899-12-31 11:04:00	-7	-10	-8.5
2013.1.4	1899-12-31 13:04:00	17.5	6	6.5
2013.1.4	1899-12-31 15:04:00	1.5	1.5	1
2013.1.4	1899-12-31 17:04:00	2	2	1.5
2013.1.4	1899-12-31 19:04:00	-3.5	-5	-4
2013.1.4	1899-12-31 21:04:00	-6	-8.5	-6.5
2013.1.4	1899-12-31 23:04:00	-8.5	-10.5	-8.5
2013.1.5	1899-12-31 01:04:00	-9	-12	-9.5	-7.29167	-10.2083	-8.41667	0	0	0
2013.1.5	1899-12-31 03:04:00	-10	-13	-10.5
2013.1.5	1899-12-31 05:04:00	-11.5	-14	-11.5
2013.1.5	1899-12-31 07:04:00	-12	-14.5	-12
2013.1.5	1899-12-31 09:04:00	-12.5	-14.5	-12.5
2013.1.5	1899-12-31 11:04:00	-10.5	-12.5	-11.5
2013.1.5	1899-12-31 13:04:00	11.5	-1.5	0.5
2013.1.5	1899-12-31 15:04:00	-2.5	-3	-2.5
2013.1.5	1899-12-31 17:04:00	-4.5	-5.5	-5
2013.1.5	1899-12-31 19:04:00	-6	-7.5	-6.5
2013.1.5	1899-12-31 21:04:00	-9.5	-11.5	-9.5
2013.1.5	1899-12-31 23:04:00	-11	-13	-10.5
2013.1.6	1899-12-31 01:04:00	-12	-14	-12	-7.91667	-9.83333	-8.83333	0	0	0
2013.1.6	1899-12-31 03:04:00	-10.5	-12	-11
2013.1.6	1899-12-31 05:04:00	-11	-12.5	-11
2013.1.6	1899-12-31 07:04:00	-12.5	-14.5	-12.5
2013.1.6	1899-12-31 09:04:00	-12.5	-14.5	-12.5
2013.1.6	1899-12-31 11:04:00	-10.5	-12.5	-11
2013.1.6	1899-12-31 13:04:00	7.5	-1	-0.5
2013.1.6	1899-12-31 15:04:00	-3	-3	-3.5
2013.1.6	1899-12-31 17:04:00	-4.5	-5	-5
2013.1.6	1899-12-31 19:04:00	-7.5	-8.5	-8
2013.1.6	1899-12-31 21:04:00	-9	-10	-9
2013.1.6	1899-12-31 23:04:00	-9.5	-10.5	-10
2013.1.7	1899-12-31 01:04:00	-10.5	-11.5	-10.5	-7.91667	-9.66667	-8.66667	0	0	0
2013.1.7	1899-12-31 03:04:00	-12.5	-14.5	-12
2013.1.7	1899-12-31 05:04:00	-11	-12	-11
2013.1.7	1899-12-31 07:04:00	-13	-15	-13
2013.1.7	1899-12-31 09:04:00	-13	-14.5	-13
2013.1.7	1899-12-31 11:04:00	-11	-13	-11.5
2013.1.7	1899-12-31 13:04:00	7.5	-1	0
2013.1.7	1899-12-31 15:04:00	-4	-4	-4
2013.1.7	1899-12-31 17:04:00	-5	-5.5	-5.5
2013.1.7	1899-12-31 19:04:00	-6.5	-7.5	-7
2013.1.7	1899-12-31 21:04:00	-7.5	-8.5	-8
2013.1.7	1899-12-31 23:04:00	-8.5	-9	-8.5
2013.1.8	1899-12-31 01:04:00	-8.5	-10	-9	-8.41667	-9.45833	-9.125	0	0	0
2013.1.8	1899-12-31 03:04:00	-9.5	-10.5	-9.5
2013.1.8	1899-12-31 05:04:00	-9.5	-11	-10
2013.1.8	1899-12-31 07:04:00	-10	-11.5	-10.5
2013.1.8	1899-12-31 09:04:00	-10	-11.5	-11
2013.1.8	1899-12-31 11:04:00	-7.5	-9	-9
2013.1.8	1899-12-31 13:04:00	-4	-4	-5.5
2013.1.8	1899-12-31 15:04:00	-6	-5	-6.5
2013.1.8	1899-12-31 17:04:00	-7.5	-7.5	-8
2013.1.8	1899-12-31 19:04:00	-9	-10.5	-9.5
2013.1.8	1899-12-31 21:04:00	-9.5	-11.5	-10
2013.1.8	1899-12-31 23:04:00	-10	-11.5	-11
2013.1.9	1899-12-31 01:04:00	-10	-11.5	-11	-9.04167	-10.2083	-9.54167	0	0	0
2013.1.9	1899-12-31 03:04:00	-12	-13.5	-12
2013.1.9	1899-12-31 05:04:00	-13	-14.5	-13
2013.1.9	1899-12-31 07:04:00	-12.5	-14	-13
2013.1.9	1899-12-31 09:04:00	-13.5	-15.5	-14
2013.1.9	1899-12-31 11:04:00	-10.5	-12	-11
2013.1.9	1899-12-31 13:04:00	-3	-3	-4.5
2013.1.9	1899-12-31 15:04:00	-4	-2.5	-4.5
2013.1.9	1899-12-31 17:04:00	-4	-4	-4.5
2013.1.9	1899-12-31 19:04:00	-6.5	-7.5	-7
2013.1.9	1899-12-31 21:04:00	-9.5	-11.5	-9.5
2013.1.9	1899-12-31 23:04:00	-10	-13	-10.5
2013.1.10	1899-12-31 01:04:00	-12	-15	-12	-7.95833	-9.625	-8.58333	0	0	0
2013.1.10	1899-12-31 03:04:00	-12.5	-15.5	-12.5
2013.1.10	1899-12-31 05:04:00	-12.5	-15.5	-12.5
2013.1.10	1899-12-31 07:04:00	-12	-15	-12.5
2013.1.10	1899-12-31 09:04:00	-12	-14.5	-12
2013.1.10	1899-12-31 11:04:00	-10	-12.5	-11
2013.1.10	1899-12-31 13:04:00	0.5	-1	-2
2013.1.10	1899-12-31 15:04:00	-2	-1	-3
2013.1.10	1899-12-31 17:04:00	-4	-4	-4.5
2013.1.10	1899-12-31 19:04:00	-6	-6.5	-6.5
2013.1.10	1899-12-31 21:04:00	-6.5	-7.5	-7
2013.1.10	1899-12-31 23:04:00	-6.5	-7.5	-7.5
2013.1.11	1899-12-31 01:04:00	-7.5	-9	-8	-8.375	-9.5	-8.83333	0	0	0
2013.1.11	1899-12-31 03:04:00	-10	-11.5	-10
2013.1.11	1899-12-31 05:04:00	-11	-13	-11
2013.1.11	1899-12-31 07:04:00	-11.5	-14	-11.5
2013.1.11	1899-12-31 09:04:00	-12	-14	-12
2013.1.11	1899-12-31 11:04:00	-8.5	-9.5	-9
2013.1.11	1899-12-31 13:04:00	-3.5	-3	-5
2013.1.11	1899-12-31 15:04:00	-5	-5	-6
2013.1.11	1899-12-31 17:04:00	-7	-7.5	-7.5
2013.1.11	1899-12-31 19:04:00	-7.5	-8.5	-8
2013.1.11	1899-12-31 21:04:00	-8.5	-9.5	-9
2013.1.11	1899-12-31 23:04:00	-8.5	-9.5	-9
2013.1.12	1899-12-31 01:04:00	-9.5	-10.5	-10	-9.25	-10.0833	-9.70833	0	0	0
2013.1.12	1899-12-31 03:04:00	-9.5	-11	-10
2013.1.12	1899-12-31 05:04:00	-12	-13.5	-12
2013.1.12	1899-12-31 07:04:00	-13.5	-15	-13.5
2013.1.12	1899-12-31 09:04:00	-12.5	-14	-13
2013.1.12	1899-12-31 11:04:00	-10	-10	-10.5
2013.1.12	1899-12-31 13:04:00	-4	-3	-5.5
2013.1.12	1899-12-31 15:04:00	-5	-4.5	-5.5
2013.1.12	1899-12-31 17:04:00	-5	-4.5	-5.5
2013.1.12	1899-12-31 19:04:00	-8	-9	-8
2013.1.12	1899-12-31 21:04:00	-10.5	-12.5	-11
2013.1.12	1899-12-31 23:04:00	-11.5	-13.5	-12
2013.1.13	1899-12-31 01:04:00	-12.5	-14.5	-12.5	-7.41667	-9.33333	-8.33333	0	0	0
2013.1.13	1899-12-31 03:04:00	-12.5	-14.5	-13
2013.1.13	1899-12-31 05:04:00	-12.5	-14.5	-13
2013.1.13	1899-12-31 07:04:00	-12.5	-15	-13.5
2013.1.13	1899-12-31 09:04:00	-11	-13	-11.5
2013.1.13	1899-12-31 11:04:00	-9	-11.5	-10
2013.1.13	1899-12-31 13:04:00	4	1.5	-1
2013.1.13	1899-12-31 15:04:00	-0.5	-1	-1
2013.1.13	1899-12-31 17:04:00	-1.5	-2	-2.5
2013.1.13	1899-12-31 19:04:00	-5	-7	-5.5
2013.1.13	1899-12-31 21:04:00	-7.5	-9.5	-7.5
2013.1.13	1899-12-31 23:04:00	-8.5	-11	-9
2013.1.14	1899-12-31 01:04:00	-10.5	-12.5	-10.5	-8.66667	-10.375	-8.91667	0	0	0
2013.1.14	1899-12-31 03:04:00	-12	-14	-11.5
2013.1.14	1899-12-31 05:04:00	-13	-15	-12.5
2013.1.14	1899-12-31 07:04:00	-13	-15.5	-12.5
2013.1.14	1899-12-31 09:04:00	-13	-15	-12.5
2013.1.14	1899-12-31 11:04:00	-11.5	-13	-11.5
2013.1.14	1899-12-31 13:04:00	3	0	-1.5
2013.1.14	1899-12-31 15:04:00	-3	-3	-3.5
2013.1.14	1899-12-31 17:04:00	-4.5	-5.5	-4.5
2013.1.14	1899-12-31 19:04:00	-7	-9	-7
2013.1.14	1899-12-31 21:04:00	-10	-12	-10
2013.1.14	1899-12-31 23:04:00	-9.5	-10	-9.5
2013.1.15	1899-12-31 01:04:00	-11	-12.5	-11	-8.66667	-10.2083	-9	0	0	0
2013.1.15	1899-12-31 03:04:00	-12.5	-14.5	-12.5
2013.1.15	1899-12-31 05:04:00	-13.5	-15.5	-13
2013.1.15	1899-12-31 07:04:00	-14	-15.5	-13.5
2013.1.15	1899-12-31 09:04:00	-13.5	-15	-13.5
2013.1.15	1899-12-31 11:04:00	-11.5	-13	-12
2013.1.15	1899-12-31 13:04:00	2.5	0	-0.5
2013.1.15	1899-12-31 15:04:00	-2	-1.5	-2
2013.1.15	1899-12-31 17:04:00	-3.5	-4.5	-4.5
2013.1.15	1899-12-31 19:04:00	-6	-8	-6.5
2013.1.15	1899-12-31 21:04:00	-8.5	-10	-8.5
2013.1.15	1899-12-31 23:04:00	-10.5	-12.5	-10.5
2013.1.16	1899-12-31 01:04:00	-12	-13.5	-11.5	-8.79167	-10.0833	-9.20833	0	0	0
2013.1.16	1899-12-31 03:04:00	-12.5	-15	-12.5
2013.1.16	1899-12-31 05:04:00	-14	-15.5	-13.5
2013.1.16	1899-12-31 07:04:00	-15	-16.5	-14.5
2013.1.16	1899-12-31 09:04:00	-13	-14.5	-14
2013.1.16	1899-12-31 11:04:00	-11.5	-12.5	-11.5
2013.1.16	1899-12-31 13:04:00	2.5	0	-1
2013.1.16	1899-12-31 15:04:00	-2.5	-2.5	-3
2013.1.16	1899-12-31 17:04:00	-3.5	-4	-4
2013.1.16	1899-12-31 19:04:00	-7.5	-9	-7.5
2013.1.16	1899-12-31 21:04:00	-9	-10	-9.5
2013.1.16	1899-12-31 23:04:00	-7.5	-8	-8
2013.1.17	1899-12-31 01:04:00	-7.5	-8	-8	-6.33333	-7.33333	-6.79167	0	0	0
2013.1.17	1899-12-31 03:04:00	-7.5	-8	-8
2013.1.17	1899-12-31 05:04:00	-8	-8.5	-8.5
2013.1.17	1899-12-31 07:04:00	-9	-9.5	-9
2013.1.17	1899-12-31 09:04:00	-9	-10	-9
2013.1.17	1899-12-31 11:04:00	-10	-11	-10
2013.1.17	1899-12-31 13:04:00	3.5	1	0
2013.1.17	1899-12-31 15:04:00	-1.5	-1	-2
2013.1.17	1899-12-31 17:04:00	-3	-4	-3.5
2013.1.17	1899-12-31 19:04:00	-6	-7.5	-6
2013.1.17	1899-12-31 21:04:00	-8	-10	-8
2013.1.17	1899-12-31 23:04:00	-10	-11.5	-9.5
2013.1.18	1899-12-31 01:04:00	-10	-12	-10	-4.08333	-5.83333	-5	1	1	1
2013.1.18	1899-12-31 03:04:00	-10	-12	-10.5
2013.1.18	1899-12-31 05:04:00	-10.5	-12.5	-10.5
2013.1.18	1899-12-31 07:04:00	-10	-12.5	-10.5
2013.1.18	1899-12-31 09:04:00	-9	-11	-9.5
2013.1.18	1899-12-31 11:04:00	-4.5	-6.5	-5
2013.1.18	1899-12-31 13:04:00	10.5	7.5	4.5
2013.1.18	1899-12-31 15:04:00	4.5	4	3.5
2013.1.18	1899-12-31 17:04:00	1.5	0.5	0.5
2013.1.18	1899-12-31 19:04:00	-2.5	-3.5	-3
2013.1.18	1899-12-31 21:04:00	-4	-5	-4
2013.1.18	1899-12-31 23:04:00	-5	-7	-5.5
2013.1.19	1899-12-31 01:04:00	-4.5	-7	-5	0.791667	-1.5	-0.166667	1	1	1
2013.1.19	1899-12-31 03:04:00	-5	-7.5	-5.5
2013.1.19	1899-12-31 05:04:00	-2.5	-5	-2.5
2013.1.19	1899-12-31 07:04:00	-2	-5	-2
2013.1.19	1899-12-31 09:04:00	-2.5	-5.5	-3.5
2013.1.19	1899-12-31 11:04:00	0.5	-2	-1
2013.1.19	1899-12-31 13:04:00	14	10.5	8.5
2013.1.19	1899-12-31 15:04:00	7	5.5	6
2013.1.19	1899-12-31 17:04:00	5.5	4	4.5
2013.1.19	1899-12-31 19:04:00	1	-0.5	1
2013.1.19	1899-12-31 21:04:00	-0.5	-2.5	-1
2013.1.19	1899-12-31 23:04:00	-1.5	-3	-1.5
2013.1.20	1899-12-31 01:04:00	-1.5	-4.5	-2	-4.625	-6.25	-5.16667	0	0	0
2013.1.20	1899-12-31 03:04:00	-2.5	-5.5	-3
2013.1.20	1899-12-31 05:04:00	-3	-6.5	-3.5
2013.1.20	1899-12-31 07:04:00	-7	-9.5	-7.5
2013.1.20	1899-12-31 09:04:00	-9	-10.5	-9
2013.1.20	1899-12-31 11:04:00	-6	-7.5	-6.5
2013.1.20	1899-12-31 13:04:00	3	1.5	0
2013.1.20	1899-12-31 15:04:00	-3.5	-4	-3.5
2013.1.20	1899-12-31 17:04:00	-5.5	-6	-6
2013.1.20	1899-12-31 19:04:00	-6.5	-7.5	-7
2013.1.20	1899-12-31 21:04:00	-7	-7.5	-7
2013.1.20	1899-12-31 23:04:00	-7	-7.5	-7
2013.1.21	1899-12-31 01:04:00	-6.5	-7	-7	-5.25	-5.625	-6.04167	0	0	0
2013.1.21	1899-12-31 03:04:00	-6.5	-6.5	-7
2013.1.21	1899-12-31 05:04:00	-6	-6.5	-6.5
2013.1.21	1899-12-31 07:04:00	-8	-8	-8.5
2013.1.21	1899-12-31 09:04:00	-9	-9	-9.5
2013.1.21	1899-12-31 11:04:00	-8.5	-8.5	-9.5
2013.1.21	1899-12-31 13:04:00	0	-2	-2
2013.1.21	1899-12-31 15:04:00	-0.5	-1.5	-2
2013.1.21	1899-12-31 17:04:00	-2.5	-3	-3.5
2013.1.21	1899-12-31 19:04:00	-5	-5	-5.5
2013.1.21	1899-12-31 21:04:00	-5.5	-5.5	-6
2013.1.21	1899-12-31 23:04:00	-5	-5	-5.5
2013.1.22	1899-12-31 01:04:00	-5.5	-5.5	-6	-5.58333	-5.33333	-5.79167	0	0	0
2013.1.22	1899-12-31 03:04:00	-5	-5	-5.5
2013.1.22	1899-12-31 05:04:00	-6	-5.5	-6.5
2013.1.22	1899-12-31 07:04:00	-7	-6.5	-7
2013.1.22	1899-12-31 09:04:00	-8	-7	-8
2013.1.22	1899-12-31 11:04:00	-6	-5.5	-6
2013.1.22	1899-12-31 13:04:00	-1.5	-2	-2
2013.1.22	1899-12-31 15:04:00	-2	-2.5	-2.5
2013.1.22	1899-12-31 17:04:00	-3	-3	-3
2013.1.22	1899-12-31 19:04:00	-5	-5.5	-5.5
2013.1.22	1899-12-31 21:04:00	-8	-7	-8
2013.1.22	1899-12-31 23:04:00	-10	-9	-9.5
2013.1.23	1899-12-31 01:04:00	-11	-10	-11	-6.375	-7.58333	-7.45833	0	0	0
2013.1.23	1899-12-31 03:04:00	-11.5	-10.5	-11.5
2013.1.23	1899-12-31 05:04:00	-12	-11	-11.5
2013.1.23	1899-12-31 07:04:00	-12.5	-11.5	-12.5
2013.1.23	1899-12-31 09:04:00	-11.5	-11	-12
2013.1.23	1899-12-31 11:04:00	-10	-10	-10
2013.1.23	1899-12-31 13:04:00	9.5	-1	0.5
2013.1.23	1899-12-31 15:04:00	0	-2.5	-1
2013.1.23	1899-12-31 17:04:00	0	-2.5	-1.5
2013.1.23	1899-12-31 19:04:00	-4	-5	-4.5
2013.1.23	1899-12-31 21:04:00	-6	-7	-6.5
2013.1.23	1899-12-31 23:04:00	-7.5	-9	-8
2013.1.24	1899-12-31 01:04:00	-9	-9.5	-9	-7.29167	-8.5	-7.79167	0	0	0
2013.1.24	1899-12-31 03:04:00	-10	-11	-10
2013.1.24	1899-12-31 05:04:00	-11.5	-12	-11.5
2013.1.24	1899-12-31 07:04:00	-12.5	-13	-12.5
2013.1.24	1899-12-31 09:04:00	-13	-13	-13
2013.1.24	1899-12-31 11:04:00	-12.5	-12.5	-9
2013.1.24	1899-12-31 13:04:00	5.5	-3	-1.5
2013.1.24	1899-12-31 15:04:00	-2	-3.5	-2.5
2013.1.24	1899-12-31 17:04:00	-2.5	-3.5	-3.5
2013.1.24	1899-12-31 19:04:00	-5	-5.5	-5.5
2013.1.24	1899-12-31 21:04:00	-7	-7.5	-7.5
2013.1.24	1899-12-31 23:04:00	-8	-8	-8
2013.1.25	1899-12-31 01:04:00	-7.5	-8	-8	-6.625	-7.83333	-6.79167	0	0	0
2013.1.25	1899-12-31 03:04:00	-8.5	-9	-8.5
2013.1.25	1899-12-31 05:04:00	-11	-11.5	-10.5
2013.1.25	1899-12-31 07:04:00	-12.5	-13	-12
2013.1.25	1899-12-31 09:04:00	-12.5	-13	-12.5
2013.1.25	1899-12-31 11:04:00	-10	-11	-3
2013.1.25	1899-12-31 13:04:00	6.5	-2	-1
2013.1.25	1899-12-31 15:04:00	-2.5	-4	-3
2013.1.25	1899-12-31 17:04:00	-3.5	-4	-4
2013.1.25	1899-12-31 19:04:00	-5.5	-5.5	-5.5
2013.1.25	1899-12-31 21:04:00	-6	-6.5	-6.5
2013.1.25	1899-12-31 23:04:00	-6.5	-6.5	-7
2013.1.26	1899-12-31 01:04:00	-7	-6.5	-7.5	-6.83333	-6.54167	-6.625	0	0	0
2013.1.26	1899-12-31 03:04:00	-8.5	-7.5	-8.5
2013.1.26	1899-12-31 05:04:00	-9.5	-8.5	-10
2013.1.26	1899-12-31 07:04:00	-11.5	-10	-11.5
2013.1.26	1899-12-31 09:04:00	-12	-10.5	-12
2013.1.26	1899-12-31 11:04:00	-11	-10.5	-3.5
2013.1.26	1899-12-31 13:04:00	-0.5	-3.5	-3
2013.1.26	1899-12-31 15:04:00	-2	-2	-2
2013.1.26	1899-12-31 17:04:00	-3	-3.5	-3.5
2013.1.26	1899-12-31 19:04:00	-5	-5	-5.5
2013.1.26	1899-12-31 21:04:00	-6	-5.5	-6
2013.1.26	1899-12-31 23:04:00	-6	-5.5	-6.5
2013.1.27	1899-12-31 01:04:00	-7.5	-6.5	-7.5	-6.25	-6.375	-6.125	0	0	0
2013.1.27	1899-12-31 03:04:00	-7	-6.5	-7
2013.1.27	1899-12-31 05:04:00	-7.5	-7	-8
2013.1.27	1899-12-31 07:04:00	-10.5	-9.5	-10.5
2013.1.27	1899-12-31 09:04:00	-10	-9	-10.5
2013.1.27	1899-12-31 11:04:00	-9.5	-8.5	-1.5
2013.1.27	1899-12-31 13:04:00	2.5	-2.5	-1
2013.1.27	1899-12-31 15:04:00	-2.5	-3.5	-3
2013.1.27	1899-12-31 17:04:00	-4	-4.5	-4
2013.1.27	1899-12-31 19:04:00	-6	-6	-6.5
2013.1.27	1899-12-31 21:04:00	-6.5	-6.5	-7
2013.1.27	1899-12-31 23:04:00	-6.5	-6.5	-7
2013.1.28	1899-12-31 01:04:00	-7.5	-7	-7.5	-5.58333	-6.66667	-5.54167	1	0	0
2013.1.28	1899-12-31 03:04:00	-7.5	-7.5	-8
2013.1.28	1899-12-31 05:04:00	-7	-6.5	-7.5
2013.1.28	1899-12-31 07:04:00	-10	-9	-9.5
2013.1.28	1899-12-31 09:04:00	-10	-9.5	-10.5
2013.1.28	1899-12-31 11:04:00	-8.5	-9	1.5
2013.1.28	1899-12-31 13:04:00	6	-1	0
2013.1.28	1899-12-31 15:04:00	1	0	0
2013.1.28	1899-12-31 17:04:00	-0.5	-3	-1.5
2013.1.28	1899-12-31 19:04:00	-5	-7	-5.5
2013.1.28	1899-12-31 21:04:00	-8	-9.5	-8
2013.1.28	1899-12-31 23:04:00	-10	-11	-10
2013.1.29	1899-12-31 01:04:00	-11	-12	-11	-6.16667	-8.25	-5.875	1	1	1
2013.1.29	1899-12-31 03:04:00	-12.5	-13.5	-12
2013.1.29	1899-12-31 05:04:00	-12.5	-13.5	-12.5
2013.1.29	1899-12-31 07:04:00	-13	-14	-13
2013.1.29	1899-12-31 09:04:00	-12	-13.5	-12.5
2013.1.29	1899-12-31 11:04:00	-9.5	-11	5
2013.1.29	1899-12-31 13:04:00	11	1	2
2013.1.29	1899-12-31 15:04:00	3	1.5	2.5
2013.1.29	1899-12-31 17:04:00	-1	-3	-1.5
2013.1.29	1899-12-31 19:04:00	-4	-5.5	-4.5
2013.1.29	1899-12-31 21:04:00	-5	-6.5	-5.5
2013.1.29	1899-12-31 23:04:00	-7.5	-9	-7.5
2013.1.30	1899-12-31 01:04:00	-9	-10.5	-9.5	-5	-6.91667	-4.625	1	1	1
2013.1.30	1899-12-31 03:04:00	-9	-10.5	-9
2013.1.30	1899-12-31 05:04:00	-11	-12	-11
2013.1.30	1899-12-31 07:04:00	-11.5	-13	-11.5
2013.1.30	1899-12-31 09:04:00	-10	-11.5	-10.5
2013.1.30	1899-12-31 11:04:00	-8.5	-10	7
2013.1.30	1899-12-31 13:04:00	10	1	1.5
2013.1.30	1899-12-31 15:04:00	1.5	0.5	1
2013.1.30	1899-12-31 17:04:00	0.5	-0.5	0
2013.1.30	1899-12-31 19:04:00	-3	-4	-3.5
2013.1.30	1899-12-31 21:04:00	-4	-5	-4
2013.1.30	1899-12-31 23:04:00	-6	-7.5	-6
2013.1.31	1899-12-31 01:04:00	-7	-8	-7	-3.91667	-6.25	-3.125	1	1	1
2013.1.31	1899-12-31 03:04:00	-7	-8.5	-7
2013.1.31	1899-12-31 05:04:00	-9	-10	-9
2013.1.31	1899-12-31 07:04:00	-9.5	-11	-9
2013.1.31	1899-12-31 09:04:00	-7.5	-10	-8
2013.1.31	1899-12-31 11:04:00	-5.5	-8.5	11.5
2013.1.31	1899-12-31 13:04:00	10	3	3.5
2013.1.31	1899-12-31 15:04:00	4.5	3.5	3.5
2013.1.31	1899-12-31 17:04:00	0.5	-2	0
2013.1.31	1899-12-31 19:04:00	-3.5	-6	-3.5
2013.1.31	1899-12-31 21:04:00	-5.5	-8	-5.5
2013.1.31	1899-12-31 23:04:00	-7.5	-9.5	-7
2013.2.1	1899-12-31 01:04:00	-8	-10.5	-8	-3.33333	-5.70833	-2.58333	1	1	1
2013.2.1	1899-12-31 03:04:00	-8.5	-11	-8.5
2013.2.1	1899-12-31 05:04:00	-10	-12	-10
2013.2.1	1899-12-31 07:04:00	-9.5	-12	-9.5
2013.2.1	1899-12-31 09:04:00	-6.5	-8.5	-7.5
2013.2.1	1899-12-31 11:04:00	-5	-7.5	12
2013.2.1	1899-12-31 13:04:00	15	7.5	7.5
2013.2.1	1899-12-31 15:04:00	5.5	4.5	5.5
2013.2.1	1899-12-31 17:04:00	2	0.5	2
2013.2.1	1899-12-31 19:04:00	-3	-4.5	-3
2013.2.1	1899-12-31 21:04:00	-5	-6.5	-5
2013.2.1	1899-12-31 23:04:00	-7	-8.5	-6.5
2013.2.2	1899-12-31 01:04:00	-8	-9.5	-8	-4.70833	-6.5	-4.125	1	1	1
2013.2.2	1899-12-31 03:04:00	-9	-10.5	-8.5
2013.2.2	1899-12-31 05:04:00	-9.5	-11	-9.5
2013.2.2	1899-12-31 07:04:00	-10.5	-12	-10
2013.2.2	1899-12-31 09:04:00	-9.5	-11	-10
2013.2.2	1899-12-31 11:04:00	-7.5	-9	6
2013.2.2	1899-12-31 13:04:00	9.5	3	3.5
2013.2.2	1899-12-31 15:04:00	2.5	2.5	2.5
2013.2.2	1899-12-31 17:04:00	0	-1	-0.5
2013.2.2	1899-12-31 19:04:00	-3.5	-5	-3.5
2013.2.2	1899-12-31 21:04:00	-5	-6.5	-5
2013.2.2	1899-12-31 23:04:00	-6	-8	-6.5
2013.2.3	1899-12-31 01:04:00	-4.5	-7.5	-5	-0.5	-2.375	0.166667	1	1	1
2013.2.3	1899-12-31 03:04:00	-3	-5	-3.5
2013.2.3	1899-12-31 05:04:00	-2	-3.5	-2.5
2013.2.3	1899-12-31 07:04:00	-2.5	-3.5	-2.5
2013.2.3	1899-12-31 09:04:00	-1.5	-2.5	-2
2013.2.3	1899-12-31 11:04:00	-1.5	-3.5	16.5
2013.2.3	1899-12-31 13:04:00	14	8	7
2013.2.3	1899-12-31 15:04:00	3.5	4	3
2013.2.3	1899-12-31 17:04:00	2.5	2	2
2013.2.3	1899-12-31 19:04:00	-1.5	-3.5	-1.5
2013.2.3	1899-12-31 21:04:00	-4	-6	-4
2013.2.3	1899-12-31 23:04:00	-5.5	-7.5	-5.5
2013.2.4	1899-12-31 01:04:00	-7	-9	-6.5	-2.29167	-4.25	-1.33333	1	1	1
2013.2.4	1899-12-31 03:04:00	-7.5	-9.5	-7.5
2013.2.4	1899-12-31 05:04:00	-8.5	-10.5	-8
2013.2.4	1899-12-31 07:04:00	-9	-11	-9
2013.2.4	1899-12-31 09:04:00	-7.5	-10	-8
2013.2.4	1899-12-31 11:04:00	-2	-4	18
2013.2.4	1899-12-31 13:04:00	13.5	7.5	5.5
2013.2.4	1899-12-31 15:04:00	4	4	3.5
2013.2.4	1899-12-31 17:04:00	3	2.5	2.5
2013.2.4	1899-12-31 19:04:00	1	0.5	1
2013.2.4	1899-12-31 21:04:00	-3	-5	-3
2013.2.4	1899-12-31 23:04:00	-4.5	-6.5	-4.5
2013.2.5	1899-12-31 01:04:00	-4.5	-7	-4.5	0.625	-1.66667	1.20833	1	1	1
2013.2.5	1899-12-31 03:04:00	-5.5	-8.5	-5.5
2013.2.5	1899-12-31 05:04:00	-5.5	-8	-5
2013.2.5	1899-12-31 07:04:00	-4.5	-7	-4.5
2013.2.5	1899-12-31 09:04:00	-4	-7.5	-4
2013.2.5	1899-12-31 11:04:00	4	2.5	17.5
2013.2.5	1899-12-31 13:04:00	15	12	9.5
2013.2.5	1899-12-31 15:04:00	8	7	7.5
2013.2.5	1899-12-31 17:04:00	6	4	5.5
2013.2.5	1899-12-31 19:04:00	3.5	1.5	3
2013.2.5	1899-12-31 21:04:00	-1.5	-3.5	-1.5
2013.2.5	1899-12-31 23:04:00	-3.5	-5.5	-3.5
2013.2.6	1899-12-31 01:04:00	-4.5	-6.5	-4.5	2.70833	-0.166667	2.875	1	1	1
2013.2.6	1899-12-31 03:04:00	-2.5	-6	-4
2013.2.6	1899-12-31 05:04:00	-2	-5.5	-2
2013.2.6	1899-12-31 07:04:00	-2.5	-6.5	-3
2013.2.6	1899-12-31 09:04:00	-1.5	-5	-2
2013.2.6	1899-12-31 11:04:00	5	0.5	18.5
2013.2.6	1899-12-31 13:04:00	18	14.5	11.5
2013.2.6	1899-12-31 15:04:00	10	9	10
2013.2.6	1899-12-31 17:04:00	8.5	6.5	7.5
2013.2.6	1899-12-31 19:04:00	6	3.5	4.5
2013.2.6	1899-12-31 21:04:00	-0.5	-2.5	-0.5
2013.2.6	1899-12-31 23:04:00	-1.5	-4	-1.5
2013.2.7	1899-12-31 01:04:00	-2.5	-5	-2	-0.0833333	-2.20833	0.166667	1	1	1
2013.2.7	1899-12-31 03:04:00	-2.5	-5.5	-3
2013.2.7	1899-12-31 05:04:00	-2.5	-5	-2.5
2013.2.7	1899-12-31 07:04:00	-4.5	-7	-4.5
2013.2.7	1899-12-31 09:04:00	-3	-5.5	-3.5
2013.2.7	1899-12-31 11:04:00	3.5	-3.5	13
2013.2.7	1899-12-31 13:04:00	11.5	8	6.5
2013.2.7	1899-12-31 15:04:00	6	6	5.5
2013.2.7	1899-12-31 17:04:00	0.5	0	0.5
2013.2.7	1899-12-31 19:04:00	-2	-2.5	-2
2013.2.7	1899-12-31 21:04:00	-2.5	-3	-2.5
2013.2.7	1899-12-31 23:04:00	-3	-3.5	-3.5
2013.2.8	1899-12-31 01:04:00	-3.5	-4	-3.5	-5.29167	-5.45833	-5.33333	0	0	0
2013.2.8	1899-12-31 03:04:00	-4	-4.5	-4
2013.2.8	1899-12-31 05:04:00	-5	-5.5	-5
2013.2.8	1899-12-31 07:04:00	-5.5	-6	-5.5
2013.2.8	1899-12-31 09:04:00	-6.5	-6.5	-6
2013.2.8	1899-12-31 11:04:00	-4.5	-4	-5
2013.2.8	1899-12-31 13:04:00	-4	-3	-4
2013.2.8	1899-12-31 15:04:00	-5.5	-5	-5.5
2013.2.8	1899-12-31 17:04:00	-5.5	-5.5	-5.5
2013.2.8	1899-12-31 19:04:00	-6.5	-7	-6.5
2013.2.8	1899-12-31 21:04:00	-6.5	-7	-6.5
2013.2.8	1899-12-31 23:04:00	-6.5	-7.5	-7
2013.2.9	1899-12-31 01:04:00	-7	-8	-7.5	-3.95833	-4.41667	-4.58333	0	0	0
2013.2.9	1899-12-31 03:04:00	-7	-7.5	-7
2013.2.9	1899-12-31 05:04:00	-5.5	-6	-6
2013.2.9	1899-12-31 07:04:00	-6	-6.5	-6.5
2013.2.9	1899-12-31 09:04:00	-5	-5.5	-5.5
2013.2.9	1899-12-31 11:04:00	-2.5	-3	-3.5
2013.2.9	1899-12-31 13:04:00	0	0	-1
2013.2.9	1899-12-31 15:04:00	0	0	-1
2013.2.9	1899-12-31 17:04:00	-0.5	-1	-1.5
2013.2.9	1899-12-31 19:04:00	-3	-3.5	-3.5
2013.2.9	1899-12-31 21:04:00	-4.5	-5	-5
2013.2.9	1899-12-31 23:04:00	-6.5	-7	-7
2013.2.10	1899-12-31 01:04:00	-7.5	-8	-8	-3.25	-5.08333	-2.04167	1	0	1
2013.2.10	1899-12-31 03:04:00	-7	-8	-7.5
2013.2.10	1899-12-31 05:04:00	-7.5	-8	-8
2013.2.10	1899-12-31 07:04:00	-7.5	-8.5	-8
2013.2.10	1899-12-31 09:04:00	-7	-8	-7.5
2013.2.10	1899-12-31 11:04:00	-1.5	-4	19.5
2013.2.10	1899-12-31 13:04:00	11.5	1.5	4
2013.2.10	1899-12-31 15:04:00	1	0	2.5
2013.2.10	1899-12-31 17:04:00	-0.5	-1.5	0
2013.2.10	1899-12-31 19:04:00	-3.5	-4.5	-3
2013.2.10	1899-12-31 21:04:00	-5	-6	-4.5
2013.2.10	1899-12-31 23:04:00	-4.5	-6	-4
2013.2.11	1899-12-31 01:04:00	-4	-6	-3.5	-0.291667	-2.70833	-0.0416667	1	1	1
2013.2.11	1899-12-31 03:04:00	-5.5	-6.5	-5
2013.2.11	1899-12-31 05:04:00	-5	-7	-4.5
2013.2.11	1899-12-31 07:04:00	-5.5	-7.5	-5.5
2013.2.11	1899-12-31 09:04:00	-4.5	-6.5	-4.5
2013.2.11	1899-12-31 11:04:00	6.5	-0.5	15.5
2013.2.11	1899-12-31 13:04:00	17.5	7.5	9.5
2013.2.11	1899-12-31 15:04:00	7	6.5	7
2013.2.11	1899-12-31 17:04:00	5	4	5
2013.2.11	1899-12-31 19:04:00	-4	-4.5	-3.5
2013.2.11	1899-12-31 21:04:00	-5	-5.5	-5
2013.2.11	1899-12-31 23:04:00	-6	-6.5	-6
2013.2.12	1899-12-31 01:04:00	-6.5	-7	-6	-3.45833	-4.83333	-3	1	1	1
2013.2.12	1899-12-31 03:04:00	-6.5	-7	-6.5
2013.2.12	1899-12-31 05:04:00	-7	-7.5	-7
2013.2.12	1899-12-31 07:04:00	-7	-7.5	-7
2013.2.12	1899-12-31 09:04:00	-6.5	-7	-7
2013.2.12	1899-12-31 11:04:00	2.5	-2.5	13
2013.2.12	1899-12-31 13:04:00	8	1	3.5
2013.2.12	1899-12-31 15:04:00	1	1.5	1
2013.2.12	1899-12-31 17:04:00	-2	-2.5	-2
2013.2.12	1899-12-31 19:04:00	-6	-6.5	-6
2013.2.12	1899-12-31 21:04:00	-5.5	-6.5	-6
2013.2.12	1899-12-31 23:04:00	-6	-6.5	-6
2013.2.13	1899-12-31 01:04:00	-6.5	-7	-6.5	-1.20833	-2.95833	-0.75	1	1	1
2013.2.13	1899-12-31 03:04:00	-7	-8	-7
2013.2.13	1899-12-31 05:04:00	-10	-11.5	-9.5
2013.2.13	1899-12-31 07:04:00	-11	-12.5	-10.5
2013.2.13	1899-12-31 09:04:00	-8	-10	-8.5
2013.2.13	1899-12-31 11:04:00	8	3	19.5
2013.2.13	1899-12-31 13:04:00	20	11.5	15
2013.2.13	1899-12-31 15:04:00	7.5	8.5	7
2013.2.13	1899-12-31 17:04:00	1.5	1.5	1
2013.2.13	1899-12-31 19:04:00	-2.5	-3	-2.5
2013.2.13	1899-12-31 21:04:00	-3.5	-4	-3.5
2013.2.13	1899-12-31 23:04:00	-3	-4	-3.5
2013.2.14	1899-12-31 01:04:00	-4	-5.5	-4	-2.16667	-2.58333	-2.45833	1	1	1
2013.2.14	1899-12-31 03:04:00	-5.5	-6.5	-5.5
2013.2.14	1899-12-31 05:04:00	-5.5	-6.5	-5.5
2013.2.14	1899-12-31 07:04:00	-7.5	-9	-7.5
2013.2.14	1899-12-31 09:04:00	-3.5	-4.5	-4.5
2013.2.14	1899-12-31 11:04:00	4.5	4.5	4
2013.2.14	1899-12-31 13:04:00	3.5	4	3
2013.2.14	1899-12-31 15:04:00	5	6.5	4
2013.2.14	1899-12-31 17:04:00	1.5	2	1
2013.2.14	1899-12-31 19:04:00	-3.5	-4	-3.5
2013.2.14	1899-12-31 21:04:00	-5	-6	-5.5
2013.2.14	1899-12-31 23:04:00	-6	-6	-5.5
2013.2.15	1899-12-31 01:04:00	-5.5	-6.5	-6	-2.5	-3.16667	-2.625	1	1	1
2013.2.15	1899-12-31 03:04:00	-5	-5.5	-5.5
2013.2.15	1899-12-31 05:04:00	-5	-6	-6
2013.2.15	1899-12-31 07:04:00	-4.5	-5	-5.5
2013.2.15	1899-12-31 09:04:00	-4.5	-4.5	-5
2013.2.15	1899-12-31 11:04:00	0.5	-2	4
2013.2.15	1899-12-31 13:04:00	1	0.5	2
2013.2.15	1899-12-31 15:04:00	0.5	0.5	0.5
2013.2.15	1899-12-31 17:04:00	0	0	0
2013.2.15	1899-12-31 19:04:00	-1	-1.5	-2
2013.2.15	1899-12-31 21:04:00	-3	-3.5	-3.5
2013.2.15	1899-12-31 23:04:00	-3.5	-4.5	-4.5
2013.2.16	1899-12-31 01:04:00	-3.5	-4.5	-4.5	-0.833333	-2.20833	1.16667	1	1	1
2013.2.16	1899-12-31 03:04:00	-5.5	-6	-6.5
2013.2.16	1899-12-31 05:04:00	-5	-6	-6
2013.2.16	1899-12-31 07:04:00	-4	-5.5	-5
2013.2.16	1899-12-31 09:04:00	-4	-5	-4.5
2013.2.16	1899-12-31 11:04:00	1.5	-1	15.5
2013.2.16	1899-12-31 13:04:00	5	2	15.5
2013.2.16	1899-12-31 15:04:00	3	1.5	5.5
2013.2.16	1899-12-31 17:04:00	4.5	1.5	6
2013.2.16	1899-12-31 19:04:00	0	0	0.5
2013.2.16	1899-12-31 21:04:00	-0.5	-1	-1
2013.2.16	1899-12-31 23:04:00	-1.5	-2.5	-1.5
2013.2.17	1899-12-31 01:04:00	-2.5	-3.5	-2.5	2.45833	-0.291667	2.54167	1	1	1
2013.2.17	1899-12-31 03:04:00	-2	-3.5	-2.5
2013.2.17	1899-12-31 05:04:00	-1.5	-3.5	-1.5
2013.2.17	1899-12-31 07:04:00	-2.5	-4	-3
2013.2.17	1899-12-31 09:04:00	-2.5	-4	-2.5
2013.2.17	1899-12-31 11:04:00	14	1	10
2013.2.17	1899-12-31 13:04:00	15	7	19.5
2013.2.17	1899-12-31 15:04:00	9	7.5	9.5
2013.2.17	1899-12-31 17:04:00	9	7.5	8.5
2013.2.17	1899-12-31 19:04:00	-1	-1	-0.5
2013.2.17	1899-12-31 21:04:00	-2.5	-3	-2
2013.2.17	1899-12-31 23:04:00	-3	-4	-2.5
2013.2.18	1899-12-31 01:04:00	-3	-4.5	-3	-3.875	-4.45833	-4	0	0	0
2013.2.18	1899-12-31 03:04:00	-3.5	-4.5	-3.5
2013.2.18	1899-12-31 05:04:00	-3	-4	-3
2013.2.18	1899-12-31 07:04:00	-4.5	-5.5	-4
2013.2.18	1899-12-31 09:04:00	-4.5	-5	-4.5
2013.2.18	1899-12-31 11:04:00	-3.5	-4	-4
2013.2.18	1899-12-31 13:04:00	-2	-1.5	-3
2013.2.18	1899-12-31 15:04:00	-5	-5.5	-5
2013.2.18	1899-12-31 17:04:00	-4.5	-5	-4.5
2013.2.18	1899-12-31 19:04:00	-4.5	-5	-4.5
2013.2.18	1899-12-31 21:04:00	-4.5	-5	-4.5
2013.2.18	1899-12-31 23:04:00	-4	-4	-4.5
2013.2.19	1899-12-31 01:04:00	-4.5	-4	-4.5	-2.5	-2.29167	-3.16667	0	0	0
2013.2.19	1899-12-31 03:04:00	-4	-3.5	-4.5
2013.2.19	1899-12-31 05:04:00	-4	-3.5	-4.5
2013.2.19	1899-12-31 07:04:00	-4	-3.5	-4.5
2013.2.19	1899-12-31 09:04:00	-4	-3	-4.5
2013.2.19	1899-12-31 11:04:00	-0.5	-2	-2
2013.2.19	1899-12-31 13:04:00	-1	-1	-2
2013.2.19	1899-12-31 15:04:00	-0.5	-0.5	-1.5
2013.2.19	1899-12-31 17:04:00	-1	-1	-2
2013.2.19	1899-12-31 19:04:00	-2	-1.5	-2.5
2013.2.19	1899-12-31 21:04:00	-2	-2	-2.5
2013.2.19	1899-12-31 23:04:00	-2.5	-2	-3
2013.2.20	1899-12-31 01:04:00	-2.5	-2	-3	-1.79167	-1.54167	-2.45833	1	0	0
2013.2.20	1899-12-31 03:04:00	-3	-2.5	-3.5
2013.2.20	1899-12-31 05:04:00	-3.5	-3	-4
2013.2.20	1899-12-31 07:04:00	-4.5	-3.5	-4.5
2013.2.20	1899-12-31 09:04:00	-4.5	-3.5	-4.5
2013.2.20	1899-12-31 11:04:00	-1	-2.5	-3.5
2013.2.20	1899-12-31 13:04:00	1	0.5	-1
2013.2.20	1899-12-31 15:04:00	0	0	-0.5
2013.2.20	1899-12-31 17:04:00	0.5	0	-0.5
2013.2.20	1899-12-31 19:04:00	0	0	-1
2013.2.20	1899-12-31 21:04:00	-1	-0.5	-1
2013.2.20	1899-12-31 23:04:00	-3	-1.5	-2.5
2013.2.21	1899-12-31 01:04:00	-2.5	-2.5	-3	-2.29167	-2.79167	-3.04167	1	0	0
2013.2.21	1899-12-31 03:04:00	-4	-3.5	-3.5
2013.2.21	1899-12-31 05:04:00	-4	-3.5	-4
2013.2.21	1899-12-31 07:04:00	-4.5	-4	-4.5
2013.2.21	1899-12-31 09:04:00	-4.5	-4	-4.5
2013.2.21	1899-12-31 11:04:00	1	-2	-2
2013.2.21	1899-12-31 13:04:00	2	-1	-0.5
2013.2.21	1899-12-31 15:04:00	0.5	-1.5	-1.5
2013.2.21	1899-12-31 17:04:00	-1.5	-2	-2.5
2013.2.21	1899-12-31 19:04:00	-2.5	-3	-3
2013.2.21	1899-12-31 21:04:00	-3.5	-3	-3.5
2013.2.21	1899-12-31 23:04:00	-4	-3.5	-4
2013.2.22	1899-12-31 01:04:00	-4	-3.5	-4	-1.29167	-2.41667	-2.41667	1	0	1
2013.2.22	1899-12-31 03:04:00	-4.5	-4	-4.5
2013.2.22	1899-12-31 05:04:00	-5.5	-4.5	-5
2013.2.22	1899-12-31 07:04:00	-4.5	-4	-4.5
2013.2.22	1899-12-31 09:04:00	-4.5	-4	-4.5
2013.2.22	1899-12-31 11:04:00	9	-1.5	1.5
2013.2.22	1899-12-31 13:04:00	6.5	0.5	0.5
2013.2.22	1899-12-31 15:04:00	1.5	0	0
2013.2.22	1899-12-31 17:04:00	0.5	0	-0.5
2013.2.22	1899-12-31 19:04:00	-2	-1.5	-0.5
2013.2.22	1899-12-31 21:04:00	-3.5	-3	-3
2013.2.22	1899-12-31 23:04:00	-4.5	-3.5	-4.5
2013.2.23	1899-12-31 01:04:00	-5.5	-4	-5	-0.458333	-2.25	-1.70833	1	1	1
2013.2.23	1899-12-31 03:04:00	-6.5	-5	-6
2013.2.23	1899-12-31 05:04:00	-7	-5.5	-6.5
2013.2.23	1899-12-31 07:04:00	-8	-6	-7
2013.2.23	1899-12-31 09:04:00	-6	-6	-7
2013.2.23	1899-12-31 11:04:00	14.5	-1.5	9.5
2013.2.23	1899-12-31 13:04:00	11	2	6
2013.2.23	1899-12-31 15:04:00	5	1	2
2013.2.23	1899-12-31 17:04:00	3.5	0.5	1.5
2013.2.23	1899-12-31 19:04:00	-0.5	0	-1
2013.2.23	1899-12-31 21:04:00	-2.5	-0.5	-3
2013.2.23	1899-12-31 23:04:00	-3.5	-2	-4
2013.2.24	1899-12-31 01:04:00	-4	-3	-4	1.70833	-1.5	0.791667	1	1	1
2013.2.24	1899-12-31 03:04:00	-4.5	-4	-5
2013.2.24	1899-12-31 05:04:00	-4.5	-4.5	-5
2013.2.24	1899-12-31 07:04:00	-5	-5	-5.5
2013.2.24	1899-12-31 09:04:00	-4.5	-5	-5
2013.2.24	1899-12-31 11:04:00	18.5	-0.5	13
2013.2.24	1899-12-31 13:04:00	13	4	9.5
2013.2.24	1899-12-31 15:04:00	6.5	1.5	6.5
2013.2.24	1899-12-31 17:04:00	4	0.5	3.5
2013.2.24	1899-12-31 19:04:00	1.5	0	1.5
2013.2.24	1899-12-31 21:04:00	0	-0.5	0.5
2013.2.24	1899-12-31 23:04:00	-0.5	-1.5	-0.5
2013.2.25	1899-12-31 01:04:00	-2.5	-2.5	-2.5	1.20833	-1.125	0.583333	1	1	1
2013.2.25	1899-12-31 03:04:00	-4	-3.5	-3
2013.2.25	1899-12-31 05:04:00	-4.5	-4	-4
2013.2.25	1899-12-31 07:04:00	-5	-5	-4.5
2013.2.25	1899-12-31 09:04:00	-4	-4.5	-4
2013.2.25	1899-12-31 11:04:00	20	0.5	15
2013.2.25	1899-12-31 13:04:00	13	6	9.5
2013.2.25	1899-12-31 15:04:00	6.5	2.5	5.5
2013.2.25	1899-12-31 17:04:00	2	1.5	1.5
2013.2.25	1899-12-31 19:04:00	-2	-1	-2
2013.2.25	1899-12-31 21:04:00	-2.5	-1.5	-2.5
2013.2.25	1899-12-31 23:04:00	-2.5	-2	-2
2013.2.26	1899-12-31 01:04:00	-3	-2.5	-2.5	1.83333	-1.25	1.08333	1	1	1
2013.2.26	1899-12-31 03:04:00	-3.5	-3.5	-3.5
2013.2.26	1899-12-31 05:04:00	-4	-4	-3.5
2013.2.26	1899-12-31 07:04:00	-4.5	-5	-4
2013.2.26	1899-12-31 09:04:00	-4.5	-5	-4
2013.2.26	1899-12-31 11:04:00	20	1	14.5
2013.2.26	1899-12-31 13:04:00	12.5	5.5	9
2013.2.26	1899-12-31 15:04:00	7	3.5	6.5
2013.2.26	1899-12-31 17:04:00	5	1.5	4
2013.2.26	1899-12-31 19:04:00	0.5	-1	0.5
2013.2.26	1899-12-31 21:04:00	-2	-2.5	-2
2013.2.26	1899-12-31 23:04:00	-1.5	-3	-2
2013.2.27	1899-12-31 01:04:00	-2	-3.5	-1.5	3.16667	-0.5	2.125	1	1	1
2013.2.27	1899-12-31 03:04:00	-4	-5	-3.5
2013.2.27	1899-12-31 05:04:00	-4.5	-6	-4
2013.2.27	1899-12-31 07:04:00	-4	-6.5	-4
2013.2.27	1899-12-31 09:04:00	-4	-5.5	-4
2013.2.27	1899-12-31 11:04:00	20	2.5	14
2013.2.27	1899-12-31 13:04:00	14	9	10
2013.2.27	1899-12-31 15:04:00	9	6.5	8
2013.2.27	1899-12-31 17:04:00	6.5	3	5
2013.2.27	1899-12-31 19:04:00	4	1	3
2013.2.27	1899-12-31 21:04:00	1.5	-1	1.5
2013.2.27	1899-12-31 23:04:00	1.5	-0.5	1
2013.2.28	1899-12-31 01:04:00	-2	-3.5	-1.5	4.45833	1.45833	3.54167	1	1	1
2013.2.28	1899-12-31 03:04:00	-3.5	-5	-2.5
2013.2.28	1899-12-31 05:04:00	-1.5	-4.5	-1
2013.2.28	1899-12-31 07:04:00	-1	-4	-0.5
2013.2.28	1899-12-31 09:04:00	1	-1.5	1.5
2013.2.28	1899-12-31 11:04:00	23	8	15
2013.2.28	1899-12-31 13:04:00	16.5	15	13.5
2013.2.28	1899-12-31 15:04:00	12.5	10.5	11
2013.2.28	1899-12-31 17:04:00	9.5	5.5	8.5
2013.2.28	1899-12-31 19:04:00	1	-1	0.5
2013.2.28	1899-12-31 21:04:00	-1	-1	-1
2013.2.28	1899-12-31 23:04:00	-1	-1	-1
2013.3.1	1899-12-31 01:04:00	-1.5	-1.5	-1.5	0.291667	0.291667	-0.125	1	1	1
2013.3.1	1899-12-31 03:04:00	-1.5	-2	-2
2013.3.1	1899-12-31 05:04:00	-2	-2	-2
2013.3.1	1899-12-31 07:04:00	-2	-2	-2
2013.3.1	1899-12-31 09:04:00	-2	-2	-2
2013.3.1	1899-12-31 11:04:00	2.5	2.5	1.5
2013.3.1	1899-12-31 13:04:00	6.5	6.5	5.5
2013.3.1	1899-12-31 15:04:00	3.5	4	3.5
2013.3.1	1899-12-31 17:04:00	2.5	2.5	1.5
2013.3.1	1899-12-31 19:04:00	-0.5	-0.5	-1
2013.3.1	1899-12-31 21:04:00	-1	-1	-1.5
2013.3.1	1899-12-31 23:04:00	-1	-1	-1.5
2013.3.2	1899-12-31 01:04:00	-2	-2	-2	-0.208333	-0.0416667	-0.541667	1	1	1
2013.3.2	1899-12-31 03:04:00	-2.5	-2.5	-2.5
2013.3.2	1899-12-31 05:04:00	-2	-2	-2
2013.3.2	1899-12-31 07:04:00	-3	-3.5	-3
2013.3.2	1899-12-31 09:04:00	-1.5	-1.5	-2
2013.3.2	1899-12-31 11:04:00	1.5	2	0.5
2013.3.2	1899-12-31 13:04:00	6	6.5	5
2013.3.2	1899-12-31 15:04:00	4.5	5.5	3.5
2013.3.2	1899-12-31 17:04:00	1.5	2	1
2013.3.2	1899-12-31 19:04:00	-0.5	-0.5	-0.5
2013.3.2	1899-12-31 21:04:00	-1.5	-1.5	-1.5
2013.3.2	1899-12-31 23:04:00	-3	-3	-3
2013.3.3	1899-12-31 01:04:00	-3.5	-4	-3	-1.875	-2	-2	1	1	1
2013.3.3	1899-12-31 03:04:00	-4	-4.5	-3.5
2013.3.3	1899-12-31 05:04:00	-4	-4.5	-3.5
2013.3.3	1899-12-31 07:04:00	-4	-5	-3.5
2013.3.3	1899-12-31 09:04:00	-3.5	-4.5	-3.5
2013.3.3	1899-12-31 11:04:00	0	0.5	-0.5
2013.3.3	1899-12-31 13:04:00	1	2	0
2013.3.3	1899-12-31 15:04:00	1.5	2.5	0.5
2013.3.3	1899-12-31 17:04:00	1	2	0.5
2013.3.3	1899-12-31 19:04:00	-1.5	-2	-1.5
2013.3.3	1899-12-31 21:04:00	-2	-2.5	-2.5
2013.3.3	1899-12-31 23:04:00	-3.5	-4	-3.5
2013.3.4	1899-12-31 01:04:00	-4	-5	-4	-2.83333	-3.5	-2.75	1	1	1
2013.3.4	1899-12-31 03:04:00	-5.5	-6.5	-5
2013.3.4	1899-12-31 05:04:00	-7	-8	-5.5
2013.3.4	1899-12-31 07:04:00	-7.5	-8.5	-6.5
2013.3.4	1899-12-31 09:04:00	-5.5	-6.5	-5.5
2013.3.4	1899-12-31 11:04:00	-3	-3.5	-3.5
2013.3.4	1899-12-31 13:04:00	4.5	5	3.5
2013.3.4	1899-12-31 15:04:00	2.5	3.5	2
2013.3.4	1899-12-31 17:04:00	1	0.5	0.5
2013.3.4	1899-12-31 19:04:00	-1	-1.5	-1
2013.3.4	1899-12-31 21:04:00	-3.5	-5	-3.5
2013.3.4	1899-12-31 23:04:00	-5	-6.5	-4.5
2013.3.5	1899-12-31 01:04:00	-6.5	-8	-6	-0.791667	-2.83333	-1.20833	1	1	1
2013.3.5	1899-12-31 03:04:00	-7	-9	-6.5
2013.3.5	1899-12-31 05:04:00	-8	-9.5	-7.5
2013.3.5	1899-12-31 07:04:00	-8	-10	-7.5
2013.3.5	1899-12-31 09:04:00	-6	-7.5	-6
2013.3.5	1899-12-31 11:04:00	9.5	2	5
2013.3.5	1899-12-31 13:04:00	10.5	9	9
2013.3.5	1899-12-31 15:04:00	6	6	6
2013.3.5	1899-12-31 17:04:00	4.5	2.5	3.5
2013.3.5	1899-12-31 19:04:00	0	-2	0
2013.3.5	1899-12-31 21:04:00	-2	-3.5	-2
2013.3.5	1899-12-31 23:04:00	-2.5	-4	-2.5
2013.3.6	1899-12-31 01:04:00	-3	-4.5	-3	2.20833	0.583333	1.20833	1	1	1
2013.3.6	1899-12-31 03:04:00	-2.5	-4	-3
2013.3.6	1899-12-31 05:04:00	-2.5	-4	-3
2013.3.6	1899-12-31 07:04:00	-3.5	-5.5	-3.5
2013.3.6	1899-12-31 09:04:00	-3.5	-5.5	-4
2013.3.6	1899-12-31 11:04:00	12.5	4.5	5.5
2013.3.6	1899-12-31 13:04:00	12	11	11
2013.3.6	1899-12-31 15:04:00	10	12	9.5
2013.3.6	1899-12-31 17:04:00	5	4	4
2013.3.6	1899-12-31 19:04:00	2.5	1.5	2
2013.3.6	1899-12-31 21:04:00	0.5	-0.5	0
2013.3.6	1899-12-31 23:04:00	-1	-2	-1
2013.3.7	1899-12-31 01:04:00	-2	-3	-2	2.04167	0.791667	2.54167	1	1	1
2013.3.7	1899-12-31 03:04:00	-2	-3	-2
2013.3.7	1899-12-31 05:04:00	-1	-2.5	-1
2013.3.7	1899-12-31 07:04:00	-1.5	-3	-1.5
2013.3.7	1899-12-31 09:04:00	0	-1	-0.5
2013.3.7	1899-12-31 11:04:00	10	6	19
2013.3.7	1899-12-31 13:04:00	12.5	13	12
2013.3.7	1899-12-31 15:04:00	7.5	8.5	6.5
2013.3.7	1899-12-31 17:04:00	4.5	3.5	3.5
2013.3.7	1899-12-31 19:04:00	1	-0.5	1
2013.3.7	1899-12-31 21:04:00	-1.5	-3.5	-2
2013.3.7	1899-12-31 23:04:00	-3	-5	-2.5
2013.3.8	1899-12-31 01:04:00	-4	-4	-3.5	1.95833	2.04167	1.58333	1	1	1
2013.3.8	1899-12-31 03:04:00	-4.5	-5.5	-4.5
2013.3.8	1899-12-31 05:04:00	-5	-6	-5
2013.3.8	1899-12-31 07:04:00	-5.5	-6.5	-5
2013.3.8	1899-12-31 09:04:00	-5	-5.5	-4.5
2013.3.8	1899-12-31 11:04:00	14.5	1	8.5
2013.3.8	1899-12-31 13:57:00	17	21	14
2013.3.8	1899-12-31 15:57:00	12	15.5	10
2013.3.8	1899-12-31 17:57:00	7	11.5	7.5
2013.3.8	1899-12-31 19:57:00	2	6.5	4.5
2013.3.8	1899-12-31 21:57:00	-2	-0.5	-1
2013.3.8	1899-12-31 23:57:00	-3	-3	-2
2013.3.9	1899-12-31 01:57:00	-4	-4.5	-3.5	3.04167	2.41667	3.16667	1	1	1
2013.3.9	1899-12-31 03:57:00	-3.5	-5	-2.5
2013.3.9	1899-12-31 05:57:00	-4.5	-4.5	-3.5
2013.3.9	1899-12-31 07:57:00	-5.5	-5	-4
2013.3.9	1899-12-31 09:57:00	-4.5	-5	-4
2013.3.9	1899-12-31 11:57:00	20	-2	17.5
2013.3.9	1899-12-31 13:57:00	17.5	16.5	15
2013.3.9	1899-12-31 15:57:00	13	20.5	11.5
2013.3.9	1899-12-31 17:57:00	7.5	11	8
2013.3.9	1899-12-31 19:57:00	2.5	7	4
2013.3.9	1899-12-31 21:57:00	0.5	1	1
2013.3.9	1899-12-31 23:57:00	-2.5	-1	-1.5
2013.3.10	1899-12-31 01:57:00	-3.5	-3.5	-3	2.91667	2.54167	2.54167	1	1	1
2013.3.10	1899-12-31 03:57:00	-4	-4.5	-3.5
2013.3.10	1899-12-31 05:57:00	-2.5	-2.5	-2.5
2013.3.10	1899-12-31 07:57:00	-3	-2	-2
2013.3.10	1899-12-31 09:57:00	-3.5	-2.5	-2.5
2013.3.10	1899-12-31 11:57:00	22.5	-2	11.5
2013.3.10	1899-12-31 13:57:00	13.5	15	11.5
2013.3.10	1899-12-31 15:57:00	10	14.5	11
2013.3.10	1899-12-31 17:57:00	6	12	7.5
2013.3.10	1899-12-31 19:57:00	2.5	6.5	3.5
2013.3.10	1899-12-31 21:57:00	-0.5	1.5	1
2013.3.10	1899-12-31 23:57:00	-2.5	-2	-2
2013.3.11	1899-12-31 01:57:00	-3.5	-3	-2.5	3.25	4.04167	3.54167	1	0	1
2013.3.11	1899-12-31 03:57:00	-4.5	-4	-3.5
2013.3.11	1899-12-31 05:57:00	-5	-5	-4
2013.3.11	1899-12-31 07:57:00	-5.5	-5	-4.5
2013.3.11	1899-12-31 09:57:00	-3	-5	-4
2013.3.11	1899-12-31 11:57:00	23.5	3.5	18.5
2013.3.11	1899-12-31 13:57:00	15	16.5	14.5
2013.3.11	1899-12-31 15:57:00	12	23.5	11.5
2013.3.11	1899-12-31 17:57:00	8	15	10.5
2013.3.11	1899-12-31 19:57:00	3.5	9.5	5
2013.3.11	1899-12-31 21:57:00	0	2.5	1.5
2013.3.11	1899-12-31 23:57:00	-1.5	0	-0.5
2013.3.12	1899-12-31 01:57:00	-2.5	-2.5	-2	2.5	2.875	2.16667	1	2	1
2013.3.12	1899-12-31 03:57:00	-3	-3	-2.5
2013.3.12	1899-12-31 05:57:00	-3	-2	-2
2013.3.12	1899-12-31 07:57:00	-2	-2.5	-2
2013.3.12	1899-12-31 09:57:00	1	-0.5	-1
2013.3.12	1899-12-31 11:57:00	16.5	4	12
2013.3.12	1899-12-31 13:57:00	11	7.5	8.5
2013.3.12	1899-12-31 15:57:00	8	19.5	8
2013.3.12	1899-12-31 17:57:00	6	8.5	6
2013.3.12	1899-12-31 19:57:00	2.5	6.5	3.5
2013.3.12	1899-12-31 21:57:00	-1.5	1.5	0
2013.3.12	1899-12-31 23:57:00	-3	-2.5	-2.5
2013.3.13	1899-12-31 01:57:00	-2	-3	-2.5	3.16667	2.95833	2.54167	1	0	0
2013.3.13	1899-12-31 03:57:00	-2.5	-3	-2
2013.3.13	1899-12-31 05:57:00	-4.5	-3.5	-3.5
2013.3.13	1899-12-31 07:57:00	-5.5	-4.5	-4.5
2013.3.13	1899-12-31 09:57:00	-4	-5	-4
2013.3.13	1899-12-31 11:57:00	24	-3	12.5
2013.3.13	1899-12-31 13:57:00	13	11	11
2013.3.13	1899-12-31 15:57:00	9	20.5	8
2013.3.13	1899-12-31 17:57:00	7.5	14	8.5
2013.3.13	1899-12-31 19:57:00	2.5	7	4.5
2013.3.13	1899-12-31 21:57:00	1	3.5	1.5
2013.3.13	1899-12-31 23:57:00	-0.5	1.5	1
2013.3.14	1899-12-31 01:57:00	-2.5	-2.5	-1.5	3.41667	2.08333	2.5	1	2	2
2013.3.14	1899-12-31 03:57:00	-4	-4.5	-3.5
2013.3.14	1899-12-31 05:57:00	-5.5	-5.5	-5
2013.3.14	1899-12-31 07:57:00	-5.5	-6	-5.5
2013.3.14	1899-12-31 09:57:00	0	-5	-1
2013.3.14	1899-12-31 11:57:00	26	-0.5	15.5
2013.3.14	1899-12-31 13:57:00	13	12	12
2013.3.14	1899-12-31 15:57:00	14	19.5	10.5
2013.3.14	1899-12-31 17:57:00	6	12.5	7.5
2013.3.14	1899-12-31 19:57:00	1.5	5	2.5
2013.3.14	1899-12-31 21:57:00	0	0.5	0
2013.3.14	1899-12-31 23:57:00	-2	-0.5	-1.5
2013.3.15	1899-12-31 01:57:00	-2	-2	-1	3.83333	3.875	3.45833	1	0	1
2013.3.15	1899-12-31 03:57:00	-3	-2.5	-2.5
2013.3.15	1899-12-31 05:57:00	-4	-4	-3.5
2013.3.15	1899-12-31 07:57:00	-5	-4.5	-4
2013.3.15	1899-12-31 09:57:00	-4	-4.5	-4
2013.3.15	1899-12-31 11:57:00	23	-1.5	15
2013.3.15	1899-12-31 13:57:00	15.5	14	13.5
2013.3.15	1899-12-31 15:57:00	14.5	22.5	12.5
2013.3.15	1899-12-31 17:57:00	9.5	19.5	10
2013.3.15	1899-12-31 19:57:00	2.5	8	5
2013.3.15	1899-12-31 21:57:00	0	1.5	1
2013.3.15	1899-12-31 23:57:00	-1	0	-0.5
2013.3.16	1899-12-31 01:57:00	-0.5	3	1.5	4.875	4.95833	5.25	0	1	0
2013.3.16	1899-12-31 03:57:00	-2.5	-1.5	-2
2013.3.16	1899-12-31 05:57:00	-3	-3	-2.5
2013.3.16	1899-12-31 07:57:00	-3	-3	-2.5
2013.3.16	1899-12-31 09:57:00	-0.5	-2	-0.5
2013.3.16	1899-12-31 11:57:00	26	6	23.5
2013.3.16	1899-12-31 13:57:00	14.5	16	16
2013.3.16	1899-12-31 15:57:00	13	17.5	13.5
2013.3.16	1899-12-31 17:57:00	8.5	15	8.5
2013.3.16	1899-12-31 19:57:00	4	7	5
2013.3.16	1899-12-31 21:57:00	2	3	2.5
2013.3.16	1899-12-31 23:57:00	0	1.5	0
2013.3.17	1899-12-31 01:57:00	0	0.5	0	0.916667	1.54167	0.375	0	1	1
2013.3.17	1899-12-31 03:57:00	0	0	-0.5
2013.3.17	1899-12-31 05:57:00	0	-0.5	-0.5
2013.3.17	1899-12-31 07:57:00	-0.5	-0.5	-0.5
2013.3.17	1899-12-31 09:57:00	0.5	0	-0.5
2013.3.17	1899-12-31 11:57:00	4.5	3	2
2013.3.17	1899-12-31 13:57:00	3	6.5	2
2013.3.17	1899-12-31 15:57:00	2.5	6.5	1.5
2013.3.17	1899-12-31 17:57:00	1	1.5	0.5
2013.3.17	1899-12-31 19:57:00	0	1.5	0.5
2013.3.17	1899-12-31 21:57:00	0	0	0
2013.3.17	1899-12-31 23:57:00	0	0	0
2013.3.18	1899-12-31 01:57:00	0	0	0	-0.0416667	0.166667	-0.208333	1	1	1
2013.3.18	1899-12-31 03:57:00	0	0	-0.5
2013.3.18	1899-12-31 05:57:00	-0.5	-0.5	-0.5
2013.3.18	1899-12-31 07:57:00	-0.5	-0.5	-0.5
2013.3.18	1899-12-31 09:57:00	0	-0.5	-0.5
2013.3.18	1899-12-31 11:57:00	0	0	0
2013.3.18	1899-12-31 13:57:00	0	0.5	0
2013.3.18	1899-12-31 15:57:00	0.5	2	0
2013.3.18	1899-12-31 17:57:00	0	1	0
2013.3.18	1899-12-31 19:57:00	0	0	0
2013.3.18	1899-12-31 21:57:00	0	0	0
2013.3.18	1899-12-31 23:57:00	0	0	-0.5
2013.3.19	1899-12-31 01:57:00	0	-0.5	-0.5	-0.166667	0.416667	-0.25	0	1	0
2013.3.19	1899-12-31 03:57:00	-0.5	-0.5	-0.5
2013.3.19	1899-12-31 05:57:00	-0.5	-0.5	-0.5
2013.3.19	1899-12-31 07:57:00	-0.5	-1	-0.5
2013.3.19	1899-12-31 09:57:00	-0.5	-1	-0.5
2013.3.19	1899-12-31 11:57:00	0	0	-0.5
2013.3.19	1899-12-31 13:57:00	0	1	0
2013.3.19	1899-12-31 15:57:00	0	3.5	0
2013.3.19	1899-12-31 17:57:00	0	4.5	0
2013.3.19	1899-12-31 19:57:00	0	0	0
2013.3.19	1899-12-31 21:57:00	0	0	0
2013.3.19	1899-12-31 23:57:00	0	-0.5	0
2013.3.20	1899-12-31 01:57:00	0	-2	0	-0.0833333	1.29167	-0.0416667	0	1	0
2013.3.20	1899-12-31 03:57:00	0	-2.5	0
2013.3.20	1899-12-31 05:57:00	-0.5	-3.5	0
2013.3.20	1899-12-31 07:57:00	-1	-3.5	0
2013.3.20	1899-12-31 09:57:00	-1	-3	-0.5
2013.3.20	1899-12-31 11:57:00	0.5	-1.5	0
2013.3.20	1899-12-31 13:57:00	0.5	1	0
2013.3.20	1899-12-31 15:57:00	0.5	10.5	0
2013.3.20	1899-12-31 17:57:00	0	22	0
2013.3.20	1899-12-31 19:57:00	0	2.5	0
2013.3.20	1899-12-31 21:57:00	0	-1.5	0
2013.3.20	1899-12-31 23:57:00	0	-3	0
2013.3.21	1899-12-31 01:57:00	-0.5	-3.5	0	-0.166667	2.54167	-0.0833333	1	0	0
2013.3.21	1899-12-31 03:57:00	-1	-3	0
2013.3.21	1899-12-31 05:57:00	-1	-3	0
2013.3.21	1899-12-31 07:57:00	-2	-4.5	-0.5
2013.3.21	1899-12-31 09:57:00	-1.5	-2	-0.5
2013.3.21	1899-12-31 11:57:00	1.5	3	0
2013.3.21	1899-12-31 13:57:00	1.5	8.5	0
2013.3.21	1899-12-31 15:57:00	0.5	15.5	0
2013.3.21	1899-12-31 17:57:00	0.5	10.5	0
2013.3.21	1899-12-31 19:57:00	0	7.5	0
2013.3.21	1899-12-31 21:57:00	0	1.5	0
2013.3.21	1899-12-31 23:57:00	0	0	0
2013.3.22	1899-12-31 01:57:00	0	1.5	0	0.166667	0.916667	0	0	0	0
2013.3.22	1899-12-31 03:57:00	0	0	0
2013.3.22	1899-12-31 05:57:00	0	0	0
2013.3.22	1899-12-31 07:57:00	0	-0.5	0
2013.3.22	1899-12-31 09:57:00	0	0	0
2013.3.22	1899-12-31 11:57:00	1	3	0
2013.3.22	1899-12-31 13:57:00	0.5	2	0
2013.3.22	1899-12-31 15:57:00	0.5	4.5	0
2013.3.22	1899-12-31 17:57:00	0	1.5	0
2013.3.22	1899-12-31 19:57:00	0	0.5	0
2013.3.22	1899-12-31 21:57:00	0	-0.5	0
2013.3.22	1899-12-31 23:57:00	0	-1	0
2013.3.23	1899-12-31 01:57:00	0	-1	0	0	0.875	0	0	2	0
2013.3.23	1899-12-31 03:57:00	0	-1	0
2013.3.23	1899-12-31 05:57:00	0	-1	0
2013.3.23	1899-12-31 07:57:00	0	-1	0
2013.3.23	1899-12-31 09:57:00	0	-1	0
2013.3.23	1899-12-31 11:57:00	0	1	0
2013.3.23	1899-12-31 13:57:00	0	2	0
2013.3.23	1899-12-31 15:57:00	0	5.5	0
2013.3.23	1899-12-31 17:57:00	0	10	0
2013.3.23	1899-12-31 19:57:00	0	1	0
2013.3.23	1899-12-31 21:57:00	0	-1	0
2013.3.23	1899-12-31 23:57:00	0	-3	0
2013.3.24	1899-12-31 01:57:00	0	-4.5	0	-0.0416667	0.5	0	0	1	0
2013.3.24	1899-12-31 03:57:00	0	-5	0
2013.3.24	1899-12-31 05:57:00	-0.5	-5.5	0
2013.3.24	1899-12-31 07:57:00	-0.5	-4.5	0
2013.3.24	1899-12-31 09:57:00	-0.5	-4	0
2013.3.24	1899-12-31 11:57:00	0.5	-2	0
2013.3.24	1899-12-31 13:57:00	0.5	2	0
2013.3.24	1899-12-31 15:57:00	0	14.5	0
2013.3.24	1899-12-31 17:57:00	0	10	0
2013.3.24	1899-12-31 19:57:00	0	6.5	0
2013.3.24	1899-12-31 21:57:00	0	0	0
2013.3.24	1899-12-31 23:57:00	0	-1.5	0
2013.3.25	1899-12-31 01:57:00	0	-1	0	0.125	4.45833	0	0	0	0
2013.3.25	1899-12-31 03:57:00	0	-0.5	0
2013.3.25	1899-12-31 05:57:00	0	-0.5	0
2013.3.25	1899-12-31 07:57:00	0	-0.5	0
2013.3.25	1899-12-31 09:57:00	0	-0.5	0
2013.3.25	1899-12-31 11:57:00	0.5	2	0
2013.3.25	1899-12-31 13:57:00	0.5	6.5	0
2013.3.25	1899-12-31 15:57:00	0.5	15.5	0
2013.3.25	1899-12-31 17:57:00	0	21	0
2013.3.25	1899-12-31 19:57:00	0	8.5	0
2013.3.25	1899-12-31 21:57:00	0	2	0
2013.3.25	1899-12-31 23:57:00	0	1	0
2013.3.26	1899-12-31 01:57:00	0	0.5	0	0.125	0.625	0	0	2	0
2013.3.26	1899-12-31 03:57:00	0	-0.5	0
2013.3.26	1899-12-31 05:57:00	0	-1	0
2013.3.26	1899-12-31 07:57:00	0	-1	0
2013.3.26	1899-12-31 09:57:00	0	0	0
2013.3.26	1899-12-31 11:57:00	0.5	1	0
2013.3.26	1899-12-31 13:57:00	0.5	2.5	0
2013.3.26	1899-12-31 15:57:00	0.5	4.5	0
2013.3.26	1899-12-31 17:57:00	0	3.5	0
2013.3.26	1899-12-31 19:57:00	0	0.5	0
2013.3.26	1899-12-31 21:57:00	0	-1	0
2013.3.26	1899-12-31 23:57:00	0	-1.5	0
2013.3.27	1899-12-31 01:57:00	0	-2	0	0.125	1.625	0	0	0	0
2013.3.27	1899-12-31 03:57:00	0	-2.5	0
2013.3.27	1899-12-31 05:57:00	-0.5	-2.5	0
2013.3.27	1899-12-31 07:57:00	-0.5	-3	0
2013.3.27	1899-12-31 09:57:00	0	-1	0
2013.3.27	1899-12-31 11:57:00	0.5	2.5	0
2013.3.27	1899-12-31 13:57:00	1	8	0
2013.3.27	1899-12-31 15:57:00	0.5	9.5	0
2013.3.27	1899-12-31 17:57:00	0.5	7	0
2013.3.27	1899-12-31 19:57:00	0	3	0
2013.3.27	1899-12-31 21:57:00	0	0.5	0
2013.3.27	1899-12-31 23:57:00	0	0	0
2013.3.28	1899-12-31 01:57:00	0	-0.5	0	0.75	3.33333	0	1	2	0
2013.3.28	1899-12-31 03:57:00	0	-1	0
2013.3.28	1899-12-31 05:57:00	0	-1	0
2013.3.28	1899-12-31 07:57:00	0	-1.5	0
2013.3.28	1899-12-31 09:57:00	1	-3	0
2013.3.28	1899-12-31 11:57:00	3.5	-1	0
2013.3.28	1899-12-31 13:57:00	2.5	4	0
2013.3.28	1899-12-31 15:57:00	1.5	23	0
2013.3.28	1899-12-31 17:57:00	1	16	0
2013.3.28	1899-12-31 19:57:00	0	5.5	0
2013.3.28	1899-12-31 21:57:00	0	1.5	0
2013.3.28	1899-12-31 23:57:00	-0.5	-2	0
2013.3.29	1899-12-31 01:57:00	-1	-3	0	0.166667	1.20833	0	0	0	0
2013.3.29	1899-12-31 03:57:00	-1	-1.5	0
2013.3.29	1899-12-31 05:57:00	-1.5	-1.5	0
2013.3.29	1899-12-31 07:57:00	-2	-3	0
2013.3.29	1899-12-31 09:57:00	0.5	-1.5	0
2013.3.29	1899-12-31 11:57:00	2	4.5	0
2013.3.29	1899-12-31 13:57:00	2.5	8.5	0
2013.3.29	1899-12-31 15:57:00	1.5	6	0
2013.3.29	1899-12-31 17:57:00	1	4.5	0
2013.3.29	1899-12-31 19:57:00	0	1	0
2013.3.29	1899-12-31 21:57:00	0	0.5	0
2013.3.29	1899-12-31 23:57:00	0	0	0
2013.3.30	1899-12-31 01:57:00	0	0	0	1.54167	2.75	0	1	2	0
2013.3.30	1899-12-31 03:57:00	0	-0.5	0
2013.3.30	1899-12-31 05:57:00	0	-0.5	0
2013.3.30	1899-12-31 07:57:00	0	-1	0
2013.3.30	1899-12-31 09:57:00	1	-0.5	0
2013.3.30	1899-12-31 11:57:00	5.5	1.5	0
2013.3.30	1899-12-31 13:57:00	6	3.5	0
2013.3.30	1899-12-31 15:57:00	4.5	11	0
2013.3.30	1899-12-31 17:57:00	2	17.5	0
2013.3.30	1899-12-31 19:57:00	0	2	0
2013.3.30	1899-12-31 21:57:00	0	0.5	0
2013.3.30	1899-12-31 23:57:00	-0.5	-0.5	0
2013.3.31	1899-12-31 01:57:00	-0.5	-0.5	0	1.66667	2.875	0	1	0	0
2013.3.31	1899-12-31 03:57:00	-1	-1.5	0
2013.3.31	1899-12-31 05:57:00	-1.5	-2	0
2013.3.31	1899-12-31 07:57:00	-1.5	-2	0
2013.3.31	1899-12-31 09:57:00	2	-1.5	0
2013.3.31	1899-12-31 11:57:00	5	2	0
2013.3.31	1899-12-31 13:57:00	7	8.5	0
2013.3.31	1899-12-31 15:57:00	6	13.5	0
2013.3.31	1899-12-31 17:57:00	4	12	0
2013.3.31	1899-12-31 19:57:00	1	5	0
2013.3.31	1899-12-31 21:57:00	0	1	0
2013.3.31	1899-12-31 23:57:00	-0.5	0	0
2013.4.1	1899-12-31 01:57:00	-0.5	-0.5	0	0.5	1.33333	0	1	2	0
2013.4.1	1899-12-31 03:57:00	-0.5	-0.5	0
2013.4.1	1899-12-31 05:57:00	-0.5	-0.5	0
2013.4.1	1899-12-31 07:57:00	-0.5	-0.5	0
2013.4.1	1899-12-31 09:57:00	0	0	0
2013.4.1	1899-12-31 11:57:00	1	1	0
2013.4.1	1899-12-31 13:57:00	3	2.5	0
2013.4.1	1899-12-31 15:57:00	2.5	8.5	0
2013.4.1	1899-12-31 17:57:00	2	6.5	0
2013.4.1	1899-12-31 19:57:00	0	1	0
2013.4.1	1899-12-31 21:57:00	0	-0.5	0
2013.4.1	1899-12-31 23:57:00	-0.5	-1	0
2013.4.2	1899-12-31 01:57:00	-1	-1.5	0	1.625	3.66667	0.0833333	1	0	0
2013.4.2	1899-12-31 03:57:00	-1	-1.5	0
2013.4.2	1899-12-31 05:57:00	-1	-2	0
2013.4.2	1899-12-31 07:57:00	-1.5	-2	0
2013.4.2	1899-12-31 09:57:00	0.5	-0.5	0
2013.4.2	1899-12-31 11:57:00	7	2	0
2013.4.2	1899-12-31 13:57:00	6	6.5	0
2013.4.2	1899-12-31 15:57:00	6.5	11.5	0.5
2013.4.2	1899-12-31 17:57:00	4	25.5	0.5
2013.4.2	1899-12-31 19:57:00	0.5	4.5	0
2013.4.2	1899-12-31 21:57:00	0	1	0
2013.4.2	1899-12-31 23:57:00	-0.5	0.5	0
2013.4.3	1899-12-31 01:57:00	-1	-1	0	1.45833	4.75	0.666667	1	1	1
2013.4.3	1899-12-31 03:57:00	-1.5	-2	0
2013.4.3	1899-12-31 05:57:00	-2	-2.5	-0.5
2013.4.3	1899-12-31 07:57:00	-2.5	-3	-0.5
2013.4.3	1899-12-31 09:57:00	0.5	-2.5	-0.5
2013.4.3	1899-12-31 11:57:00	9.5	0	0
2013.4.3	1899-12-31 13:57:00	7	1.5	1
2013.4.3	1899-12-31 15:57:00	4	24.5	2.5
2013.4.3	1899-12-31 17:57:00	3.5	29.5	4
2013.4.3	1899-12-31 19:57:00	1.5	9	2
2013.4.3	1899-12-31 21:57:00	-0.5	3.5	0.5
2013.4.3	1899-12-31 23:57:00	-1	0	-0.5
2013.4.4	1899-12-31 01:57:00	-1	-1	-1	4.66667	4.875	3.5	0	0	0
2013.4.4	1899-12-31 03:57:00	-1	-1.5	-1
2013.4.4	1899-12-31 05:57:00	-1	-0.5	-0.5
2013.4.4	1899-12-31 07:57:00	-1	-1	-1
2013.4.4	1899-12-31 09:57:00	8.5	-1.5	-1
2013.4.4	1899-12-31 11:57:00	15.5	1.5	9
2013.4.4	1899-12-31 13:57:00	10.5	11	10.5
2013.4.4	1899-12-31 15:57:00	10.5	25	11
2013.4.4	1899-12-31 17:57:00	9	13	8.5
2013.4.4	1899-12-31 19:57:00	4.5	8.5	5
2013.4.4	1899-12-31 21:57:00	1.5	4	2
2013.4.4	1899-12-31 23:57:00	0	1	0.5
2013.4.5	1899-12-31 01:57:00	0	0.5	0	-0.0833333	0.125	-0.25	1	1	0
2013.4.5	1899-12-31 03:57:00	0	0.5	0
2013.4.5	1899-12-31 05:57:00	0	0	0
2013.4.5	1899-12-31 07:57:00	0	-0.5	-0.5
2013.4.5	1899-12-31 09:57:00	0	-0.5	-0.5
2013.4.5	1899-12-31 11:57:00	0.5	0	-0.5
2013.4.5	1899-12-31 13:57:00	0.5	0.5	0
2013.4.5	1899-12-31 15:57:00	0.5	0.5	0
2013.4.5	1899-12-31 17:57:00	0	0.5	0
2013.4.5	1899-12-31 19:57:00	-0.5	0	-0.5
2013.4.5	1899-12-31 21:57:00	-1	0	-0.5
2013.4.5	1899-12-31 23:57:00	-1	0	-0.5
2013.4.6	1899-12-31 01:57:00	-1	-0.5	-0.5	-0.5	-0.333333	-0.333333	1	0	0
2013.4.6	1899-12-31 03:57:00	-1	-0.5	-0.5
2013.4.6	1899-12-31 05:57:00	-1.5	-1	-1
2013.4.6	1899-12-31 07:57:00	-2	-1.5	-1
2013.4.6	1899-12-31 09:57:00	-1	-1.5	-1
2013.4.6	1899-12-31 11:57:00	0	-0.5	0
2013.4.6	1899-12-31 13:57:00	0.5	0	0
2013.4.6	1899-12-31 15:57:00	0.5	1	0
2013.4.6	1899-12-31 17:57:00	0	0.5	0
2013.4.6	1899-12-31 19:57:00	0	0	0
2013.4.6	1899-12-31 21:57:00	0	0	0
2013.4.6	1899-12-31 23:57:00	-0.5	0	0
2013.4.7	1899-12-31 01:57:00	-1	-0.5	0	0.0833333	-0.125	-0.25	0	0	0
2013.4.7	1899-12-31 03:57:00	-1.5	-1	-0.5
2013.4.7	1899-12-31 05:57:00	-1.5	-1.5	-1
2013.4.7	1899-12-31 07:57:00	-1.5	-1.5	-1
2013.4.7	1899-12-31 09:57:00	0	-1	-1
2013.4.7	1899-12-31 11:57:00	2	-1	0
2013.4.7	1899-12-31 13:57:00	2	0.5	0
2013.4.7	1899-12-31 15:57:00	1.5	2	0.5
2013.4.7	1899-12-31 17:57:00	1	1.5	0
2013.4.7	1899-12-31 19:57:00	0	1	0
2013.4.7	1899-12-31 21:57:00	0	0	0
2013.4.7	1899-12-31 23:57:00	0	0	0
2013.4.8	1899-12-31 01:57:00	0	-0.5	0	1.125	1.375	-0.0833333	2	1	0
2013.4.8	1899-12-31 03:57:00	-1	-1	0
2013.4.8	1899-12-31 05:57:00	-2.5	-2.5	0
2013.4.8	1899-12-31 07:57:00	-3	-3	-1
2013.4.8	1899-12-31 09:57:00	2.5	-3	-1
2013.4.8	1899-12-31 11:57:00	9.5	-0.5	0
2013.4.8	1899-12-31 13:57:00	5.5	2	0.5
2013.4.8	1899-12-31 15:57:00	4.5	14.5	0.5
2013.4.8	1899-12-31 17:57:00	2	11.5	0
2013.4.8	1899-12-31 19:57:00	0	3	0
2013.4.8	1899-12-31 21:57:00	-1.5	-1.5	0
2013.4.8	1899-12-31 23:57:00	-2.5	-2.5	0
2013.4.9	1899-12-31 01:57:00	-1.5	-2	0	0.916667	1.41667	0.166667	1	1	0
2013.4.9	1899-12-31 03:57:00	-1.5	-1.5	-1
2013.4.9	1899-12-31 05:57:00	-1.5	-1.5	-1
2013.4.9	1899-12-31 07:57:00	-1.5	-1.5	-1
2013.4.9	1899-12-31 09:57:00	-1	-1.5	-1
2013.4.9	1899-12-31 11:57:00	5.5	-0.5	0.5
2013.4.9	1899-12-31 13:57:00	6	2	1
2013.4.9	1899-12-31 15:57:00	4	20	4
2013.4.9	1899-12-31 17:57:00	3.5	2.5	0.5
2013.4.9	1899-12-31 19:57:00	0	2	0
2013.4.9	1899-12-31 21:57:00	-0.5	0	0
2013.4.9	1899-12-31 23:57:00	-0.5	-1	0
2013.4.10	1899-12-31 01:57:00	-1	-1	0	-0.208333	-0.458333	-0.333333	1	1	2
2013.4.10	1899-12-31 03:57:00	-1.5	-1.5	-0.5
2013.4.10	1899-12-31 05:57:00	-1.5	-1.5	-0.5
2013.4.10	1899-12-31 07:57:00	-1.5	-2	-1
2013.4.10	1899-12-31 09:57:00	0.5	-1.5	-1
2013.4.10	1899-12-31 11:57:00	1.5	1	0.5
2013.4.10	1899-12-31 13:57:00	1.5	1	0
2013.4.10	1899-12-31 15:57:00	1.5	3	0.5
2013.4.10	1899-12-31 17:57:00	0	-0.5	-0.5
2013.4.10	1899-12-31 19:57:00	-0.5	-0.5	-0.5
2013.4.10	1899-12-31 21:57:00	-0.5	-1	-0.5
2013.4.10	1899-12-31 23:57:00	-1	-1	-0.5
2013.4.11	1899-12-31 01:57:00	-1	-1	-0.5	-0.0416667	-0.166667	-0.25	0	1	0
2013.4.11	1899-12-31 03:57:00	-1	-1.5	-0.5
2013.4.11	1899-12-31 05:57:00	-1	-1.5	-0.5
2013.4.11	1899-12-31 07:57:00	-1	-1.5	-1
2013.4.11	1899-12-31 09:57:00	0	-1	-0.5
2013.4.11	1899-12-31 11:57:00	1	0.5	0
2013.4.11	1899-12-31 13:57:00	1	1	0
2013.4.11	1899-12-31 15:57:00	1	2	0
2013.4.11	1899-12-31 17:57:00	0.5	1	0
2013.4.11	1899-12-31 19:57:00	0	0.5	0
2013.4.11	1899-12-31 21:57:00	0	0	0
2013.4.11	1899-12-31 23:57:00	0	-0.5	0
2013.4.12	1899-12-31 01:57:00	-0.5	-1.5	-0.5	-0.458333	-0.5	-0.333333	2	1	0
2013.4.12	1899-12-31 03:57:00	-1	-1.5	-0.5
2013.4.12	1899-12-31 05:57:00	-1.5	-1.5	-0.5
2013.4.12	1899-12-31 07:57:00	-1.5	-1.5	-0.5
2013.4.12	1899-12-31 09:57:00	-0.5	-1	-0.5
2013.4.12	1899-12-31 11:57:00	0	-0.5	-0.5
2013.4.12	1899-12-31 13:57:00	0.5	0.5	0
2013.4.12	1899-12-31 15:57:00	0.5	1	0
2013.4.12	1899-12-31 17:57:00	0	0.5	0
2013.4.12	1899-12-31 19:57:00	0	0.5	0
2013.4.12	1899-12-31 21:57:00	-0.5	0	-0.5
2013.4.12	1899-12-31 23:57:00	-1	-1	-0.5
2013.4.13	1899-12-31 01:57:00	-1	-1	-0.5	0.208333	-0.375	-0.291667	1	1	0
2013.4.13	1899-12-31 03:57:00	-1	-1	-0.5
2013.4.13	1899-12-31 05:57:00	-1.5	-1.5	-0.5
2013.4.13	1899-12-31 07:57:00	-1.5	-2	-1
2013.4.13	1899-12-31 09:57:00	0	-1.5	-1
2013.4.13	1899-12-31 11:57:00	3.5	-0.5	0
2013.4.13	1899-12-31 13:57:00	2	0.5	0
2013.4.13	1899-12-31 15:57:00	1.5	1.5	0
2013.4.13	1899-12-31 17:57:00	0.5	0.5	0
2013.4.13	1899-12-31 19:57:00	0	0.5	0
2013.4.13	1899-12-31 21:57:00	0	0	0
2013.4.13	1899-12-31 23:57:00	0	0	0
2013.4.14	1899-12-31 01:57:00	-0.5	-1.5	0	1.45833	1.41667	-0.208333	0	0	0
2013.4.14	1899-12-31 03:57:00	-2	-3	0
2013.4.14	1899-12-31 05:57:00	-4	-4.5	0
2013.4.14	1899-12-31 07:57:00	-4.5	-5	-1
2013.4.14	1899-12-31 09:57:00	3	-4.5	-1.5
2013.4.14	1899-12-31 11:57:00	6	-1	0
2013.4.14	1899-12-31 13:57:00	5.5	1.5	0
2013.4.14	1899-12-31 15:57:00	6.5	14.5	0
2013.4.14	1899-12-31 17:57:00	5	12.5	0
2013.4.14	1899-12-31 19:57:00	1.5	5.5	0
2013.4.14	1899-12-31 21:57:00	0.5	1.5	0
2013.4.14	1899-12-31 23:57:00	0.5	1	0
2013.4.15	1899-12-31 01:57:00	0	0.5	0	3.5	4.79167	0.416667	0	0	0
2013.4.15	1899-12-31 03:57:00	0	0	0
2013.4.15	1899-12-31 05:57:00	0	0	0
2013.4.15	1899-12-31 07:57:00	0	0	0
2013.4.15	1899-12-31 09:57:00	1	1.5	0
2013.4.15	1899-12-31 11:57:00	11.5	4	0.5
2013.4.15	1899-12-31 13:57:00	10	9.5	1
2013.4.15	1899-12-31 15:57:00	10	17.5	1.5
2013.4.15	1899-12-31 17:57:00	6.5	14.5	1
2013.4.15	1899-12-31 19:57:00	3	7	1
2013.4.15	1899-12-31 21:57:00	0	2	0
2013.4.15	1899-12-31 23:57:00	0	1	0
2013.4.16	1899-12-31 01:57:00	0	0	-0.5	1.91667	3.66667	2.875	2	2	2
2013.4.16	1899-12-31 03:57:00	0	-0.5	-0.5
2013.4.16	1899-12-31 05:57:00	-1	-0.5	-1.5
2013.4.16	1899-12-31 07:57:00	-2.5	-2.5	-2
2013.4.16	1899-12-31 09:57:00	1	-2.5	-0.5
2013.4.16	1899-12-31 11:57:00	11	0	4
2013.4.16	1899-12-31 13:57:00	8	4	7.5
2013.4.16	1899-12-31 15:57:00	5.5	21.5	22
2013.4.16	1899-12-31 17:57:00	3.5	17	5.5
2013.4.16	1899-12-31 19:57:00	1	8	2.5
2013.4.16	1899-12-31 21:57:00	-1.5	1	-0.5
2013.4.16	1899-12-31 23:57:00	-2	-1.5	-1.5
2013.4.17	1899-12-31 01:57:00	-2.5	-2	-2	3.16667	5.29167	3.75	1	0	1
2013.4.17	1899-12-31 03:57:00	-3	-3	-2.5
2013.4.17	1899-12-31 05:57:00	-3.5	-3.5	-2.5
2013.4.17	1899-12-31 07:57:00	-3.5	-4	-3
2013.4.17	1899-12-31 09:57:00	6.5	-3	-1
2013.4.17	1899-12-31 11:57:00	14	1.5	8
2013.4.17	1899-12-31 13:57:00	12	10.5	10.5
2013.4.17	1899-12-31 15:57:00	10.5	24.5	27
2013.4.17	1899-12-31 17:57:00	6	28	7
2013.4.17	1899-12-31 19:57:00	3	12	4
2013.4.17	1899-12-31 21:57:00	0	2.5	0.5
2013.4.17	1899-12-31 23:57:00	-1.5	0	-1
2013.4.18	1899-12-31 01:57:00	-1.5	-1.5	-1.5	5.75	4.375	4.29167	0	0	0
2013.4.18	1899-12-31 03:57:00	-2.5	-2	-2
2013.4.18	1899-12-31 05:57:00	-3	-2.5	-2
2013.4.18	1899-12-31 07:57:00	-3	-3	-2.5
2013.4.18	1899-12-31 09:57:00	10	-2	0
2013.4.18	1899-12-31 11:57:00	21.5	3	11
2013.4.18	1899-12-31 13:57:00	17.5	10.5	13.5
2013.4.18	1899-12-31 15:57:00	14.5	24.5	14.5
2013.4.18	1899-12-31 17:57:00	8.5	11	11
2013.4.18	1899-12-31 19:57:00	5	10	6.5
2013.4.18	1899-12-31 21:57:00	1.5	3	2
2013.4.18	1899-12-31 23:57:00	0.5	1.5	1
2013.4.19	1899-12-31 01:57:00	0	-0.5	-1	7.33333	6.91667	7.04167	0	1	0
2013.4.19	1899-12-31 03:57:00	1	1.5	1
2013.4.19	1899-12-31 05:57:00	0.5	1	1
2013.4.19	1899-12-31 07:57:00	-0.5	-1	-1
2013.4.19	1899-12-31 09:57:00	14.5	-0.5	3
2013.4.19	1899-12-31 11:57:00	21.5	5.5	16.5
2013.4.19	1899-12-31 13:57:00	17.5	15	15.5
2013.4.19	1899-12-31 15:57:00	12	25	26.5
2013.4.19	1899-12-31 17:57:00	11	19	10.5
2013.4.19	1899-12-31 19:57:00	5	9.5	6.5
2013.4.19	1899-12-31 21:57:00	3	4.5	3
2013.4.19	1899-12-31 23:57:00	2.5	4	3
2013.4.20	1899-12-31 01:57:00	1.5	3	1.5	4.16667	4	3.33333	0	0	0
2013.4.20	1899-12-31 03:57:00	0	1.5	0.5
2013.4.20	1899-12-31 05:57:00	0	0.5	0
2013.4.20	1899-12-31 07:57:00	0	0	0
2013.4.20	1899-12-31 09:57:00	1.5	0.5	0
2013.4.20	1899-12-31 11:57:00	17	2	9
2013.4.20	1899-12-31 13:57:00	11	9.5	8
2013.4.20	1899-12-31 15:57:00	9	10.5	8.5
2013.4.20	1899-12-31 17:57:00	6.5	13	7.5
2013.4.20	1899-12-31 19:57:00	2.5	5	3.5
2013.4.20	1899-12-31 21:57:00	0	1.5	0.5
2013.4.20	1899-12-31 23:57:00	1	1	1
2013.4.21	1899-12-31 01:57:00	1	2	1.5	7.16667	7.08333	6.20833	0	0	0
2013.4.21	1899-12-31 03:57:00	1	1	0.5
2013.4.21	1899-12-31 05:57:00	0.5	1.5	0.5
2013.4.21	1899-12-31 07:57:00	0	0.5	-0.5
2013.4.21	1899-12-31 09:57:00	14	0	3
2013.4.21	1899-12-31 11:57:00	20.5	4	14
2013.4.21	1899-12-31 13:57:00	16	11.5	13.5
2013.4.21	1899-12-31 15:57:00	13.5	29	18.5
2013.4.21	1899-12-31 17:57:00	10	18.5	12
2013.4.21	1899-12-31 19:57:00	5	11	7
2013.4.21	1899-12-31 21:57:00	2	3.5	2.5
2013.4.21	1899-12-31 23:57:00	2.5	2.5	2
2013.4.22	1899-12-31 01:57:00	2.5	3.5	2.5	8.33333	7.91667	6.95833	1	1	0
2013.4.22	1899-12-31 03:57:00	1	2.5	2
2013.4.22	1899-12-31 05:57:00	-0.5	1.5	0.5
2013.4.22	1899-12-31 07:57:00	-1.5	-1	-1.5
2013.4.22	1899-12-31 09:57:00	18.5	-0.5	2.5
2013.4.22	1899-12-31 11:57:00	20	8	20
2013.4.22	1899-12-31 13:57:00	21.5	15.5	15.5
2013.4.22	1899-12-31 15:57:00	14.5	26.5	16.5
2013.4.22	1899-12-31 17:57:00	11	19.5	11
2013.4.22	1899-12-31 19:57:00	5.5	10	6.5
2013.4.22	1899-12-31 21:57:00	4	5	4.5
2013.4.22	1899-12-31 23:57:00	3.5	4.5	3.5
2013.4.23	1899-12-31 01:57:00	3	3.5	3	3.91667	4.625	3.45833	0	0	0
2013.4.23	1899-12-31 03:57:00	2	3	2
2013.4.23	1899-12-31 05:57:00	1.5	2.5	1.5
2013.4.23	1899-12-31 07:57:00	1.5	2	1.5
2013.4.23	1899-12-31 09:57:00	3	2	2
2013.4.23	1899-12-31 11:57:00	8	5	4
2013.4.23	1899-12-31 13:57:00	12	10.5	10.5
2013.4.23	1899-12-31 15:57:00	11	17.5	11
2013.4.23	1899-12-31 17:57:00	4	6	4
2013.4.23	1899-12-31 19:57:00	0.5	2.5	2
2013.4.23	1899-12-31 21:57:00	0.5	0.5	0
2013.4.23	1899-12-31 23:57:00	0	0.5	0
2013.4.24	1899-12-31 01:57:00	0	0.5	0	0.75	1.91667	0.25	0	0	0
2013.4.24	1899-12-31 03:57:00	0	0	0
2013.4.24	1899-12-31 05:57:00	0	0	0
2013.4.24	1899-12-31 07:57:00	0	0	0
2013.4.24	1899-12-31 09:57:00	0.5	1	0.5
2013.4.24	1899-12-31 11:57:00	2.5	3.5	0.5
2013.4.24	1899-12-31 13:57:00	4.5	7.5	1
2013.4.24	1899-12-31 15:57:00	1	4	0.5
2013.4.24	1899-12-31 17:57:00	0.5	3	0.5
2013.4.24	1899-12-31 19:57:00	0	1.5	0
2013.4.24	1899-12-31 21:57:00	0	1	0
2013.4.24	1899-12-31 23:57:00	0	1	0
2013.4.25	1899-12-31 01:57:00	0	1	0	2.91667	4.875	3.16667	0	0	0
2013.4.25	1899-12-31 03:57:00	0	0.5	0
2013.4.25	1899-12-31 05:57:00	0	0	0
2013.4.25	1899-12-31 07:57:00	0	0	0
2013.4.25	1899-12-31 09:57:00	2	1.5	0.5
2013.4.25	1899-12-31 11:57:00	7.5	5	4
2013.4.25	1899-12-31 13:57:00	9.5	7	6.5
2013.4.25	1899-12-31 15:57:00	5.5	21	11
2013.4.25	1899-12-31 17:57:00	5	11	7.5
2013.4.25	1899-12-31 19:57:00	3.5	7	4.5
2013.4.25	1899-12-31 21:57:00	1.5	3	3
2013.4.25	1899-12-31 23:57:00	0.5	1.5	1
2013.4.26	1899-12-31 01:57:00	0.5	1	0.5	5	5.875	4.95833	0	1	1
2013.4.26	1899-12-31 03:57:00	0.5	1.5	0.5
2013.4.26	1899-12-31 05:57:00	-1.5	-1	-1.5
2013.4.26	1899-12-31 07:57:00	0	-0.5	-0.5
2013.4.26	1899-12-31 09:57:00	9	-0.5	4.5
2013.4.26	1899-12-31 11:57:00	16	3	12
2013.4.26	1899-12-31 13:57:00	12	8	11.5
2013.4.26	1899-12-31 15:57:00	11	20.5	15.5
2013.4.26	1899-12-31 17:57:00	8	25	8
2013.4.26	1899-12-31 19:57:00	3	9.5	6
2013.4.26	1899-12-31 21:57:00	1.5	3	2.5
2013.4.26	1899-12-31 23:57:00	0	1	0.5
2013.4.27	1899-12-31 01:57:00	-0.5	0	-0.5	6.79167	6	6.25	1	1	1
2013.4.27	1899-12-31 03:57:00	-0.5	-1	-1
2013.4.27	1899-12-31 05:57:00	-1	-1	-1
2013.4.27	1899-12-31 07:57:00	-0.5	-2	-1.5
2013.4.27	1899-12-31 09:57:00	9	-0.5	3
2013.4.27	1899-12-31 11:57:00	19	2.5	17
2013.4.27	1899-12-31 13:57:00	19	8	14.5
2013.4.27	1899-12-31 15:57:00	14	21	17
2013.4.27	1899-12-31 17:57:00	11	27	12.5
2013.4.27	1899-12-31 19:57:00	8	11.5	9.5
2013.4.27	1899-12-31 21:57:00	2.5	5	4
2013.4.27	1899-12-31 23:57:00	1.5	1.5	1.5
2013.4.28	1899-12-31 01:57:00	0	0.5	0	5.25	5.29167	4.41667	0	1	0
2013.4.28	1899-12-31 03:57:00	-1	-0.5	0
2013.4.28	1899-12-31 05:57:00	0	-0.5	-0.5
2013.4.28	1899-12-31 07:57:00	1.5	1	1
2013.4.28	1899-12-31 09:57:00	7	3.5	4
2013.4.28	1899-12-31 11:57:00	15	8.5	8
2013.4.28	1899-12-31 13:57:00	10.5	13	8
2013.4.28	1899-12-31 15:57:00	12	16	12
2013.4.28	1899-12-31 17:57:00	7	7.5	8
2013.4.28	1899-12-31 19:57:00	5.5	7.5	6
2013.4.28	1899-12-31 21:57:00	3	4.5	4
2013.4.28	1899-12-31 23:57:00	2.5	2.5	2.5
2013.4.29	1899-12-31 01:57:00	1	1.5	1	5.625	6.29167	5.83333	0	0	0
2013.4.29	1899-12-31 03:57:00	1.5	2	1.5
2013.4.29	1899-12-31 05:57:00	1.5	2	2
2013.4.29	1899-12-31 07:57:00	1.5	2	1.5
2013.4.29	1899-12-31 09:57:00	7	3	6
2013.4.29	1899-12-31 11:57:00	13.5	8.5	9.5
2013.4.29	1899-12-31 13:57:00	13	9.5	13
2013.4.29	1899-12-31 15:57:00	11.5	21.5	13
2013.4.29	1899-12-31 17:57:00	8	12.5	11
2013.4.29	1899-12-31 19:57:00	4.5	5	5
2013.4.29	1899-12-31 21:57:00	3	4.5	4
2013.4.29	1899-12-31 23:57:00	1.5	3.5	2.5
2013.4.30	1899-12-31 01:57:00	2	2	2	4.45833	5.20833	4.41667	0	0	0
2013.4.30	1899-12-31 03:57:00	1	2.5	2
2013.4.30	1899-12-31 05:57:00	0.5	1	0
2013.4.30	1899-12-31 07:57:00	1.5	1.5	1.5
2013.4.30	1899-12-31 09:57:00	6.5	4	5
2013.4.30	1899-12-31 11:57:00	8.5	7.5	8.5
2013.4.30	1899-12-31 13:57:00	9	10.5	7
2013.4.30	1899-12-31 15:57:00	8	10.5	8.5
2013.4.30	1899-12-31 17:57:00	7	9	7.5
2013.4.30	1899-12-31 19:57:00	4	6.5	4.5
2013.4.30	1899-12-31 21:57:00	3	4	3.5
2013.4.30	1899-12-31 23:57:00	2.5	3.5	3
2013.5.1	1899-12-31 01:57:00	2	2.5	2.5	2.20833	2.95833	2.375	0	0	0
2013.5.1	1899-12-31 03:57:00	2	2.5	2
2013.5.1	1899-12-31 05:57:00	1.5	2.5	2
2013.5.1	1899-12-31 07:57:00	2	2	2
2013.5.1	1899-12-31 09:57:00	3	3.5	3.5
2013.5.1	1899-12-31 11:57:00	5.5	5.5	5
2013.5.1	1899-12-31 13:57:00	5	6.5	5
2013.5.1	1899-12-31 15:57:00	3	5	3
2013.5.1	1899-12-31 17:57:00	2	3	2.5
2013.5.1	1899-12-31 19:57:00	0.5	1	0.5
2013.5.1	1899-12-31 21:57:00	0	1	0.5
2013.5.1	1899-12-31 23:57:00	0	0.5	0
2013.5.2	1899-12-31 01:57:00	0	0.5	0.5	1.04167	1.95833	1.5	0	0	0
2013.5.2	1899-12-31 03:57:00	0	0.5	0.5
2013.5.2	1899-12-31 05:57:00	0	0.5	0.5
2013.5.2	1899-12-31 07:57:00	0.5	0.5	0.5
2013.5.2	1899-12-31 09:57:00	1.5	2	2
[truncated: 6,541 more rows]

## Sheet: closed canopy
Dataset 5. Temperature recorded in closed canopy
Closed canopy					DMT			NFTC
		Gap 1	Gap 2	Gap 3	Gap 1	Gap 2	Gap 3	Gap 1	Gap 2	Gap 3
2012.11.17	1899-12-31 01:04:00	-6	-7.5	-9	-3.16667	-2.58333	-3.33333	1	1	1
2012.11.17	1899-12-31 03:04:00	-6.5	-8	-8
2012.11.17	1899-12-31 05:04:00	-6.5	-9	-8.5
2012.11.17	1899-12-31 07:04:00	-7	-9.5	-9
2012.11.17	1899-12-31 09:04:00	-7	-9	-8.5
2012.11.17	1899-12-31 11:04:00	1.5	13	3.5
2012.11.17	1899-12-31 13:04:00	2	4.5	2.5
2012.11.17	1899-12-31 15:04:00	1	2.5	5
2012.11.17	1899-12-31 17:04:00	-1	-0.5	0
2012.11.17	1899-12-31 19:04:00	-2	-1.5	-1.5
2012.11.17	1899-12-31 21:04:00	-3	-3	-3
2012.11.17	1899-12-31 23:04:00	-3.5	-3	-3.5
2012.11.18	1899-12-31 01:04:00	-3.5	-3	-3.5	-0.625	0.458333	-0.125	1	1	1
2012.11.18	1899-12-31 03:04:00	-4	-4	-4
2012.11.18	1899-12-31 05:04:00	-4.5	-4	-4.5
2012.11.18	1899-12-31 07:04:00	-5	-4.5	-5.5
2012.11.18	1899-12-31 09:04:00	-4	-4	-3.5
2012.11.18	1899-12-31 11:04:00	6.5	16.5	10
2012.11.18	1899-12-31 13:04:00	8	10	7
2012.11.18	1899-12-31 15:04:00	5.5	6.5	9.5
2012.11.18	1899-12-31 17:04:00	2.5	2.5	2.5
2012.11.18	1899-12-31 19:04:00	-1.5	-2	-2
2012.11.18	1899-12-31 21:04:00	-3	-3.5	-3
2012.11.18	1899-12-31 23:04:00	-4.5	-5	-4.5
2012.11.19	1899-12-31 01:04:00	-5.5	-6.5	-6	-3.29167	-3.08333	-3.29167	1	1	1
2012.11.19	1899-12-31 03:04:00	-7	-7.5	-7
2012.11.19	1899-12-31 05:04:00	-7.5	-8.5	-7.5
2012.11.19	1899-12-31 07:04:00	-8.5	-9.5	-8.5
2012.11.19	1899-12-31 09:04:00	-8	-9	-8.5
2012.11.19	1899-12-31 11:04:00	1.5	10.5	0
2012.11.19	1899-12-31 13:04:00	3.5	2.5	2
2012.11.19	1899-12-31 15:04:00	2.5	3	7
2012.11.19	1899-12-31 17:04:00	0	0	0
2012.11.19	1899-12-31 19:04:00	-2	-2.5	-2.5
2012.11.19	1899-12-31 21:04:00	-3.5	-4	-3.5
2012.11.19	1899-12-31 23:04:00	-5	-5.5	-5
2012.11.20	1899-12-31 01:04:00	-6	-6.5	-5.5	-1	-0.333333	-0.75	1	1	1
2012.11.20	1899-12-31 03:04:00	-6.5	-7	-6
2012.11.20	1899-12-31 05:04:00	-7	-7.5	-7
2012.11.20	1899-12-31 07:04:00	-7.5	-8	-7.5
2012.11.20	1899-12-31 09:04:00	-7	-7	-7
2012.11.20	1899-12-31 11:04:00	7	17	8
2012.11.20	1899-12-31 13:04:00	9	9.5	7.5
2012.11.20	1899-12-31 15:04:00	6	6.5	9
2012.11.20	1899-12-31 17:04:00	4.5	5	5
2012.11.20	1899-12-31 19:04:00	0	-0.5	0
2012.11.20	1899-12-31 21:04:00	-2	-2.5	-2.5
2012.11.20	1899-12-31 23:04:00	-2.5	-3	-3
2012.11.21	1899-12-31 01:04:00	-3.5	-4.5	-4	0.166667	0.541667	0.208333	1	1	1
2012.11.21	1899-12-31 03:04:00	-4.5	-4.5	-4.5
2012.11.21	1899-12-31 05:04:00	-5	-5.5	-5
2012.11.21	1899-12-31 07:04:00	-6	-6	-5.5
2012.11.21	1899-12-31 09:04:00	-3.5	-3	-3.5
2012.11.21	1899-12-31 11:04:00	9.5	14.5	9.5
2012.11.21	1899-12-31 13:04:00	10.5	10.5	8.5
2012.11.21	1899-12-31 15:04:00	7.5	8	10
2012.11.21	1899-12-31 17:04:00	4	4	4
2012.11.21	1899-12-31 19:04:00	-1	-1	-1
2012.11.21	1899-12-31 21:04:00	-2.5	-2.5	-2.5
2012.11.21	1899-12-31 23:04:00	-3.5	-3.5	-3.5
2012.11.22	1899-12-31 01:04:00	-4.5	-5	-4.5	-3.5	-4.33333	-3.70833	0	0	0
2012.11.22	1899-12-31 03:04:00	-4	-5	-4.5
2012.11.22	1899-12-31 05:04:00	-4	-5	-4.5
2012.11.22	1899-12-31 07:04:00	-4.5	-5.5	-5
2012.11.22	1899-12-31 09:04:00	-4	-4.5	-4.5
2012.11.22	1899-12-31 11:04:00	-1.5	-2.5	-2
2012.11.22	1899-12-31 13:04:00	-0.5	-1.5	-0.5
2012.11.22	1899-12-31 15:04:00	-2.5	-3.5	-2.5
2012.11.22	1899-12-31 17:04:00	-4	-4.5	-4
2012.11.22	1899-12-31 19:04:00	-4	-5	-4
2012.11.22	1899-12-31 21:04:00	-4	-5	-4
2012.11.22	1899-12-31 23:04:00	-4.5	-5	-4.5
2012.11.23	1899-12-31 01:04:00	-4	-5	-4.5	-3.29167	-4.29167	-3.83333	0	0	0
2012.11.23	1899-12-31 03:04:00	-4.5	-5.5	-5
2012.11.23	1899-12-31 05:04:00	-5	-5.5	-5
2012.11.23	1899-12-31 07:04:00	-5	-6	-5.5
2012.11.23	1899-12-31 09:04:00	-4.5	-5.5	-5
2012.11.23	1899-12-31 11:04:00	-1	-2	-2
2012.11.23	1899-12-31 13:04:00	0.5	-0.5	0
2012.11.23	1899-12-31 15:04:00	-1.5	-3	-2.5
2012.11.23	1899-12-31 17:04:00	-3	-4	-3.5
2012.11.23	1899-12-31 19:04:00	-3.5	-4.5	-4
2012.11.23	1899-12-31 21:04:00	-4	-5	-4.5
2012.11.23	1899-12-31 23:04:00	-4	-5	-4.5
2012.11.24	1899-12-31 01:04:00	-4.5	-5.5	-5	-2.33333	-2.45833	-2.58333	1	1	1
2012.11.24	1899-12-31 03:04:00	-4.5	-5.5	-5
2012.11.24	1899-12-31 05:04:00	-5	-6	-5.5
2012.11.24	1899-12-31 07:04:00	-6	-7	-6
2012.11.24	1899-12-31 09:04:00	-7.5	-8.5	-7.5
2012.11.24	1899-12-31 11:04:00	0.5	4.5	-0.5
2012.11.24	1899-12-31 13:04:00	4	6.5	2
2012.11.24	1899-12-31 15:04:00	3.5	3.5	5.5
2012.11.24	1899-12-31 17:04:00	-0.5	-1	-0.5
2012.11.24	1899-12-31 19:04:00	-2	-2.5	-2
2012.11.24	1899-12-31 21:04:00	-2.5	-3.5	-3
2012.11.24	1899-12-31 23:04:00	-3.5	-4.5	-3.5
2012.11.25	1899-12-31 01:04:00	-4.5	-5.5	-4.5	-4.54167	-5.91667	-4.95833	0	0	0
2012.11.25	1899-12-31 03:04:00	-5	-6	-5
2012.11.25	1899-12-31 05:04:00	-5	-6	-5
2012.11.25	1899-12-31 07:04:00	-5	-6	-5
2012.11.25	1899-12-31 09:04:00	-4.5	-6	-5
2012.11.25	1899-12-31 11:04:00	-3	-4.5	-3.5
2012.11.25	1899-12-31 13:04:00	-4	-5	-4
2012.11.25	1899-12-31 15:04:00	-5	-6	-4.5
2012.11.25	1899-12-31 17:04:00	-5	-6	-5
2012.11.25	1899-12-31 19:04:00	-5	-6.5	-6
2012.11.25	1899-12-31 21:04:00	-4.5	-6.5	-6
2012.11.25	1899-12-31 23:04:00	-4	-7	-6
2012.11.26	1899-12-31 01:04:00	-4	-6.5	-6	-3.58333	-6.125	-5.54167	0	0	0
2012.11.26	1899-12-31 03:04:00	-4.5	-8	-7
2012.11.26	1899-12-31 05:04:00	-4.5	-8.5	-7
2012.11.26	1899-12-31 07:04:00	-5	-8.5	-7.5
2012.11.26	1899-12-31 09:04:00	-4.5	-7.5	-7
2012.11.26	1899-12-31 11:04:00	-3	-5.5	-5
2012.11.26	1899-12-31 13:04:00	-1.5	-1	-2
2012.11.26	1899-12-31 15:04:00	-2	-3.5	-3.5
2012.11.26	1899-12-31 17:04:00	-2	-4	-3
2012.11.26	1899-12-31 19:04:00	-3	-5	-4.5
2012.11.26	1899-12-31 21:04:00	-4	-7	-6
2012.11.26	1899-12-31 23:04:00	-5	-8.5	-8
2012.11.27	1899-12-31 01:04:00	-6	-9.5	-8.5	-3.41667	-3.625	-4.91667	1	1	1
2012.11.27	1899-12-31 03:04:00	-6	-9	-8.5
2012.11.27	1899-12-31 05:04:00	-6	-9	-8.5
2012.11.27	1899-12-31 07:04:00	-6.5	-10.5	-9.5
2012.11.27	1899-12-31 09:04:00	-6	-9	-9
2012.11.27	1899-12-31 11:04:00	-3.5	12	-5.5
2012.11.27	1899-12-31 13:04:00	0	2	0
2012.11.27	1899-12-31 15:04:00	0	1.5	0.5
2012.11.27	1899-12-31 17:04:00	-1	-2	-1
2012.11.27	1899-12-31 19:04:00	-1.5	-3	-2.5
2012.11.27	1899-12-31 21:04:00	-2	-3.5	-3
2012.11.27	1899-12-31 23:04:00	-2.5	-3.5	-3.5
2012.11.28	1899-12-31 01:04:00	-2	-3.5	-3	-2.33333	-2.95833	-3.875	0	0	0
2012.11.28	1899-12-31 03:04:00	-2.5	-4.5	-4
2012.11.28	1899-12-31 05:04:00	-3	-5	-4
2012.11.28	1899-12-31 07:04:00	-3.5	-5.5	-5
2012.11.28	1899-12-31 09:04:00	-3	-4.5	-4.5
2012.11.28	1899-12-31 11:04:00	-1	11.5	-3
2012.11.28	1899-12-31 13:04:00	-1	-3	-3
2012.11.28	1899-12-31 15:04:00	-1	0	-0.5
2012.11.28	1899-12-31 17:04:00	-1	-1.5	-2
2012.11.28	1899-12-31 19:04:00	-2	-4	-4
2012.11.28	1899-12-31 21:04:00	-3.5	-7	-6
2012.11.28	1899-12-31 23:04:00	-4.5	-8.5	-7.5
2012.11.29	1899-12-31 01:04:00	-5.5	-9	-8	-2.58333	-2.375	-3.58333	1	1	1
2012.11.29	1899-12-31 03:04:00	-5.5	-8.5	-8
2012.11.29	1899-12-31 05:04:00	-5.5	-9	-8
2012.11.29	1899-12-31 07:04:00	-6	-9	-8.5
2012.11.29	1899-12-31 09:04:00	-4	-5	-5
2012.11.29	1899-12-31 11:04:00	-1.5	16	-3
2012.11.29	1899-12-31 13:04:00	0.5	3	1
2012.11.29	1899-12-31 15:04:00	0.5	1.5	2.5
2012.11.29	1899-12-31 17:04:00	0	1	0.5
2012.11.29	1899-12-31 19:04:00	-0.5	-2.5	-1
2012.11.29	1899-12-31 21:04:00	-1.5	-3.5	-2.5
2012.11.29	1899-12-31 23:04:00	-2	-3.5	-3
2012.11.30	1899-12-31 01:04:00	-2.5	-4.5	-3.5	-2.58333	-3	-3.20833	1	1	1
2012.11.30	1899-12-31 03:04:00	-3.5	-5	-4
2012.11.30	1899-12-31 05:04:00	-4	-7	-5.5
2012.11.30	1899-12-31 07:04:00	-5.5	-7.5	-7
2012.11.30	1899-12-31 09:04:00	-6.5	-9	-8.5
2012.11.30	1899-12-31 11:04:00	-5	-0.5	-7
2012.11.30	1899-12-31 13:04:00	1	5	1
2012.11.30	1899-12-31 15:04:00	0.5	3	4
2012.11.30	1899-12-31 17:04:00	0	0.5	0.5
2012.11.30	1899-12-31 19:04:00	0	-2.5	-1.5
2012.11.30	1899-12-31 21:04:00	-2.5	-4.5	-3.5
2012.11.30	1899-12-31 23:04:00	-3	-4	-3.5
2012.12.1	1899-12-31 01:04:00	-2	-1.5	-2	-3.29167	-4.875	-4.125	0	0	0
2012.12.1	1899-12-31 03:04:00	-2.5	-3	-3
2012.12.1	1899-12-31 05:04:00	-4.5	-6.5	-6
2012.12.1	1899-12-31 07:04:00	-5	-7	-5.5
2012.12.1	1899-12-31 09:04:00	-5.5	-7.5	-6
2012.12.1	1899-12-31 11:04:00	-4.5	-6.5	-5.5
2012.12.1	1899-12-31 13:04:00	-2.5	-5	-3
2012.12.1	1899-12-31 15:04:00	-1	-1	-0.5
2012.12.1	1899-12-31 17:04:00	-1.5	-2.5	-2.5
2012.12.1	1899-12-31 19:04:00	-2.5	-4.5	-4
2012.12.1	1899-12-31 21:04:00	-3.5	-6	-5
2012.12.1	1899-12-31 23:04:00	-4.5	-7.5	-6.5
2012.12.2	1899-12-31 01:04:00	-5.5	-8	-7	-4	-3.75	-4.625	0	1	1
2012.12.2	1899-12-31 03:04:00	-5.5	-8.5	-7.5
2012.12.2	1899-12-31 05:04:00	-5.5	-8.5	-7.5
2012.12.2	1899-12-31 07:04:00	-6	-9.5	-8
2012.12.2	1899-12-31 09:04:00	-6.5	-9	-8
2012.12.2	1899-12-31 11:04:00	-5.5	5.5	-6.5
2012.12.2	1899-12-31 13:04:00	0.5	3	1
2012.12.2	1899-12-31 15:04:00	-1	2	1.5
2012.12.2	1899-12-31 17:04:00	-1	0	-0.5
2012.12.2	1899-12-31 19:04:00	-3	-3.5	-3.5
2012.12.2	1899-12-31 21:04:00	-4.5	-4.5	-5
2012.12.2	1899-12-31 23:04:00	-4.5	-4	-4.5
2012.12.3	1899-12-31 01:04:00	-5	-5.5	-5.5	-4	-3.54167	-4.08333	0	1	1
2012.12.3	1899-12-31 03:04:00	-6	-6.5	-7
2012.12.3	1899-12-31 05:04:00	-6.5	-8	-8
2012.12.3	1899-12-31 07:04:00	-7	-8	-8.5
2012.12.3	1899-12-31 09:04:00	-6.5	-6	-6.5
2012.12.3	1899-12-31 11:04:00	-4.5	-1.5	-5
2012.12.3	1899-12-31 13:04:00	1	5.5	2
2012.12.3	1899-12-31 15:04:00	0	2.5	4
2012.12.3	1899-12-31 17:04:00	-1.5	-0.5	-0.5
2012.12.3	1899-12-31 19:04:00	-2.5	-3	-3
2012.12.3	1899-12-31 21:04:00	-4	-5	-5
2012.12.3	1899-12-31 23:04:00	-5.5	-6.5	-6
2012.12.4	1899-12-31 01:04:00	-6	-7.5	-7	-3.5	-2.54167	-3.08333	1	1	1
2012.12.4	1899-12-31 03:04:00	-7	-8	-7.5
2012.12.4	1899-12-31 05:04:00	-7	-7.5	-7
2012.12.4	1899-12-31 07:04:00	-6.5	-6.5	-6.5
2012.12.4	1899-12-31 09:04:00	-6	-6	-6
2012.12.4	1899-12-31 11:04:00	-2	3	-1
2012.12.4	1899-12-31 13:04:00	1	5	3
2012.12.4	1899-12-31 15:04:00	1	4.5	3
2012.12.4	1899-12-31 17:04:00	0	2.5	1.5
2012.12.4	1899-12-31 19:04:00	-2	-2	-1.5
2012.12.4	1899-12-31 21:04:00	-3	-2.5	-3
2012.12.4	1899-12-31 23:04:00	-4.5	-5.5	-5
2012.12.5	1899-12-31 01:04:00	-5.5	-7	-6.5	-5.25	-5.625	-5.54167	0	1	0
2012.12.5	1899-12-31 03:04:00	-6	-8	-7
2012.12.5	1899-12-31 05:04:00	-7.5	-9	-8.5
2012.12.5	1899-12-31 07:04:00	-8.5	-11	-10
2012.12.5	1899-12-31 09:04:00	-9.5	-11	-11
2012.12.5	1899-12-31 11:04:00	-8	-8	-9.5
2012.12.5	1899-12-31 13:04:00	1	3	0
2012.12.5	1899-12-31 15:04:00	-1.5	0.5	3
2012.12.5	1899-12-31 17:04:00	-2.5	-1.5	-1.5
2012.12.5	1899-12-31 19:04:00	-4	-3.5	-3.5
2012.12.5	1899-12-31 21:04:00	-5	-5.5	-5.5
2012.12.5	1899-12-31 23:04:00	-6	-6.5	-6.5
2012.12.6	1899-12-31 01:04:00	-6	-6	-6	-2.58333	-0.958333	-1.83333	0	1	1
2012.12.6	1899-12-31 03:04:00	-4.5	-3.5	-4
2012.12.6	1899-12-31 05:04:00	-4.5	-4	-4.5
2012.12.6	1899-12-31 07:04:00	-3.5	-1	-2.5
2012.12.6	1899-12-31 09:04:00	-3.5	-2	-3.5
2012.12.6	1899-12-31 11:04:00	-1	3	-1
2012.12.6	1899-12-31 13:04:00	2	4.5	2.5
2012.12.6	1899-12-31 15:04:00	0	2.5	4
2012.12.6	1899-12-31 17:04:00	-1	1	0
2012.12.6	1899-12-31 19:04:00	-3.5	-3	-3
2012.12.6	1899-12-31 21:04:00	-2	0	-0.5
2012.12.6	1899-12-31 23:04:00	-3.5	-3	-3.5
2012.12.7	1899-12-31 01:04:00	-5	-4.5	-5	-3.54167	-2.5	-3.08333	1	1	1
2012.12.7	1899-12-31 03:04:00	-6.5	-6.5	-6.5
2012.12.7	1899-12-31 05:04:00	-7.5	-7.5	-7
2012.12.7	1899-12-31 07:04:00	-8	-7.5	-7.5
2012.12.7	1899-12-31 09:04:00	-7	-6.5	-7
2012.12.7	1899-12-31 11:04:00	-1.5	2.5	-2.5
2012.12.7	1899-12-31 13:04:00	4	7.5	4.5
2012.12.7	1899-12-31 15:04:00	2	4.5	6
2012.12.7	1899-12-31 17:04:00	-0.5	0	0
2012.12.7	1899-12-31 19:04:00	-3	-3	-3
2012.12.7	1899-12-31 21:04:00	-5	-4.5	-4.5
2012.12.7	1899-12-31 23:04:00	-4.5	-4.5	-4.5
2012.12.8	1899-12-31 01:04:00	-6	-6	-6	-4.08333	-3.79167	-3.54167	1	1	1
2012.12.8	1899-12-31 03:04:00	-7.5	-8	-7.5
2012.12.8	1899-12-31 05:04:00	-8	-8	-8
2012.12.8	1899-12-31 07:04:00	-9	-9.5	-8.5
2012.12.8	1899-12-31 09:04:00	-8	-8.5	-8.5
2012.12.8	1899-12-31 11:04:00	-2	0.5	-2.5
2012.12.8	1899-12-31 13:04:00	2.5	3.5	2.5
2012.12.8	1899-12-31 15:04:00	0.5	1.5	5.5
2012.12.8	1899-12-31 17:04:00	-0.5	0	0
2012.12.8	1899-12-31 19:04:00	-3	-3	-2.5
2012.12.8	1899-12-31 21:04:00	-3.5	-3.5	-3
2012.12.8	1899-12-31 23:04:00	-4.5	-4.5	-4
2012.12.9	1899-12-31 01:04:00	-6	-6.5	-5.5	-4.70833	-4.625	-4.25	1	1	1
2012.12.9	1899-12-31 03:04:00	-7.5	-7.5	-7
2012.12.9	1899-12-31 05:04:00	-8.5	-9	-8
2012.12.9	1899-12-31 07:04:00	-9.5	-10	-9
2012.12.9	1899-12-31 09:04:00	-5.5	-5.5	-6
2012.12.9	1899-12-31 11:04:00	-4.5	-3	-5
2012.12.9	1899-12-31 13:04:00	1	1.5	1
2012.12.9	1899-12-31 15:04:00	1	1.5	4
2012.12.9	1899-12-31 17:04:00	-1	-0.5	-0.5
2012.12.9	1899-12-31 19:04:00	-3.5	-3.5	-3
2012.12.9	1899-12-31 21:04:00	-6	-6	-5.5
2012.12.9	1899-12-31 23:04:00	-6.5	-7	-6.5
2012.12.10	1899-12-31 01:04:00	-6.5	-7	-6	-4.54167	-5.375	-4.875	0	0	0
2012.12.10	1899-12-31 03:04:00	-7.5	-8.5	-7.5
2012.12.10	1899-12-31 05:04:00	-6	-7	-6
2012.12.10	1899-12-31 07:04:00	-6	-7	-6.5
2012.12.10	1899-12-31 09:04:00	-5.5	-7	-6.5
2012.12.10	1899-12-31 11:04:00	-2	-3	-3.5
2012.12.10	1899-12-31 13:04:00	-0.5	-0.5	0
2012.12.10	1899-12-31 15:04:00	-3	-3	-3
2012.12.10	1899-12-31 17:04:00	-3	-4	-3.5
2012.12.10	1899-12-31 19:04:00	-5	-6	-5.5
2012.12.10	1899-12-31 21:04:00	-4.5	-5.5	-5
2012.12.10	1899-12-31 23:04:00	-5	-6	-5.5
2012.12.11	1899-12-31 01:04:00	-5.5	-7	-6	-5.375	-5.70833	-4.95833	0	1	1
2012.12.11	1899-12-31 03:04:00	-6	-7.5	-6.5
2012.12.11	1899-12-31 05:04:00	-6.5	-8	-7
2012.12.11	1899-12-31 07:04:00	-9	-10	-9
2012.12.11	1899-12-31 09:04:00	-9.5	-10.5	-9.5
2012.12.11	1899-12-31 11:04:00	-8.5	-9	-9
2012.12.11	1899-12-31 13:04:00	2	3	2
2012.12.11	1899-12-31 15:04:00	0	1	4.5
2012.12.11	1899-12-31 17:04:00	-2	-1.5	-1.5
2012.12.11	1899-12-31 19:04:00	-5	-4.5	-4
2012.12.11	1899-12-31 21:04:00	-6.5	-6.5	-6
2012.12.11	1899-12-31 23:04:00	-8	-8	-7.5
2012.12.12	1899-12-31 01:04:00	-9	-9.5	-8.5	-5.875	-5.91667	-5.125	1	1	1
2012.12.12	1899-12-31 03:04:00	-10	-10.5	-9.5
2012.12.12	1899-12-31 05:04:00	-10	-10.5	-9.5
2012.12.12	1899-12-31 07:04:00	-10.5	-11.5	-10
2012.12.12	1899-12-31 09:04:00	-10.5	-11	-10
2012.12.12	1899-12-31 11:04:00	-9	-8.5	-9
2012.12.12	1899-12-31 13:04:00	2.5	4	2.5
2012.12.12	1899-12-31 15:04:00	0.5	1	5
2012.12.12	1899-12-31 17:04:00	-0.5	0	0
2012.12.12	1899-12-31 19:04:00	-2	-2.5	-2
2012.12.12	1899-12-31 21:04:00	-5	-5	-4.5
2012.12.12	1899-12-31 23:04:00	-7	-7	-6
2012.12.13	1899-12-31 01:04:00	-7.5	-7.5	-7	-2	-1.16667	-1.58333	1	1	1
2012.12.13	1899-12-31 03:04:00	-4	-3.5	-4
2012.12.13	1899-12-31 05:04:00	-3	-2.5	-3
2012.12.13	1899-12-31 07:04:00	-2.5	-2	-2.5
2012.12.13	1899-12-31 09:04:00	-3.5	-3	-3.5
2012.12.13	1899-12-31 11:04:00	-1.5	0.5	-2
2012.12.13	1899-12-31 13:04:00	4	5.5	4.5
2012.12.13	1899-12-31 15:04:00	3.5	5	6
2012.12.13	1899-12-31 17:04:00	1	2	1
2012.12.13	1899-12-31 19:04:00	-2.5	-2	-2
2012.12.13	1899-12-31 21:04:00	-4	-3.5	-3.5
2012.12.13	1899-12-31 23:04:00	-4	-3	-3
2012.12.14	1899-12-31 01:04:00	-4	-3	-3	-2.375	-1.54167	-1.75	1	1	1
2012.12.14	1899-12-31 03:04:00	-6	-5.5	-5
2012.12.14	1899-12-31 05:04:00	-6	-5	-5.5
2012.12.14	1899-12-31 07:04:00	-4.5	-3.5	-4
2012.12.14	1899-12-31 09:04:00	-3	-2	-3
2012.12.14	1899-12-31 11:04:00	0	2	-0.5
2012.12.14	1899-12-31 13:04:00	5	7	4.5
2012.12.14	1899-12-31 15:04:00	2.5	3	7
2012.12.14	1899-12-31 17:04:00	-0.5	-0.5	-0.5
2012.12.14	1899-12-31 19:04:00	-3	-3	-3
2012.12.14	1899-12-31 21:04:00	-4.5	-4	-4
2012.12.14	1899-12-31 23:04:00	-4.5	-4	-4
2012.12.15	1899-12-31 01:04:00	-6.5	-6.5	-6	-3.33333	-2.70833	-2.83333	1	1	1
2012.12.15	1899-12-31 03:04:00	-7.5	-7	-7
2012.12.15	1899-12-31 05:04:00	-7.5	-7	-6.5
2012.12.15	1899-12-31 07:04:00	-7	-6	-6.5
2012.12.15	1899-12-31 09:04:00	-7	-6.5	-6.5
2012.12.15	1899-12-31 11:04:00	-6	-5	-6
2012.12.15	1899-12-31 13:04:00	5.5	7	4.5
2012.12.15	1899-12-31 15:04:00	3	4	5.5
2012.12.15	1899-12-31 17:04:00	2	2.5	2.5
2012.12.15	1899-12-31 19:04:00	-0.5	-0.5	-0.5
2012.12.15	1899-12-31 21:04:00	-3.5	-3	-3
2012.12.15	1899-12-31 23:04:00	-5	-4.5	-4.5
2012.12.16	1899-12-31 01:04:00	-6	-6	-5.5	-1.70833	-1	-0.791667	1	1	1
2012.12.16	1899-12-31 03:04:00	-4	-3.5	-4
2012.12.16	1899-12-31 05:04:00	-5.5	-5	-5
2012.12.16	1899-12-31 07:04:00	-5	-4.5	-4.5
2012.12.16	1899-12-31 09:04:00	-4.5	-3.5	-4
2012.12.16	1899-12-31 11:04:00	-2	-1.5	-1.5
2012.12.16	1899-12-31 13:04:00	7	10	7
2012.12.16	1899-12-31 15:04:00	4.5	5.5	11
2012.12.16	1899-12-31 17:04:00	3	4.5	4
2012.12.16	1899-12-31 19:04:00	-1.5	-1.5	-1
2012.12.16	1899-12-31 21:04:00	-3.5	-3.5	-3
2012.12.16	1899-12-31 23:04:00	-3	-3	-3
2012.12.17	1899-12-31 01:04:00	-4	-3.5	-3.5	-3.33333	-3.45833	-3.29167	1	1	1
2012.12.17	1899-12-31 03:04:00	-6.5	-6	-5.5
2012.12.17	1899-12-31 05:04:00	-7	-6.5	-6.5
2012.12.17	1899-12-31 07:04:00	-7.5	-7	-7
2012.12.17	1899-12-31 09:04:00	-4.5	-4.5	-5
2012.12.17	1899-12-31 11:04:00	-5	-4.5	-4.5
2012.12.17	1899-12-31 13:04:00	5	5	3.5
2012.12.17	1899-12-31 15:04:00	2	1	1.5
2012.12.17	1899-12-31 17:04:00	-1.5	-2.5	-2
2012.12.17	1899-12-31 19:04:00	-3.5	-4.5	-3
2012.12.17	1899-12-31 21:04:00	-3.5	-4	-3.5
2012.12.17	1899-12-31 23:04:00	-4	-4.5	-4
2012.12.18	1899-12-31 01:04:00	-4.5	-5	-5	-1.83333	-1.75	-1.75	1	1	1
2012.12.18	1899-12-31 03:04:00	-5.5	-6	-5
2012.12.18	1899-12-31 05:04:00	-3.5	-3.5	-4.5
2012.12.18	1899-12-31 07:04:00	-3	-2.5	-4
2012.12.18	1899-12-31 09:04:00	-3.5	-3.5	-4
2012.12.18	1899-12-31 11:04:00	-1.5	-1	-2.5
2012.12.18	1899-12-31 13:04:00	5.5	6.5	3.5
2012.12.18	1899-12-31 15:04:00	3.5	3.5	9.5
2012.12.18	1899-12-31 17:04:00	2	2	2
2012.12.18	1899-12-31 19:04:00	-3	-3	-3
2012.12.18	1899-12-31 21:04:00	-3.5	-3.5	-3.5
2012.12.18	1899-12-31 23:04:00	-5	-5	-4.5
2012.12.19	1899-12-31 01:04:00	-5.5	-5.5	-5.5	-4.08333	-4	-3.83333	1	1	1
2012.12.19	1899-12-31 03:04:00	-7.5	-7.5	-7
2012.12.19	1899-12-31 05:04:00	-9	-9	-8
2012.12.19	1899-12-31 07:04:00	-10.5	-11	-9.5
2012.12.19	1899-12-31 09:04:00	-10	-10.5	-10
2012.12.19	1899-12-31 11:04:00	-5	-4	-7.5
2012.12.19	1899-12-31 13:04:00	8.5	11	6.5
2012.12.19	1899-12-31 15:04:00	6.5	7	11
2012.12.19	1899-12-31 17:04:00	0	-1.5	-0.5
2012.12.19	1899-12-31 19:04:00	-3	-3.5	-3
2012.12.19	1899-12-31 21:04:00	-6	-6	-5.5
2012.12.19	1899-12-31 23:04:00	-7.5	-7.5	-7
2012.12.20	1899-12-31 01:04:00	-9	-9	-8.5	-7.79167	-8.45833	-7.25	0	0	0
2012.12.20	1899-12-31 03:04:00	-10	-11	-10
2012.12.20	1899-12-31 05:04:00	-10	-11	-9.5
2012.12.20	1899-12-31 07:04:00	-11.5	-12	-11
2012.12.20	1899-12-31 09:04:00	-11.5	-12	-11
2012.12.20	1899-12-31 11:04:00	-9	-9.5	-9
2012.12.20	1899-12-31 13:04:00	0.5	1	-1.5
2012.12.20	1899-12-31 15:04:00	-3.5	-4	2.5
2012.12.20	1899-12-31 17:04:00	-6.5	-8	-6.5
2012.12.20	1899-12-31 19:04:00	-7.5	-8.5	-7.5
2012.12.20	1899-12-31 21:04:00	-7.5	-8.5	-7.5
2012.12.20	1899-12-31 23:04:00	-8	-9	-7.5
2012.12.21	1899-12-31 01:04:00	-8.5	-9.5	-8.5	-5.75	-6.70833	-5.875	0	0	0
2012.12.21	1899-12-31 03:04:00	-8.5	-9.5	-8
2012.12.21	1899-12-31 05:04:00	-8.5	-9.5	-8.5
2012.12.21	1899-12-31 07:04:00	-9	-10	-9.5
2012.12.21	1899-12-31 09:04:00	-7.5	-8.5	-8
2012.12.21	1899-12-31 11:04:00	-3.5	-5.5	-4.5
2012.12.21	1899-12-31 13:04:00	-1.5	-2.5	-3
2012.12.21	1899-12-31 15:04:00	-1	-1.5	0
2012.12.21	1899-12-31 17:04:00	-2.5	-3.5	-2.5
2012.12.21	1899-12-31 19:04:00	-5	-5.5	-5
2012.12.21	1899-12-31 21:04:00	-6.5	-7	-6
2012.12.21	1899-12-31 23:04:00	-7	-8	-7
2012.12.22	1899-12-31 01:04:00	-8	-9	-8	-6.54167	-7.58333	-6.95833	0	0	0
2012.12.22	1899-12-31 03:04:00	-8	-9.5	-8.5
2012.12.22	1899-12-31 05:04:00	-9	-10.5	-9.5
2012.12.22	1899-12-31 07:04:00	-10	-11.5	-10
2012.12.22	1899-12-31 09:04:00	-8.5	-10	-9.5
2012.12.22	1899-12-31 11:04:00	-6	-6.5	-7.5
2012.12.22	1899-12-31 13:04:00	-1	0	-1.5
2012.12.22	1899-12-31 15:04:00	-1.5	-2	-2
2012.12.22	1899-12-31 17:04:00	-3	-4.5	-3.5
2012.12.22	1899-12-31 19:04:00	-7	-8	-7
2012.12.22	1899-12-31 21:04:00	-8	-9.5	-8
2012.12.22	1899-12-31 23:04:00	-8.5	-10	-8.5
2012.12.23	1899-12-31 01:04:00	-8.5	-10	-9	-7.33333	-7.375	-7.25	0	0	0
2012.12.23	1899-12-31 03:04:00	-9.5	-11	-10
2012.12.23	1899-12-31 05:04:00	-9.5	-11	-10
2012.12.23	1899-12-31 07:04:00	-10.5	-12.5	-11.5
2012.12.23	1899-12-31 09:04:00	-11	-12.5	-12
2012.12.23	1899-12-31 11:04:00	-9.5	-10.5	-10.5
2012.12.23	1899-12-31 13:04:00	-2	2	-3.5
2012.12.23	1899-12-31 15:04:00	-3.5	-2.5	1.5
2012.12.23	1899-12-31 17:04:00	-5	-4.5	-4.5
2012.12.23	1899-12-31 19:04:00	-6.5	-6	-6
2012.12.23	1899-12-31 21:04:00	-6.5	-5.5	-6
2012.12.23	1899-12-31 23:04:00	-6	-4.5	-5.5
2012.12.24	1899-12-31 01:04:00	-5	-4	-3.5	-4.5	-2.95833	-3.54167	1	1	1
2012.12.24	1899-12-31 03:04:00	-6.5	-5	-5.5
2012.12.24	1899-12-31 05:04:00	-7.5	-6.5	-6.5
2012.12.24	1899-12-31 07:04:00	-8	-7	-7.5
2012.12.24	1899-12-31 09:04:00	-8	-7	-7
2012.12.24	1899-12-31 11:04:00	-6	-4	-6
2012.12.24	1899-12-31 13:04:00	4.5	9.5	2.5
2012.12.24	1899-12-31 15:04:00	2	4	7
2012.12.24	1899-12-31 17:04:00	-1	-0.5	-0.5
2012.12.24	1899-12-31 19:04:00	-4.5	-3.5	-4
2012.12.24	1899-12-31 21:04:00	-6	-4.5	-5
2012.12.24	1899-12-31 23:04:00	-8	-7	-6.5
2012.12.25	1899-12-31 01:04:00	-9	-8.5	-8	-8.33333	-8.08333	-7.33333	0	0	0
2012.12.25	1899-12-31 03:04:00	-10	-9.5	-9
2012.12.25	1899-12-31 05:04:00	-10.5	-10	-9.5
2012.12.25	1899-12-31 07:04:00	-10.5	-10	-9.5
2012.12.25	1899-12-31 09:04:00	-10	-9	-9
2012.12.25	1899-12-31 11:04:00	-9.5	-8.5	-8.5
2012.12.25	1899-12-31 13:04:00	1	2.5	-0.5
2012.12.25	1899-12-31 15:04:00	-4	-4	1.5
2012.12.25	1899-12-31 17:04:00	-7	-7.5	-6.5
2012.12.25	1899-12-31 19:04:00	-10.5	-11	-10
2012.12.25	1899-12-31 21:04:00	-10	-10.5	-9.5
2012.12.25	1899-12-31 23:04:00	-10	-11	-9.5
2012.12.26	1899-12-31 01:04:00	-10	-11.5	-10	-8.45833	-9.45833	-8.33333	0	0	0
2012.12.26	1899-12-31 03:04:00	-10	-11.5	-10
2012.12.26	1899-12-31 05:04:00	-10.5	-11.5	-10.5
2012.12.26	1899-12-31 07:04:00	-11	-12.5	-11
2012.12.26	1899-12-31 09:04:00	-11.5	-13.5	-12.5
2012.12.26	1899-12-31 11:04:00	-11.5	-12.5	-12
2012.12.26	1899-12-31 13:04:00	-2	-2.5	-3
2012.12.26	1899-12-31 15:04:00	-4	-4.5	-1
2012.12.26	1899-12-31 17:04:00	-6	-6.5	-5.5
2012.12.26	1899-12-31 19:04:00	-9	-9.5	-8.5
2012.12.26	1899-12-31 21:04:00	-8.5	-9	-8.5
2012.12.26	1899-12-31 23:04:00	-7.5	-8.5	-7.5
2012.12.27	1899-12-31 01:04:00	-8.5	-9.5	-8.5	-5.375	-5.04167	-4.95833	0	0	0
2012.12.27	1899-12-31 03:04:00	-11	-11.5	-10.5
2012.12.27	1899-12-31 05:04:00	-8	-8.5	-8
2012.12.27	1899-12-31 07:04:00	-9.5	-9	-9
2012.12.27	1899-12-31 09:04:00	-8	-7.5	-8
2012.12.27	1899-12-31 11:04:00	-4.5	-4	-4.5
2012.12.27	1899-12-31 13:04:00	1	2.5	-1
2012.12.27	1899-12-31 15:04:00	-1	0	3
2012.12.27	1899-12-31 17:04:00	-2	-1.5	-1.5
2012.12.27	1899-12-31 19:04:00	-2.5	-2.5	-2.5
2012.12.27	1899-12-31 21:04:00	-4	-3.5	-3.5
2012.12.27	1899-12-31 23:04:00	-6.5	-5.5	-5.5
2012.12.28	1899-12-31 01:04:00	-6.5	-5.5	-5.5	-3.29167	-2.79167	-2.83333	1	1	1
2012.12.28	1899-12-31 03:04:00	-6	-5	-5
2012.12.28	1899-12-31 05:04:00	-6.5	-5.5	-5
2012.12.28	1899-12-31 07:04:00	-6	-4.5	-4.5
2012.12.28	1899-12-31 09:04:00	-3.5	-2.5	-3
2012.12.28	1899-12-31 11:04:00	-1.5	-1	-1.5
2012.12.28	1899-12-31 13:04:00	8	10	6
2012.12.28	1899-12-31 15:04:00	6	6.5	7.5
2012.12.28	1899-12-31 17:04:00	-0.5	-1	-0.5
2012.12.28	1899-12-31 19:04:00	-4.5	-4.5	-4.5
2012.12.28	1899-12-31 21:04:00	-8.5	-9.5	-8.5
2012.12.28	1899-12-31 23:04:00	-10	-11	-9.5
2012.12.29	1899-12-31 01:04:00	-10.5	-11.5	-10	-9.75	-10.75	-9.70833	0	0	0
2012.12.29	1899-12-31 03:04:00	-11	-11.5	-10.5
2012.12.29	1899-12-31 05:04:00	-10.5	-11.5	-10.5
2012.12.29	1899-12-31 07:04:00	-11	-11.5	-11
2012.12.29	1899-12-31 09:04:00	-11	-12	-11
2012.12.29	1899-12-31 11:04:00	-8	-9.5	-9
2012.12.29	1899-12-31 13:04:00	-5	-5.5	-6
2012.12.29	1899-12-31 15:04:00	-6.5	-8	-5.5
2012.12.29	1899-12-31 17:04:00	-9.5	-10.5	-9
2012.12.29	1899-12-31 19:04:00	-10.5	-11.5	-10.5
2012.12.29	1899-12-31 21:04:00	-11.5	-13	-11.5
2012.12.29	1899-12-31 23:04:00	-12	-13	-12
2012.12.30	1899-12-31 01:04:00	-13	-14	-12.5	-10.1667	-11.3333	-10.25	0	0	0
2012.12.30	1899-12-31 03:04:00	-12.5	-13.5	-12.5
2012.12.30	1899-12-31 05:04:00	-13	-14	-13
2012.12.30	1899-12-31 07:04:00	-12.5	-13.5	-12.5
2012.12.30	1899-12-31 09:04:00	-11	-12.5	-11.5
2012.12.30	1899-12-31 11:04:00	-8	-9.5	-9
2012.12.30	1899-12-31 13:04:00	-4.5	-5.5	-5
2012.12.30	1899-12-31 15:04:00	-5.5	-7	-5.5
2012.12.30	1899-12-31 17:04:00	-7.5	-8.5	-7.5
2012.12.30	1899-12-31 19:04:00	-9.5	-10.5	-9
2012.12.30	1899-12-31 21:04:00	-11.5	-13	-12
2012.12.30	1899-12-31 23:04:00	-13.5	-14.5	-13
2012.12.31	1899-12-31 01:04:00	-13	-14	-13	-8.08333	-8.125	-7.875	0	0	0
2012.12.31	1899-12-31 03:04:00	-12.5	-13	-12.5
2012.12.31	1899-12-31 05:04:00	-10.5	-11.5	-11
2012.12.31	1899-12-31 07:04:00	-10.5	-11	-10.5
2012.12.31	1899-12-31 09:04:00	-9.5	-10.5	-10
2012.12.31	1899-12-31 11:04:00	-7	-6.5	-8
2012.12.31	1899-12-31 13:04:00	-1	2	-2
2012.12.31	1899-12-31 15:04:00	-3	-3	0
2012.12.31	1899-12-31 17:04:00	-3.5	-3.5	-3
2012.12.31	1899-12-31 19:04:00	-7	-7	-6
2012.12.31	1899-12-31 21:04:00	-9	-9	-8.5
2012.12.31	1899-12-31 23:04:00	-10.5	-10.5	-10
2013.1.1	1899-12-31 01:04:00	-12.5	-12.5	-11.5	-7.58333	-6.75	-6.70833	0	1	0
2013.1.1	1899-12-31 03:04:00	-13	-13.5	-12.5
2013.1.1	1899-12-31 05:04:00	-13.5	-13	-12.5
2013.1.1	1899-12-31 07:04:00	-13	-12	-12
2013.1.1	1899-12-31 09:04:00	-12	-12	-11.5
2013.1.1	1899-12-31 11:04:00	-8.5	-7.5	-8.5
2013.1.1	1899-12-31 13:04:00	2	4.5	-0.5
2013.1.1	1899-12-31 15:04:00	-0.5	0.5	5
2013.1.1	1899-12-31 17:04:00	-2	-1.5	-2
2013.1.1	1899-12-31 19:04:00	-5.5	-4.5	-4.5
2013.1.1	1899-12-31 21:04:00	-6.5	-5	-5
2013.1.1	1899-12-31 23:04:00	-6	-4.5	-5
2013.1.2	1899-12-31 01:04:00	-0.5	0.5	0	-3.20833	-3	-2.66667	1	1	1
2013.1.2	1899-12-31 03:04:00	-5	-4	-3.5
2013.1.2	1899-12-31 05:04:00	-4.5	-3.5	-3
2013.1.2	1899-12-31 07:04:00	-4	-3	-3
2013.1.2	1899-12-31 09:04:00	-4	-3	-3.5
2013.1.2	1899-12-31 11:04:00	2	3	0.5
2013.1.2	1899-12-31 13:04:00	8	7.5	4
2013.1.2	1899-12-31 15:04:00	0	-0.5	5.5
2013.1.2	1899-12-31 17:04:00	-3	-4	-3
2013.1.2	1899-12-31 19:04:00	-8	-8.5	-7.5
2013.1.2	1899-12-31 21:04:00	-9.5	-10	-9
2013.1.2	1899-12-31 23:04:00	-10	-10.5	-9.5
2013.1.3	1899-12-31 01:04:00	-10.5	-11	-10	-10.25	-11.0833	-9.625	0	0	0
2013.1.3	1899-12-31 03:04:00	-11	-11.5	-10.5
2013.1.3	1899-12-31 05:04:00	-11	-12	-11
2013.1.3	1899-12-31 07:04:00	-12	-13	-11.5
2013.1.3	1899-12-31 09:04:00	-12	-13	-12
2013.1.3	1899-12-31 11:04:00	-12	-13	-12.5
2013.1.3	1899-12-31 13:04:00	-5	-6.5	-6
2013.1.3	1899-12-31 15:04:00	-7.5	-8.5	-1.5
2013.1.3	1899-12-31 17:04:00	-8.5	-9	-8
2013.1.3	1899-12-31 19:04:00	-10	-10.5	-9.5
2013.1.3	1899-12-31 21:04:00	-11.5	-12.5	-11.5
2013.1.3	1899-12-31 23:04:00	-12	-12.5	-11.5
2013.1.4	1899-12-31 01:04:00	-13.5	-14	-13	-7.54167	-7.66667	-6.66667	1	1	1
2013.1.4	1899-12-31 03:04:00	-15	-15.5	-14.5
2013.1.4	1899-12-31 05:04:00	-15	-15.5	-14
2013.1.4	1899-12-31 07:04:00	-15.5	-15.5	-14.5
2013.1.4	1899-12-31 09:04:00	-14.5	-15	-14
2013.1.4	1899-12-31 11:04:00	-8	-7	-7.5
2013.1.4	1899-12-31 13:04:00	6	5	2.5
2013.1.4	1899-12-31 15:04:00	2	2	10
2013.1.4	1899-12-31 17:04:00	2.5	2.5	2.5
2013.1.4	1899-12-31 19:04:00	-3.5	-3.5	-3
2013.1.4	1899-12-31 21:04:00	-7	-6.5	-6
2013.1.4	1899-12-31 23:04:00	-9	-9	-8.5
2013.1.5	1899-12-31 01:04:00	-10	-10	-9.5	-9.04167	-9.33333	-7.95833	0	0	0
2013.1.5	1899-12-31 03:04:00	-11.5	-11	-10.5
2013.1.5	1899-12-31 05:04:00	-13	-12.5	-12
2013.1.5	1899-12-31 07:04:00	-13.5	-13	-12.5
2013.1.5	1899-12-31 09:04:00	-13.5	-14	-13
2013.1.5	1899-12-31 11:04:00	-11	-11.5	-11.5
2013.1.5	1899-12-31 13:04:00	0	-2	-2.5
2013.1.5	1899-12-31 15:04:00	-2	-3	6.5
2013.1.5	1899-12-31 17:04:00	-5	-5.5	-4
2013.1.5	1899-12-31 19:04:00	-6.5	-7	-6
2013.1.5	1899-12-31 21:04:00	-10.5	-10.5	-9.5
2013.1.5	1899-12-31 23:04:00	-12	-12	-11
2013.1.6	1899-12-31 01:04:00	-13	-13	-12	-9.16667	-9.83333	-8.625	0	0	0
2013.1.6	1899-12-31 03:04:00	-11.5	-12	-11
2013.1.6	1899-12-31 05:04:00	-12	-12	-11
2013.1.6	1899-12-31 07:04:00	-14	-14	-13
2013.1.6	1899-12-31 09:04:00	-13.5	-14	-13
2013.1.6	1899-12-31 11:04:00	-11	-12	-11.5
2013.1.6	1899-12-31 13:04:00	0	-2.5	-3
2013.1.6	1899-12-31 15:04:00	-3	-3.5	2
2013.1.6	1899-12-31 17:04:00	-4.5	-5.5	-4.5
2013.1.6	1899-12-31 19:04:00	-8	-8.5	-7.5
2013.1.6	1899-12-31 21:04:00	-9.5	-10	-9
2013.1.6	1899-12-31 23:04:00	-10	-11	-10
2013.1.7	1899-12-31 01:04:00	-11	-12	-10.5	-9.04167	-9.66667	-8	0	0	0
2013.1.7	1899-12-31 03:04:00	-13.5	-13.5	-12.5
2013.1.7	1899-12-31 05:04:00	-11.5	-12	-11
2013.1.7	1899-12-31 07:04:00	-14.5	-14.5	-13.5
2013.1.7	1899-12-31 09:04:00	-14	-14.5	-13.5
2013.1.7	1899-12-31 11:04:00	-12	-12.5	-11.5
2013.1.7	1899-12-31 13:04:00	0	-2	-2.5
2013.1.7	1899-12-31 15:04:00	-3.5	-4	6
2013.1.7	1899-12-31 17:04:00	-5	-5.5	-4.5
2013.1.7	1899-12-31 19:04:00	-7	-7.5	-6.5
2013.1.7	1899-12-31 21:04:00	-8	-8.5	-7.5
2013.1.7	1899-12-31 23:04:00	-8.5	-9.5	-8.5
2013.1.8	1899-12-31 01:04:00	-9.5	-10	-9	-9.29167	-10.375	-9.33333	0	0	0
2013.1.8	1899-12-31 03:04:00	-10.5	-11	-10
2013.1.8	1899-12-31 05:04:00	-10.5	-11.5	-10.5
2013.1.8	1899-12-31 07:04:00	-11	-12	-11
2013.1.8	1899-12-31 09:04:00	-11	-12	-11
2013.1.8	1899-12-31 11:04:00	-9	-10	-9.5
2013.1.8	1899-12-31 13:04:00	-5	-6.5	-6
2013.1.8	1899-12-31 15:04:00	-5.5	-7	-5.5
2013.1.8	1899-12-31 17:04:00	-7.5	-9	-8
2013.1.8	1899-12-31 19:04:00	-10	-11	-10
2013.1.8	1899-12-31 21:04:00	-11	-12	-10.5
2013.1.8	1899-12-31 23:04:00	-11	-12.5	-11
2013.1.9	1899-12-31 01:04:00	-11	-12	-11.5	-9.75	-10.6667	-9.91667	0	0	0
2013.1.9	1899-12-31 03:04:00	-13	-14	-13
2013.1.9	1899-12-31 05:04:00	-14.5	-15.5	-14.5
2013.1.9	1899-12-31 07:04:00	-14	-15.5	-14
2013.1.9	1899-12-31 09:04:00	-14.5	-16	-15
2013.1.9	1899-12-31 11:04:00	-11.5	-12.5	-12.5
2013.1.9	1899-12-31 13:04:00	-3	-4	-5
2013.1.9	1899-12-31 15:04:00	-3.5	-4	-2
2013.1.9	1899-12-31 17:04:00	-4	-4.5	-3.5
2013.1.9	1899-12-31 19:04:00	-7	-7.5	-7
2013.1.9	1899-12-31 21:04:00	-10	-11	-10
2013.1.9	1899-12-31 23:04:00	-11	-11.5	-11
2013.1.10	1899-12-31 01:04:00	-13.5	-14	-13	-8.79167	-9.29167	-8.875	0	0	0
2013.1.10	1899-12-31 03:04:00	-14	-14.5	-13.5
2013.1.10	1899-12-31 05:04:00	-14	-14	-13.5
2013.1.10	1899-12-31 07:04:00	-13	-14	-13
2013.1.10	1899-12-31 09:04:00	-13	-13.5	-13
2013.1.10	1899-12-31 11:04:00	-11	-11.5	-11.5
2013.1.10	1899-12-31 13:04:00	-0.5	-1	-2
2013.1.10	1899-12-31 15:04:00	-2	-2	-2
2013.1.10	1899-12-31 17:04:00	-4	-4.5	-4
2013.1.10	1899-12-31 19:04:00	-6.5	-7	-6.5
2013.1.10	1899-12-31 21:04:00	-7	-7.5	-7
2013.1.10	1899-12-31 23:04:00	-7	-8	-7.5
2013.1.11	1899-12-31 01:04:00	-8	-9	-8	-8.95833	-9.83333	-9.33333	0	0	0
2013.1.11	1899-12-31 03:04:00	-10.5	-11.5	-10.5
2013.1.11	1899-12-31 05:04:00	-12	-13	-12
2013.1.11	1899-12-31 07:04:00	-12.5	-13	-12.5
2013.1.11	1899-12-31 09:04:00	-13	-14	-13.5
2013.1.11	1899-12-31 11:04:00	-8.5	-9	-10
2013.1.11	1899-12-31 13:04:00	-3.5	-4.5	-4
2013.1.11	1899-12-31 15:04:00	-5.5	-6	-6
2013.1.11	1899-12-31 17:04:00	-7.5	-8	-7.5
2013.1.11	1899-12-31 19:04:00	-8	-9	-8.5
2013.1.11	1899-12-31 21:04:00	-9	-10.5	-9.5
2013.1.11	1899-12-31 23:04:00	-9.5	-10.5	-10
2013.1.12	1899-12-31 01:04:00	-10	-11.5	-11	-9.83333	-10.7917	-10.375	0	0	0
2013.1.12	1899-12-31 03:04:00	-10.5	-11.5	-11
2013.1.12	1899-12-31 05:04:00	-13	-14.5	-13.5
2013.1.12	1899-12-31 07:04:00	-14.5	-16	-15
2013.1.12	1899-12-31 09:04:00	-14	-15	-14.5
2013.1.12	1899-12-31 11:04:00	-10.5	-11	-11.5
2013.1.12	1899-12-31 13:04:00	-4	-4.5	-5
2013.1.12	1899-12-31 15:04:00	-4.5	-5.5	-5
2013.1.12	1899-12-31 17:04:00	-5	-5.5	-5.5
2013.1.12	1899-12-31 19:04:00	-8	-9	-8.5
2013.1.12	1899-12-31 21:04:00	-11.5	-12	-11.5
2013.1.12	1899-12-31 23:04:00	-12.5	-13.5	-12.5
2013.1.13	1899-12-31 01:04:00	-13.5	-14	-13.5	-8.25	-8.20833	-7.45833	0	1	0
2013.1.13	1899-12-31 03:04:00	-14	-14	-14
2013.1.13	1899-12-31 05:04:00	-13.5	-14	-13.5
2013.1.13	1899-12-31 07:04:00	-14	-14	-14
2013.1.13	1899-12-31 09:04:00	-12	-12.5	-12
2013.1.13	1899-12-31 11:04:00	-10.5	-9.5	-10
2013.1.13	1899-12-31 13:04:00	3.5	2.5	-0.5
2013.1.13	1899-12-31 15:04:00	-1	0.5	9
2013.1.13	1899-12-31 17:04:00	-1.5	-1	-1
2013.1.13	1899-12-31 19:04:00	-5	-5	-4
2013.1.13	1899-12-31 21:04:00	-8	-8	-7.5
2013.1.13	1899-12-31 23:04:00	-9.5	-9.5	-8.5
2013.1.14	1899-12-31 01:04:00	-11	-11.5	-10.5	-9.25	-9.58333	-8	0	0	0
2013.1.14	1899-12-31 03:04:00	-12.5	-13	-12.5
2013.1.14	1899-12-31 05:04:00	-13.5	-14.5	-13
2013.1.14	1899-12-31 07:04:00	-14	-14.5	-13.5
2013.1.14	1899-12-31 09:04:00	-14	-14.5	-13.5
2013.1.14	1899-12-31 11:04:00	-12	-12.5	-12
2013.1.14	1899-12-31 13:04:00	1.5	0	-2
2013.1.14	1899-12-31 15:04:00	-3	-1.5	11
2013.1.14	1899-12-31 17:04:00	-4.5	-4	-3.5
2013.1.14	1899-12-31 19:04:00	-7.5	-7.5	-6.5
2013.1.14	1899-12-31 21:04:00	-10.5	-11	-10
2013.1.14	1899-12-31 23:04:00	-10	-10.5	-10
2013.1.15	1899-12-31 01:04:00	-11.5	-12	-11	-9.25	-9.66667	-7.95833	0	0	0
2013.1.15	1899-12-31 03:04:00	-13	-13.5	-13
2013.1.15	1899-12-31 05:04:00	-14.5	-15	-14
2013.1.15	1899-12-31 07:04:00	-15	-15.5	-14
2013.1.15	1899-12-31 09:04:00	-14.5	-15	-14.5
2013.1.15	1899-12-31 11:04:00	-12	-12.5	-12
2013.1.15	1899-12-31 13:04:00	1	-0.5	-1
2013.1.15	1899-12-31 15:04:00	-1.5	-1	11.5
2013.1.15	1899-12-31 17:04:00	-3.5	-3.5	-3
2013.1.15	1899-12-31 19:04:00	-6.5	-6.5	-5.5
2013.1.15	1899-12-31 21:04:00	-9	-9.5	-8.5
2013.1.15	1899-12-31 23:04:00	-11	-11.5	-10.5
2013.1.16	1899-12-31 01:04:00	-12.5	-13	-12	-9.5	-9.875	-8.16667	0	0	0
2013.1.16	1899-12-31 03:04:00	-14	-14	-13
2013.1.16	1899-12-31 05:04:00	-15	-15.5	-14
2013.1.16	1899-12-31 07:04:00	-16	-16.5	-15
2013.1.16	1899-12-31 09:04:00	-14.5	-14.5	-14.5
2013.1.16	1899-12-31 11:04:00	-12	-12.5	-12
2013.1.16	1899-12-31 13:04:00	1.5	-0.5	-1
2013.1.16	1899-12-31 15:04:00	-2.5	-2	11
2013.1.16	1899-12-31 17:04:00	-3.5	-3.5	-3
2013.1.16	1899-12-31 19:04:00	-8	-8	-7
2013.1.16	1899-12-31 21:04:00	-9.5	-10	-9.5
2013.1.16	1899-12-31 23:04:00	-8	-8.5	-8
2013.1.17	1899-12-31 01:04:00	-8	-8.5	-8	-6.79167	-7.16667	-5.5	0	0	1
2013.1.17	1899-12-31 03:04:00	-8	-8.5	-8
2013.1.17	1899-12-31 05:04:00	-8	-9	-8
2013.1.17	1899-12-31 07:04:00	-9.5	-10	-9.5
2013.1.17	1899-12-31 09:04:00	-9.5	-10	-9.5
2013.1.17	1899-12-31 11:04:00	-10.5	-11	-10.5
2013.1.17	1899-12-31 13:04:00	2	0.5	0.5
2013.1.17	1899-12-31 15:04:00	-1	-1	12.5
2013.1.17	1899-12-31 17:04:00	-3	-3	-2.5
2013.1.17	1899-12-31 19:04:00	-6.5	-6	-5.5
2013.1.17	1899-12-31 21:04:00	-9	-9	-8
2013.1.17	1899-12-31 23:04:00	-10.5	-10.5	-9.5
2013.1.18	1899-12-31 01:04:00	-11	-11	-10	-4.83333	-4.54167	-3.5	1	1	1
2013.1.18	1899-12-31 03:04:00	-11	-11	-10
2013.1.18	1899-12-31 05:04:00	-11.5	-11	-10.5
2013.1.18	1899-12-31 07:04:00	-11.5	-11	-10.5
2013.1.18	1899-12-31 09:04:00	-10	-9.5	-9.5
2013.1.18	1899-12-31 11:04:00	-5	-5	-5
2013.1.18	1899-12-31 13:04:00	8	7.5	5.5
2013.1.18	1899-12-31 15:04:00	5	5.5	16.5
2013.1.18	1899-12-31 17:04:00	2	2	1.5
2013.1.18	1899-12-31 19:04:00	-2.5	-2.5	-1.5
2013.1.18	1899-12-31 21:04:00	-4.5	-3.5	-3.5
2013.1.18	1899-12-31 23:04:00	-6	-5	-5
2013.1.19	1899-12-31 01:04:00	-5.5	-4.5	-4.5	0.416667	1	0.541667	1	1	1
2013.1.19	1899-12-31 03:04:00	-6	-4.5	-5
2013.1.19	1899-12-31 05:04:00	-3	-1.5	-2
2013.1.19	1899-12-31 07:04:00	-2	-1	-1
2013.1.19	1899-12-31 09:04:00	-3	-2	-2.5
2013.1.19	1899-12-31 11:04:00	0	1	-0.5
2013.1.19	1899-12-31 13:04:00	13.5	11	9.5
2013.1.19	1899-12-31 15:04:00	7	7.5	7
2013.1.19	1899-12-31 17:04:00	6	6	5.5
2013.1.19	1899-12-31 19:04:00	1	1.5	1.5
2013.1.19	1899-12-31 21:04:00	-1	-0.5	-0.5
2013.1.19	1899-12-31 23:04:00	-2	-1	-1
2013.1.20	1899-12-31 01:04:00	-2.5	-1	-1.5	-5.45833	-5.54167	-5.16667	0	0	0
2013.1.20	1899-12-31 03:04:00	-3.5	-2.5	-3
2013.1.20	1899-12-31 05:04:00	-4	-3	-3
2013.1.20	1899-12-31 07:04:00	-8.5	-8	-7
2013.1.20	1899-12-31 09:04:00	-10.5	-10	-9.5
2013.1.20	1899-12-31 11:04:00	-6.5	-6.5	-7.5
2013.1.20	1899-12-31 13:04:00	2	-0.5	0
2013.1.20	1899-12-31 15:04:00	-3.5	-4.5	-3.5
2013.1.20	1899-12-31 17:04:00	-6	-6.5	-6
2013.1.20	1899-12-31 19:04:00	-7.5	-8	-7
2013.1.20	1899-12-31 21:04:00	-7.5	-8	-7
2013.1.20	1899-12-31 23:04:00	-7.5	-8	-7
2013.1.21	1899-12-31 01:04:00	-7	-7.5	-6.5	-5.33333	-6.41667	-5.375	0	0	0
2013.1.21	1899-12-31 03:04:00	-7	-8	-7
2013.1.21	1899-12-31 05:04:00	-6.5	-7.5	-6.5
2013.1.21	1899-12-31 07:04:00	-8	-10	-9
2013.1.21	1899-12-31 09:04:00	-9	-11	-10
2013.1.21	1899-12-31 11:04:00	-8.5	-10	-9.5
2013.1.21	1899-12-31 13:04:00	0.5	-0.5	-0.5
2013.1.21	1899-12-31 15:04:00	-0.5	-1.5	2.5
2013.1.21	1899-12-31 17:04:00	-2.5	-3	-2
2013.1.21	1899-12-31 19:04:00	-5	-6	-5
2013.1.21	1899-12-31 21:04:00	-5.5	-6.5	-6
2013.1.21	1899-12-31 23:04:00	-5	-5.5	-5
2013.1.22	1899-12-31 01:04:00	-5.5	-7	-5.5	-5.375	-6.16667	-5.625	0	0	0
2013.1.22	1899-12-31 03:04:00	-5	-6	-5.5
2013.1.22	1899-12-31 05:04:00	-5.5	-7	-6.5
2013.1.22	1899-12-31 07:04:00	-6.5	-8	-7
2013.1.22	1899-12-31 09:04:00	-7.5	-9	-8
2013.1.22	1899-12-31 11:04:00	-5.5	-6.5	-6.5
2013.1.22	1899-12-31 13:04:00	-1.5	-1	-1
2013.1.22	1899-12-31 15:04:00	-2	-1	-2
2013.1.22	1899-12-31 17:04:00	-3	-2.5	-2.5
2013.1.22	1899-12-31 19:04:00	-5	-5.5	-5
2013.1.22	1899-12-31 21:04:00	-7.5	-9	-8
2013.1.22	1899-12-31 23:04:00	-10	-11.5	-10
2013.1.23	1899-12-31 01:04:00	-11.5	-13	-11.5	-7.58333	-7.70833	-6.29167	0	1	1
2013.1.23	1899-12-31 03:04:00	-12	-13.5	-12.5
2013.1.23	1899-12-31 05:04:00	-12.5	-13.5	-12.5
2013.1.23	1899-12-31 07:04:00	-13	-14	-13
2013.1.23	1899-12-31 09:04:00	-12.5	-13.5	-12.5
2013.1.23	1899-12-31 11:04:00	-11	-10.5	-10.5
2013.1.23	1899-12-31 13:04:00	2.5	3	1
2013.1.23	1899-12-31 15:04:00	-1	0.5	11.5
2013.1.23	1899-12-31 17:04:00	-1.5	0	0
2013.1.23	1899-12-31 19:04:00	-4	-3.5	-2.5
2013.1.23	1899-12-31 21:04:00	-6.5	-6.5	-5.5
2013.1.23	1899-12-31 23:04:00	-8	-8	-7.5
2013.1.24	1899-12-31 01:04:00	-9	-9.5	-8.5	-8.08333	-8.375	-6.625	0	0	0
2013.1.24	1899-12-31 03:04:00	-10.5	-10.5	-10
2013.1.24	1899-12-31 05:04:00	-12	-12	-11
2013.1.24	1899-12-31 07:04:00	-13	-13.5	-12
2013.1.24	1899-12-31 09:04:00	-14	-14.5	-13.5
2013.1.24	1899-12-31 11:04:00	-13	-13.5	-11.5
2013.1.24	1899-12-31 13:04:00	0.5	-0.5	0
2013.1.24	1899-12-31 15:04:00	-2.5	-2	8
2013.1.24	1899-12-31 17:04:00	-3	-3	-2
2013.1.24	1899-12-31 19:04:00	-5.5	-5.5	-4.5
2013.1.24	1899-12-31 21:04:00	-7	-7.5	-6.5
2013.1.24	1899-12-31 23:04:00	-8	-8.5	-8
2013.1.25	1899-12-31 01:04:00	-8	-8.5	-7.5	-7.45833	-7.95833	-6.45833	0	0	1
2013.1.25	1899-12-31 03:04:00	-8.5	-9.5	-8
2013.1.25	1899-12-31 05:04:00	-11.5	-12	-10.5
2013.1.25	1899-12-31 07:04:00	-13	-13.5	-12.5
2013.1.25	1899-12-31 09:04:00	-13.5	-13.5	-12.5
2013.1.25	1899-12-31 11:04:00	-11	-11	-9
2013.1.25	1899-12-31 13:04:00	1	0	1
2013.1.25	1899-12-31 15:04:00	-3	-3	2.5
2013.1.25	1899-12-31 17:04:00	-4	-4	-3
2013.1.25	1899-12-31 19:04:00	-5	-6	-5
2013.1.25	1899-12-31 21:04:00	-6.5	-7	-6
2013.1.25	1899-12-31 23:04:00	-6.5	-7.5	-7
2013.1.26	1899-12-31 01:04:00	-7	-8	-7	-7.16667	-7.91667	-6.75	0	0	0
2013.1.26	1899-12-31 03:04:00	-8.5	-9.5	-8.5
2013.1.26	1899-12-31 05:04:00	-10.5	-11.5	-10
2013.1.26	1899-12-31 07:04:00	-12.5	-13.5	-12
2013.1.26	1899-12-31 09:04:00	-13	-14	-13
2013.1.26	1899-12-31 11:04:00	-12	-12.5	-11
2013.1.26	1899-12-31 13:04:00	-1	-2	-0.5
2013.1.26	1899-12-31 15:04:00	-1.5	-2	1
2013.1.26	1899-12-31 17:04:00	-3	-3.5	-3
2013.1.26	1899-12-31 19:04:00	-5	-5.5	-5
2013.1.26	1899-12-31 21:04:00	-6	-6.5	-6
2013.1.26	1899-12-31 23:04:00	-6	-6.5	-6
2013.1.27	1899-12-31 01:04:00	-7	-8.5	-7	-6.66667	-7.54167	-5.45833	0	0	0
2013.1.27	1899-12-31 03:04:00	-7	-8	-7
2013.1.27	1899-12-31 05:04:00	-7.5	-9	-8
2013.1.27	1899-12-31 07:04:00	-11.5	-12	-11.5
2013.1.27	1899-12-31 09:04:00	-10.5	-12.5	-11
2013.1.27	1899-12-31 11:04:00	-10	-11	-8.5
2013.1.27	1899-12-31 13:04:00	0	-1.5	-0.5
2013.1.27	1899-12-31 15:04:00	-3	-3	8.5
2013.1.27	1899-12-31 17:04:00	-4	-4	-2
2013.1.27	1899-12-31 19:04:00	-6	-6.5	-5.5
2013.1.27	1899-12-31 21:04:00	-6.5	-7	-6.5
2013.1.27	1899-12-31 23:04:00	-7	-7.5	-6.5
2013.1.28	1899-12-31 01:04:00	-8	-8	-7.5	-6.54167	-6.375	-5.66667	1	1	0
2013.1.28	1899-12-31 03:04:00	-8	-8.5	-7.5
2013.1.28	1899-12-31 05:04:00	-7.5	-8	-7.5
2013.1.28	1899-12-31 07:04:00	-10	-11	-9
2013.1.28	1899-12-31 09:04:00	-11	-11.5	-10.5
2013.1.28	1899-12-31 11:04:00	-9	-8.5	-7
2013.1.28	1899-12-31 13:04:00	2	2	0
2013.1.28	1899-12-31 15:04:00	0.5	1.5	3.5
2013.1.28	1899-12-31 17:04:00	-1.5	-0.5	-0.5
2013.1.28	1899-12-31 19:04:00	-6	-5	-4.5
2013.1.28	1899-12-31 21:04:00	-9	-8.5	-7.5
2013.1.28	1899-12-31 23:04:00	-11	-10.5	-10
2013.1.29	1899-12-31 01:04:00	-12	-12	-11	-7.625	-7.20833	-5.54167	1	1	1
2013.1.29	1899-12-31 03:04:00	-13.5	-13	-12
2013.1.29	1899-12-31 05:04:00	-14	-13.5	-12.5
2013.1.29	1899-12-31 07:04:00	-14.5	-14	-13
2013.1.29	1899-12-31 09:04:00	-13.5	-13	-12
2013.1.29	1899-12-31 11:04:00	-10.5	-10	-8
2013.1.29	1899-12-31 13:04:00	4.5	4	2
2013.1.29	1899-12-31 15:04:00	2.5	3.5	16
2013.1.29	1899-12-31 17:04:00	-1.5	-1	-0.5
2013.1.29	1899-12-31 19:04:00	-4.5	-4	-3.5
2013.1.29	1899-12-31 21:04:00	-6	-5.5	-5
2013.1.29	1899-12-31 23:04:00	-8.5	-8	-7
2013.1.30	1899-12-31 01:04:00	-10.5	-9.5	-9	-6.375	-5.875	-5	1	1	1
2013.1.30	1899-12-31 03:04:00	-10	-9.5	-8.5
2013.1.30	1899-12-31 05:04:00	-12.5	-12	-10.5
2013.1.30	1899-12-31 07:04:00	-13	-12	-11.5
2013.1.30	1899-12-31 09:04:00	-11.5	-10.5	-10.5
2013.1.30	1899-12-31 11:04:00	-9.5	-8.5	-7.5
2013.1.30	1899-12-31 13:04:00	4	3	2.5
2013.1.30	1899-12-31 15:04:00	1.5	1.5	6.5
2013.1.30	1899-12-31 17:04:00	0	0.5	0.5
2013.1.30	1899-12-31 19:04:00	-3.5	-3	-2.5
2013.1.30	1899-12-31 21:04:00	-4.5	-4	-3.5
2013.1.30	1899-12-31 23:04:00	-7	-6.5	-6
2013.1.31	1899-12-31 01:04:00	-8	-7.5	-7	-5.375	-4.45833	-4.29167	1	1	1
2013.1.31	1899-12-31 03:04:00	-8.5	-7.5	-7
2013.1.31	1899-12-31 05:04:00	-10	-9.5	-9
2013.1.31	1899-12-31 07:04:00	-11	-10	-9
2013.1.31	1899-12-31 09:04:00	-9	-7.5	-8
2013.1.31	1899-12-31 11:04:00	-7.5	-5.5	-4.5
2013.1.31	1899-12-31 13:04:00	5.5	5.5	4
2013.1.31	1899-12-31 15:04:00	4.5	4.5	4
2013.1.31	1899-12-31 17:04:00	0	0.5	1
2013.1.31	1899-12-31 19:04:00	-4.5	-3.5	-3.5
2013.1.31	1899-12-31 21:04:00	-7	-5.5	-5.5
2013.1.31	1899-12-31 23:04:00	-9	-7.5	-7
2013.2.1	1899-12-31 01:04:00	-9.5	-8.5	-8	-4.75	-3.79167	-3.125	1	1	1
2013.2.1	1899-12-31 03:04:00	-10.5	-9	-9
2013.2.1	1899-12-31 05:04:00	-11.5	-10.5	-10
2013.2.1	1899-12-31 07:04:00	-11.5	-10	-9.5
2013.2.1	1899-12-31 09:04:00	-8	-7	-7.5
2013.2.1	1899-12-31 11:04:00	-6	-4.5	-3.5
2013.2.1	1899-12-31 13:04:00	10.5	10	7.5
2013.2.1	1899-12-31 15:04:00	5	6.5	13
2013.2.1	1899-12-31 17:04:00	2	2.5	2.5
2013.2.1	1899-12-31 19:04:00	-3.5	-3	-2
2013.2.1	1899-12-31 21:04:00	-6	-5	-4.5
2013.2.1	1899-12-31 23:04:00	-8	-7	-6.5
2013.2.2	1899-12-31 01:04:00	-9.5	-8.5	-8	-5.91667	-5.58333	-4.29167	1	1	1
2013.2.2	1899-12-31 03:04:00	-10.5	-9.5	-9
2013.2.2	1899-12-31 05:04:00	-11	-10.5	-9.5
2013.2.2	1899-12-31 07:04:00	-12	-11	-10.5
2013.2.2	1899-12-31 09:04:00	-11	-10.5	-10
2013.2.2	1899-12-31 11:04:00	-8.5	-7.5	-6.5
2013.2.2	1899-12-31 13:04:00	5.5	3.5	3.5
2013.2.2	1899-12-31 15:04:00	3	2	11.5
2013.2.2	1899-12-31 17:04:00	0	0	0.5
2013.2.2	1899-12-31 19:04:00	-4	-3.5	-3
2013.2.2	1899-12-31 21:04:00	-6	-5.5	-4.5
2013.2.2	1899-12-31 23:04:00	-7	-6	-6
2013.2.3	1899-12-31 01:04:00	-6	-4.5	-5	-1.25	-0.916667	0.25	1	1	1
2013.2.3	1899-12-31 03:04:00	-4	-3	-3
2013.2.3	1899-12-31 05:04:00	-2.5	-2	-2.5
2013.2.3	1899-12-31 07:04:00	-2.5	-2	-2.5
2013.2.3	1899-12-31 09:04:00	-1.5	-1.5	-2
2013.2.3	1899-12-31 11:04:00	-2	-1.5	0.5
2013.2.3	1899-12-31 13:04:00	9.5	8	7
2013.2.3	1899-12-31 15:04:00	4	4	17.5
2013.2.3	1899-12-31 17:04:00	3	3	3
2013.2.3	1899-12-31 19:04:00	-2	-1.5	-1
2013.2.3	1899-12-31 21:04:00	-4.5	-4	-3.5
2013.2.3	1899-12-31 23:04:00	-6.5	-6	-5.5
2013.2.4	1899-12-31 01:04:00	-8	-7.5	-7	-3.29167	-2.875	-1.625	1	1	1
2013.2.4	1899-12-31 03:04:00	-9	-8	-7.5
2013.2.4	1899-12-31 05:04:00	-10	-9	-8.5
2013.2.4	1899-12-31 07:04:00	-10.5	-9.5	-9
2013.2.4	1899-12-31 09:04:00	-9	-7.5	-8
2013.2.4	1899-12-31 11:04:00	-3	-2	-1
2013.2.4	1899-12-31 13:04:00	9.5	7.5	5.5
2013.2.4	1899-12-31 15:04:00	4.5	4.5	18
2013.2.4	1899-12-31 17:04:00	3.5	3	3
2013.2.4	1899-12-31 19:04:00	1.5	1.5	1.5
2013.2.4	1899-12-31 21:04:00	-3.5	-3	-2.5
2013.2.4	1899-12-31 23:04:00	-5.5	-4.5	-4
2013.2.5	1899-12-31 01:04:00	-5.5	-4	-4.5	-0.0416667	0.583333	1.375	1	1	1
2013.2.5	1899-12-31 03:04:00	-7	-5.5	-5
2013.2.5	1899-12-31 05:04:00	-6.5	-5.5	-5
2013.2.5	1899-12-31 07:04:00	-5.5	-4.5	-4
2013.2.5	1899-12-31 09:04:00	-5.5	-4	-4
2013.2.5	1899-12-31 11:04:00	4	5.5	4
2013.2.5	1899-12-31 13:04:00	13	11	11
2013.2.5	1899-12-31 15:04:00	8.5	9	18
2013.2.5	1899-12-31 17:04:00	6.5	6.5	6.5
2013.2.5	1899-12-31 19:04:00	3.5	4	3.5
2013.2.5	1899-12-31 21:04:00	-2	-1.5	-1
2013.2.5	1899-12-31 23:04:00	-4	-4	-3
2013.2.6	1899-12-31 01:04:00	-5.5	-5	-4.5	1.91667	3.54167	2.45833	1	1	1
2013.2.6	1899-12-31 03:04:00	-4	-2	-3.5
2013.2.6	1899-12-31 05:04:00	-3	-1.5	-1.5
2013.2.6	1899-12-31 07:04:00	-4	-2	-2.5
2013.2.6	1899-12-31 09:04:00	-2.5	-1	-2
2013.2.6	1899-12-31 11:04:00	3.5	15	4
2013.2.6	1899-12-31 13:04:00	17	15.5	13
2013.2.6	1899-12-31 15:04:00	10.5	10.5	15
2013.2.6	1899-12-31 17:04:00	8.5	8.5	8
2013.2.6	1899-12-31 19:04:00	5.5	6	5
2013.2.6	1899-12-31 21:04:00	-1	-0.5	0
2013.2.6	1899-12-31 23:04:00	-2	-1	-1.5
2013.2.7	1899-12-31 01:04:00	-3	-2.5	-2	-0.291667	0.541667	-0.333333	1	1	1
2013.2.7	1899-12-31 03:04:00	-4	-2.5	-2.5
2013.2.7	1899-12-31 05:04:00	-3.5	-2.5	-2.5
2013.2.7	1899-12-31 07:04:00	-5.5	-4.5	-4
2013.2.7	1899-12-31 09:04:00	-4	-3	-3.5
2013.2.7	1899-12-31 11:04:00	7	15.5	0
2013.2.7	1899-12-31 13:04:00	10.5	9.5	6.5
2013.2.7	1899-12-31 15:04:00	6.5	5.5	10.5
2013.2.7	1899-12-31 17:04:00	0.5	0	1
2013.2.7	1899-12-31 19:04:00	-2	-2.5	-2
2013.2.7	1899-12-31 21:04:00	-2.5	-3	-2.5
2013.2.7	1899-12-31 23:04:00	-3.5	-3.5	-3
2013.2.8	1899-12-31 01:04:00	-4	-4	-3.5	-5.70833	-6.25	-5.375	0	0	0
2013.2.8	1899-12-31 03:04:00	-4.5	-5	-4
2013.2.8	1899-12-31 05:04:00	-5.5	-5.5	-5
2013.2.8	1899-12-31 07:04:00	-6	-6.5	-5.5
2013.2.8	1899-12-31 09:04:00	-7	-7.5	-6
2013.2.8	1899-12-31 11:04:00	-4.5	-6	-5
2013.2.8	1899-12-31 13:04:00	-3.5	-5	-4
2013.2.8	1899-12-31 15:04:00	-5.5	-6.5	-5.5
2013.2.8	1899-12-31 17:04:00	-6	-6.5	-5.5
2013.2.8	1899-12-31 19:04:00	-7	-7.5	-6.5
2013.2.8	1899-12-31 21:04:00	-7.5	-7.5	-7
2013.2.8	1899-12-31 23:04:00	-7.5	-7.5	-7
2013.2.9	1899-12-31 01:04:00	-8	-8	-7.5	-4.25	-4.66667	-4.41667	0	0	0
2013.2.9	1899-12-31 03:04:00	-7.5	-8	-7.5
2013.2.9	1899-12-31 05:04:00	-6	-6.5	-6
2013.2.9	1899-12-31 07:04:00	-6.5	-7	-7
2013.2.9	1899-12-31 09:04:00	-5.5	-6	-5.5
2013.2.9	1899-12-31 11:04:00	-3	-3	-3.5
2013.2.9	1899-12-31 13:04:00	0	0	-0.5
2013.2.9	1899-12-31 15:04:00	0	0	0
2013.2.9	1899-12-31 17:04:00	-0.5	-1	-0.5
2013.2.9	1899-12-31 19:04:00	-3	-3.5	-3
2013.2.9	1899-12-31 21:04:00	-4.5	-5.5	-5
2013.2.9	1899-12-31 23:04:00	-6.5	-7.5	-7
2013.2.10	1899-12-31 01:04:00	-8	-8.5	-8	-3.45833	-2	-2.625	1	1	1
2013.2.10	1899-12-31 03:04:00	-8	-8	-8
2013.2.10	1899-12-31 05:04:00	-8	-8.5	-8
2013.2.10	1899-12-31 07:04:00	-8	-8	-8
2013.2.10	1899-12-31 09:04:00	-7.5	-8	-7.5
2013.2.10	1899-12-31 11:04:00	5.5	15.5	-2.5
2013.2.10	1899-12-31 13:04:00	6.5	12	2.5
2013.2.10	1899-12-31 15:04:00	1.5	2	18.5
2013.2.10	1899-12-31 17:04:00	-0.5	0	0.5
2013.2.10	1899-12-31 19:04:00	-3.5	-3	-2.5
2013.2.10	1899-12-31 21:04:00	-6	-5	-4.5
2013.2.10	1899-12-31 23:04:00	-5.5	-4.5	-4
2013.2.11	1899-12-31 01:04:00	-5	-3.5	-3.5	-0.5	0.75	-0.125	1	1	1
2013.2.11	1899-12-31 03:04:00	-6.5	-5.5	-4.5
2013.2.11	1899-12-31 05:04:00	-6.5	-4.5	-4.5
2013.2.11	1899-12-31 07:04:00	-7	-5.5	-5
2013.2.11	1899-12-31 09:04:00	-5.5	-4.5	-4.5
2013.2.11	1899-12-31 11:04:00	16.5	21	2
2013.2.11	1899-12-31 13:04:00	12	15.5	9.5
2013.2.11	1899-12-31 15:04:00	7	7.5	18
2013.2.11	1899-12-31 17:04:00	5	5	4.5
2013.2.11	1899-12-31 19:04:00	-4	-4.5	-3
2013.2.11	1899-12-31 21:04:00	-5.5	-5.5	-4.5
2013.2.11	1899-12-31 23:04:00	-6.5	-6.5	-6
2013.2.12	1899-12-31 01:04:00	-7	-7	-6	-3.66667	-3.58333	-2.95833	1	1	1
2013.2.12	1899-12-31 03:04:00	-7.5	-7.5	-6.5
2013.2.12	1899-12-31 05:04:00	-8	-8	-7
2013.2.12	1899-12-31 07:04:00	-8	-8	-7
2013.2.12	1899-12-31 09:04:00	-7.5	-7.5	-7
2013.2.12	1899-12-31 11:04:00	10.5	10.5	-2
2013.2.12	1899-12-31 13:04:00	3	6	4
2013.2.12	1899-12-31 15:04:00	1.5	0.5	13.5
2013.2.12	1899-12-31 17:04:00	-2	-2.5	-1
2013.2.12	1899-12-31 19:04:00	-6.5	-6.5	-5.5
2013.2.12	1899-12-31 21:04:00	-6	-6.5	-5.5
2013.2.12	1899-12-31 23:04:00	-6.5	-6.5	-5.5
2013.2.13	1899-12-31 01:04:00	-7	-7	-6.5	-1.875	-1.33333	-2.41667	1	1	1
2013.2.13	1899-12-31 03:04:00	-8	-8	-7
2013.2.13	1899-12-31 05:04:00	-11.5	-11	-9.5
2013.2.13	1899-12-31 07:04:00	-12.5	-12	-11
2013.2.13	1899-12-31 09:04:00	-9.5	-8.5	-9
2013.2.13	1899-12-31 11:04:00	11	11	3
2013.2.13	1899-12-31 13:04:00	14	20	11
2013.2.13	1899-12-31 15:04:00	8.5	8	7
2013.2.13	1899-12-31 17:04:00	2	1.5	1.5
2013.2.13	1899-12-31 19:04:00	-2.5	-3	-2
2013.2.13	1899-12-31 21:04:00	-3.5	-3.5	-3.5
2013.2.13	1899-12-31 23:04:00	-3.5	-3.5	-3
2013.2.14	1899-12-31 01:04:00	-5	-4.5	-4	-2.375	-2.5	-2.08333	1	1	1
2013.2.14	1899-12-31 03:04:00	-6	-6	-5.5
2013.2.14	1899-12-31 05:04:00	-6.5	-6	-5.5
2013.2.14	1899-12-31 07:04:00	-8.5	-8	-7.5
2013.2.14	1899-12-31 09:04:00	-4	-4	-4.5
2013.2.14	1899-12-31 11:04:00	5	5	2.5
2013.2.14	1899-12-31 13:04:00	4	3.5	3.5
2013.2.14	1899-12-31 15:04:00	6	5	7.5
2013.2.14	1899-12-31 17:04:00	2	1.5	2
2013.2.14	1899-12-31 19:04:00	-4	-4	-3
2013.2.14	1899-12-31 21:04:00	-5.5	-6	-5
2013.2.14	1899-12-31 23:04:00	-6	-6.5	-5.5
2013.2.15	1899-12-31 01:04:00	-6.5	-7	-6.5	-2.5	-1.54167	-2.70833	1	1	1
2013.2.15	1899-12-31 03:04:00	-5.5	-6	-6
2013.2.15	1899-12-31 05:04:00	-5.5	-7	-6
2013.2.15	1899-12-31 07:04:00	-5	-6	-5
2013.2.15	1899-12-31 09:04:00	-4.5	-5.5	-5
2013.2.15	1899-12-31 11:04:00	-0.5	7	-2.5
2013.2.15	1899-12-31 13:04:00	1.5	11	2
2013.2.15	1899-12-31 15:04:00	1	3	3
2013.2.15	1899-12-31 17:04:00	0.5	1.5	0.5
2013.2.15	1899-12-31 19:04:00	0	-2	-0.5
2013.2.15	1899-12-31 21:04:00	-2	-3.5	-2.5
2013.2.15	1899-12-31 23:04:00	-3.5	-4	-4
2013.2.16	1899-12-31 01:04:00	-4.5	-4	-4	-0.916667	1.25	0.0416667	1	1	1
2013.2.16	1899-12-31 03:04:00	-6.5	-7.5	-6
2013.2.16	1899-12-31 05:04:00	-6.5	-5.5	-6
2013.2.16	1899-12-31 07:04:00	-5	-5	-5
2013.2.16	1899-12-31 09:04:00	-4.5	-4	-4.5
2013.2.16	1899-12-31 11:04:00	6.5	7.5	1.5
2013.2.16	1899-12-31 13:04:00	5.5	19.5	6
2013.2.16	1899-12-31 15:04:00	3	7	16.5
2013.2.16	1899-12-31 17:04:00	3.5	7.5	4
2013.2.16	1899-12-31 19:04:00	0	0.5	0
2013.2.16	1899-12-31 21:04:00	-1	0	-0.5
2013.2.16	1899-12-31 23:04:00	-1.5	-1	-1.5
2013.2.17	1899-12-31 01:04:00	-3	-2	-2.5	1.375	2.5	2.45833	1	1	1
2013.2.17	1899-12-31 03:04:00	-3	-1.5	-2.5
2013.2.17	1899-12-31 05:04:00	-2.5	-1	-2
2013.2.17	1899-12-31 07:04:00	-3.5	-2	-2.5
2013.2.17	1899-12-31 09:04:00	-3	-2	-3
2013.2.17	1899-12-31 11:04:00	9.5	6	5.5
2013.2.17	1899-12-31 13:04:00	11	18	14
2013.2.17	1899-12-31 15:04:00	9	10.5	19.5
2013.2.17	1899-12-31 17:04:00	8.5	10	8
2013.2.17	1899-12-31 19:04:00	-1	-0.5	-0.5
2013.2.17	1899-12-31 21:04:00	-2.5	-2.5	-2
2013.2.17	1899-12-31 23:04:00	-3	-3	-2.5
2013.2.18	1899-12-31 01:04:00	-3.5	-3.5	-3	-4.16667	-4.75	-4.25	0	0	0
2013.2.18	1899-12-31 03:04:00	-4	-3.5	-3
2013.2.18	1899-12-31 05:04:00	-3.5	-3.5	-3
2013.2.18	1899-12-31 07:04:00	-5	-5	-4
2013.2.18	1899-12-31 09:04:00	-4.5	-5	-4.5
2013.2.18	1899-12-31 11:04:00	-3.5	-4.5	-4
2013.2.18	1899-12-31 13:04:00	-1.5	-3	-3.5
2013.2.18	1899-12-31 15:04:00	-5.5	-6	-5.5
2013.2.18	1899-12-31 17:04:00	-5.5	-6	-5
2013.2.18	1899-12-31 19:04:00	-5	-5.5	-5
2013.2.18	1899-12-31 21:04:00	-4.5	-6	-5.5
2013.2.18	1899-12-31 23:04:00	-4	-5.5	-5
2013.2.19	1899-12-31 01:04:00	-3.5	-6	-5	-2	-2.75	-2.75	0	0	0
2013.2.19	1899-12-31 03:04:00	-3.5	-5.5	-5
2013.2.19	1899-12-31 05:04:00	-3.5	-5.5	-4.5
2013.2.19	1899-12-31 07:04:00	-3.5	-5.5	-5
2013.2.19	1899-12-31 09:04:00	-3.5	-4.5	-5
2013.2.19	1899-12-31 11:04:00	-1	3	-2
2013.2.19	1899-12-31 13:04:00	0	0	-0.5
2013.2.19	1899-12-31 15:04:00	0	0.5	0
2013.2.19	1899-12-31 17:04:00	-0.5	-1	-0.5
2013.2.19	1899-12-31 19:04:00	-1.5	-2.5	-1.5
2013.2.19	1899-12-31 21:04:00	-1.5	-2.5	-2
2013.2.19	1899-12-31 23:04:00	-2	-3.5	-2
2013.2.20	1899-12-31 01:04:00	-2	-3.5	-2	-1.33333	-1.45833	-0.458333	1	1	1
2013.2.20	1899-12-31 03:04:00	-2.5	-4	-2.5
2013.2.20	1899-12-31 05:04:00	-3	-5	-3
2013.2.20	1899-12-31 07:04:00	-3.5	-6.5	-4
2013.2.20	1899-12-31 09:04:00	-4	-6.5	-4
2013.2.20	1899-12-31 11:04:00	-2	4.5	-2.5
2013.2.20	1899-12-31 13:04:00	0.5	6	1
2013.2.20	1899-12-31 15:04:00	0.5	1.5	12.5
2013.2.20	1899-12-31 17:04:00	0.5	1.5	1.5
2013.2.20	1899-12-31 19:04:00	0	-0.5	0
2013.2.20	1899-12-31 21:04:00	0	-1.5	-0.5
2013.2.20	1899-12-31 23:04:00	-0.5	-3.5	-2
2013.2.21	1899-12-31 01:04:00	-2	-3.5	-2.5	-1.91667	-2.125	-1.79167	1	1	1
2013.2.21	1899-12-31 03:04:00	-3	-5.5	-3.5
2013.2.21	1899-12-31 05:04:00	-3.5	-5	-3.5
2013.2.21	1899-12-31 07:04:00	-4	-6	-4.5
2013.2.21	1899-12-31 09:04:00	-4.5	-6	-4.5
2013.2.21	1899-12-31 11:04:00	0	14	1
2013.2.21	1899-12-31 13:04:00	1	2.5	3
2013.2.21	1899-12-31 15:04:00	0.5	0	3
2013.2.21	1899-12-31 17:04:00	0	-2.5	-1
2013.2.21	1899-12-31 19:04:00	-1.5	-4	-2.5
2013.2.21	1899-12-31 21:04:00	-2.5	-4.5	-3
2013.2.21	1899-12-31 23:04:00	-3.5	-5	-3.5
2013.2.22	1899-12-31 01:04:00	-3.5	-5	-4	-1.95833	-1.70833	-0.0833333	1	1	1
2013.2.22	1899-12-31 03:04:00	-4.5	-6	-4.5
2013.2.22	1899-12-31 05:04:00	-5	-7	-5.5
2013.2.22	1899-12-31 07:04:00	-4.5	-5.5	-5
2013.2.22	1899-12-31 09:04:00	-4.5	-5	-4.5
2013.2.22	1899-12-31 11:04:00	1.5	5	7
2013.2.22	1899-12-31 13:04:00	1.5	8.5	6
2013.2.22	1899-12-31 15:04:00	0.5	3.5	16
2013.2.22	1899-12-31 17:04:00	0.5	1	1
2013.2.22	1899-12-31 19:04:00	0	-2	-1
2013.2.22	1899-12-31 21:04:00	-2	-3.5	-3
2013.2.22	1899-12-31 23:04:00	-3.5	-4.5	-3.5
2013.2.23	1899-12-31 01:04:00	-5.5	-6	-5	-2.41667	-0.958333	0.375	1	1	1
2013.2.23	1899-12-31 03:04:00	-6.5	-7	-6
2013.2.23	1899-12-31 05:04:00	-7.5	-8	-6.5
2013.2.23	1899-12-31 07:04:00	-8	-9	-7.5
2013.2.23	1899-12-31 09:04:00	-7.5	-6	-6
2013.2.23	1899-12-31 11:04:00	4.5	7	9.5
2013.2.23	1899-12-31 13:04:00	4.5	14	9
2013.2.23	1899-12-31 15:04:00	3	6.5	18.5
2013.2.23	1899-12-31 17:04:00	2	4	3.5
2013.2.23	1899-12-31 19:04:00	-1	-0.5	0
2013.2.23	1899-12-31 21:04:00	-3	-3	-2
2013.2.23	1899-12-31 23:04:00	-4	-3.5	-3
2013.2.24	1899-12-31 01:04:00	-4.5	-4	-3	-0.166667	1.58333	1.625	1	1	1
2013.2.24	1899-12-31 03:04:00	-5	-4.5	-4
2013.2.24	1899-12-31 05:04:00	-5.5	-4.5	-4
2013.2.24	1899-12-31 07:04:00	-6.5	-5.5	-4.5
2013.2.24	1899-12-31 09:04:00	-5.5	-4.5	-4.5
2013.2.24	1899-12-31 11:04:00	8.5	9.5	12.5
2013.2.24	1899-12-31 13:04:00	9	17.5	11
2013.2.24	1899-12-31 15:04:00	5.5	8	9.5
2013.2.24	1899-12-31 17:04:00	3	5	4.5
2013.2.24	1899-12-31 19:04:00	0.5	2	2
2013.2.24	1899-12-31 21:04:00	-0.5	0.5	0.5
2013.2.24	1899-12-31 23:04:00	-1	-0.5	-0.5
2013.2.25	1899-12-31 01:04:00	-3	-2.5	-2	-0.0416667	0.291667	2.29167	1	1	1
2013.2.25	1899-12-31 03:04:00	-4.5	-4	-3
2013.2.25	1899-12-31 05:04:00	-5.5	-5	-4
2013.2.25	1899-12-31 07:04:00	-6	-5	-4.5
2013.2.25	1899-12-31 09:04:00	-5	-4.5	-4
2013.2.25	1899-12-31 11:04:00	10.5	8	14.5
2013.2.25	1899-12-31 13:04:00	11.5	15	15
2013.2.25	1899-12-31 15:04:00	7	7.5	19
2013.2.25	1899-12-31 17:04:00	2	2	2.5
2013.2.25	1899-12-31 19:04:00	-2	-2.5	-1.5
2013.2.25	1899-12-31 21:04:00	-3	-3	-2.5
2013.2.25	1899-12-31 23:04:00	-2.5	-2.5	-2
2013.2.26	1899-12-31 01:04:00	-3	-3.5	-3	0.5	0.833333	2.625	1	1	1
2013.2.26	1899-12-31 03:04:00	-4	-4.5	-3.5
2013.2.26	1899-12-31 05:04:00	-5	-4.5	-3.5
2013.2.26	1899-12-31 07:04:00	-5.5	-5	-4
2013.2.26	1899-12-31 09:04:00	-5	-5	-4
2013.2.26	1899-12-31 11:04:00	10.5	7.5	12
2013.2.26	1899-12-31 13:04:00	10.5	13.5	15
2013.2.26	1899-12-31 15:04:00	7.5	8.5	19.5
2013.2.26	1899-12-31 17:04:00	4.5	5.5	5
2013.2.26	1899-12-31 19:04:00	0	1	1
2013.2.26	1899-12-31 21:04:00	-2.5	-2	-1.5
2013.2.26	1899-12-31 23:04:00	-2	-1.5	-1.5
2013.2.27	1899-12-31 01:04:00	-2.5	-1.5	-1.5	2.04167	2.75	3	1	1	1
2013.2.27	1899-12-31 03:04:00	-4.5	-4	-3.5
2013.2.27	1899-12-31 05:04:00	-5.5	-5	-4
2013.2.27	1899-12-31 07:04:00	-5.5	-4.5	-4
2013.2.27	1899-12-31 09:04:00	-5	-4	-4
2013.2.27	1899-12-31 11:04:00	15	10	13.5
2013.2.27	1899-12-31 13:04:00	13	16	17.5
2013.2.27	1899-12-31 15:04:00	9.5	10.5	9
2013.2.27	1899-12-31 17:04:00	5.5	7	6.5
2013.2.27	1899-12-31 19:04:00	3	4.5	3.5
2013.2.27	1899-12-31 21:04:00	0.5	2	1.5
2013.2.27	1899-12-31 23:04:00	1	2	1.5
2013.2.28	1899-12-31 01:04:00	-2.5	-2	-1.5	3.79167	4.29167	4.54167	1	1	1
2013.2.28	1899-12-31 03:04:00	-3.5	-3.5	-2.5
2013.2.28	1899-12-31 05:04:00	-2	-1	-1
2013.2.28	1899-12-31 07:04:00	-2	-0.5	-0.5
2013.2.28	1899-12-31 09:04:00	0	1.5	1.5
2013.2.28	1899-12-31 11:04:00	20	15	14
2013.2.28	1899-12-31 13:04:00	16	19.5	19.5
2013.2.28	1899-12-31 15:04:00	12.5	14	15
2013.2.28	1899-12-31 17:04:00	8.5	10	9.5
2013.2.28	1899-12-31 19:04:00	0.5	1	1.5
2013.2.28	1899-12-31 21:04:00	-1	-1	-0.5
2013.2.28	1899-12-31 23:04:00	-1	-1.5	-0.5
2013.3.1	1899-12-31 01:04:00	-1.5	-2	-1	0.625	0.208333	1.41667	1	1	1
2013.3.1	1899-12-31 03:04:00	-1.5	-2	-1.5
2013.3.1	1899-12-31 05:04:00	-2	-2	-1.5
2013.3.1	1899-12-31 07:04:00	-2	-2.5	-2
2013.3.1	1899-12-31 09:04:00	-2	-2.5	-2
2013.3.1	1899-12-31 11:04:00	3	2	1.5
2013.3.1	1899-12-31 13:04:00	8	8.5	13
2013.3.1	1899-12-31 15:04:00	5	4.5	10
2013.3.1	1899-12-31 17:04:00	3	2.5	3
2013.3.1	1899-12-31 19:04:00	-0.5	-1	-0.5
2013.3.1	1899-12-31 21:04:00	-1	-1.5	-1
2013.3.1	1899-12-31 23:04:00	-1	-1.5	-1
2013.3.2	1899-12-31 01:04:00	-2	-2.5	-1.5	-0.0416667	-0.625	0.166667	1	1	1
2013.3.2	1899-12-31 03:04:00	-2.5	-3.5	-2.5
2013.3.2	1899-12-31 05:04:00	-2.5	-3	-2
2013.3.2	1899-12-31 07:04:00	-3.5	-4	-3
2013.3.2	1899-12-31 09:04:00	-1.5	-2.5	-2
2013.3.2	1899-12-31 11:04:00	1.5	1	0.5
2013.3.2	1899-12-31 13:04:00	7.5	7.5	6
2013.3.2	1899-12-31 15:04:00	5.5	4.5	8
2013.3.2	1899-12-31 17:04:00	2	1	2
2013.3.2	1899-12-31 19:04:00	0	-0.5	0
2013.3.2	1899-12-31 21:04:00	-1.5	-1.5	-1
2013.3.2	1899-12-31 23:04:00	-3.5	-4	-2.5
2013.3.3	1899-12-31 01:04:00	-4	-5	-3.5	-2.08333	-2.75	-2.125	1	1	1
2013.3.3	1899-12-31 03:04:00	-4.5	-5.5	-4
2013.3.3	1899-12-31 05:04:00	-4.5	-5	-3.5
2013.3.3	1899-12-31 07:04:00	-4.5	-5	-4.5
2013.3.3	1899-12-31 09:04:00	-4.5	-5	-4
2013.3.3	1899-12-31 11:04:00	0	-1.5	-1
2013.3.3	1899-12-31 13:04:00	1	0	0
2013.3.3	1899-12-31 15:04:00	1.5	1	1
2013.3.3	1899-12-31 17:04:00	1.5	1	0.5
2013.3.3	1899-12-31 19:04:00	-1.5	-1.5	-1.5
2013.3.3	1899-12-31 21:04:00	-2	-2.5	-2
2013.3.3	1899-12-31 23:04:00	-3.5	-4	-3
2013.3.4	1899-12-31 01:04:00	-4.5	-5	-4	-3	-3.25	-1.29167	1	1	1
2013.3.4	1899-12-31 03:04:00	-6	-6.5	-5
2013.3.4	1899-12-31 05:04:00	-7.5	-8	-6.5
2013.3.4	1899-12-31 07:04:00	-8.5	-8.5	-7
2013.3.4	1899-12-31 09:04:00	-6.5	-7	-6.5
2013.3.4	1899-12-31 11:04:00	-3.5	-4	-3.5
2013.3.4	1899-12-31 13:04:00	6.5	5.5	8.5
2013.3.4	1899-12-31 15:04:00	3.5	3.5	14.5
2013.3.4	1899-12-31 17:04:00	1.5	1.5	1.5
2013.3.4	1899-12-31 19:04:00	-1	-1	-0.5
2013.3.4	1899-12-31 21:04:00	-4	-4	-3
2013.3.4	1899-12-31 23:04:00	-6	-5.5	-4
2013.3.5	1899-12-31 01:04:00	-7.5	-7	-5.5	-1.375	-0.375	0.0833333	1	1	1
2013.3.5	1899-12-31 03:04:00	-8.5	-7.5	-6
2013.3.5	1899-12-31 05:04:00	-9	-8.5	-7
2013.3.5	1899-12-31 07:04:00	-9.5	-8.5	-7
2013.3.5	1899-12-31 09:04:00	-7	-6	-5.5
2013.3.5	1899-12-31 11:04:00	5.5	9.5	7
2013.3.5	1899-12-31 13:04:00	13	15	13
2013.3.5	1899-12-31 15:04:00	8	7.5	9.5
2013.3.5	1899-12-31 17:04:00	4	5	5
2013.3.5	1899-12-31 19:04:00	0	0.5	1
2013.3.5	1899-12-31 21:04:00	-2.5	-2	-1.5
2013.3.5	1899-12-31 23:04:00	-3	-2.5	-2
2013.3.6	1899-12-31 01:04:00	-3.5	-3	-2.5	2	2	2.04167	1	1	1
2013.3.6	1899-12-31 03:04:00	-3	-3	-2.5
2013.3.6	1899-12-31 05:04:00	-3	-3	-2.5
2013.3.6	1899-12-31 07:04:00	-4.5	-4	-3.5
2013.3.6	1899-12-31 09:04:00	-4.5	-4	-3.5
2013.3.6	1899-12-31 11:04:00	8.5	8	10
2013.3.6	1899-12-31 13:04:00	15.5	13.5	12.5
2013.3.6	1899-12-31 15:04:00	12.5	11.5	9.5
2013.3.6	1899-12-31 17:04:00	5	5.5	5
2013.3.6	1899-12-31 19:04:00	2.5	3	2.5
2013.3.6	1899-12-31 21:04:00	0	0.5	0.5
2013.3.6	1899-12-31 23:04:00	-1.5	-1	-1
2013.3.7	1899-12-31 01:04:00	-2.5	-2	-1.5	2.125	2.04167	2.04167	1	1	1
2013.3.7	1899-12-31 03:04:00	-2.5	-2	-2
2013.3.7	1899-12-31 05:04:00	-1.5	-1.5	-1
2013.3.7	1899-12-31 07:04:00	-2	-1.5	-1.5
2013.3.7	1899-12-31 09:04:00	0	0.5	-0.5
2013.3.7	1899-12-31 11:04:00	10.5	8	7.5
2013.3.7	1899-12-31 13:04:00	15.5	13	12
2013.3.7	1899-12-31 15:04:00	8.5	8	9
2013.3.7	1899-12-31 17:04:00	4.5	5	5
2013.3.7	1899-12-31 19:04:00	0.5	1.5	1.5
2013.3.7	1899-12-31 21:04:00	-2	-1.5	-1.5
2013.3.7	1899-12-31 23:04:00	-3.5	-3	-2.5
2013.3.8	1899-12-31 01:04:00	-5	-4.5	-3.5	1.5	1.91667	2.41667	1	1	1
2013.3.8	1899-12-31 03:04:00	-6	-5	-4.5
2013.3.8	1899-12-31 05:04:00	-6	-5.5	-4.5
2013.3.8	1899-12-31 07:04:00	-7	-6	-5
2013.3.8	1899-12-31 09:04:00	-6	-5	-5
2013.3.8	1899-12-31 11:04:00	14	17.5	10.5
2013.3.8	1899-12-31 13:57:00	12.5	13	24.5
2013.3.8	1899-12-31 15:57:00	11.5	9.5	8.5
2013.3.8	1899-12-31 17:57:00	7.5	6.5	6.5
2013.3.8	1899-12-31 19:57:00	3.5	3	4
2013.3.8	1899-12-31 21:57:00	0	0	-1
2013.3.8	1899-12-31 23:57:00	-1	-0.5	-1.5
2013.3.9	1899-12-31 01:57:00	-2	-1.5	-3	3.70833	4.58333	1.54167	1	1	1
2013.3.9	1899-12-31 03:57:00	-1.5	-1	-2.5
2013.3.9	1899-12-31 05:57:00	-2.5	-2.5	-3.5
2013.3.9	1899-12-31 07:57:00	-3	-3	-4
2013.3.9	1899-12-31 09:57:00	-2.5	-2.5	-4
2013.3.9	1899-12-31 11:57:00	16	28.5	6
2013.3.9	1899-12-31 13:57:00	14.5	14	10
2013.3.9	1899-12-31 15:57:00	12	11	9.5
2013.3.9	1899-12-31 17:57:00	8	7	6.5
2013.3.9	1899-12-31 19:57:00	4	3.5	3.5
2013.3.9	1899-12-31 21:57:00	2	2	1
2013.3.9	1899-12-31 23:57:00	-0.5	-0.5	-1
2013.3.10	1899-12-31 01:57:00	-2	-1.5	-2.5	2.91667	3.58333	1.25	1	1	1
2013.3.10	1899-12-31 03:57:00	-2.5	-2	-3
2013.3.10	1899-12-31 05:57:00	-1.5	-1	-2.5
2013.3.10	1899-12-31 07:57:00	-2	-1.5	-2
2013.3.10	1899-12-31 09:57:00	-2.5	-2	-2.5
2013.3.10	1899-12-31 11:57:00	14	21.5	3.5
2013.3.10	1899-12-31 13:57:00	11.5	11.5	8
2013.3.10	1899-12-31 15:57:00	10	9	8.5
2013.3.10	1899-12-31 17:57:00	7	6	5.5
2013.3.10	1899-12-31 19:57:00	3.5	3	3
2013.3.10	1899-12-31 21:57:00	1	1	0.5
2013.3.10	1899-12-31 23:57:00	-1.5	-1	-1.5
2013.3.11	1899-12-31 01:57:00	-2	-1.5	-2	3.58333	4	1.875	1	1	1
2013.3.11	1899-12-31 03:57:00	-3	-2	-2.5
2013.3.11	1899-12-31 05:57:00	-3.5	-2.5	-3
2013.3.11	1899-12-31 07:57:00	-4	-3.5	-3.5
2013.3.11	1899-12-31 09:57:00	-1	-1	-3.5
2013.3.11	1899-12-31 11:57:00	16.5	24	6.5
2013.3.11	1899-12-31 13:57:00	13	12	10
2013.3.11	1899-12-31 15:57:00	12	10	8.5
2013.3.11	1899-12-31 17:57:00	8.5	7	7
2013.3.11	1899-12-31 19:57:00	5	4	4.5
2013.3.11	1899-12-31 21:57:00	1.5	1.5	1
2013.3.11	1899-12-31 23:57:00	0	0	-0.5
2013.3.12	1899-12-31 01:57:00	-1.5	-1	-1.5	2.45833	2.83333	1.20833	1	1	1
2013.3.12	1899-12-31 03:57:00	-2	-1	-2
2013.3.12	1899-12-31 05:57:00	-1.5	-1	-2
2013.3.12	1899-12-31 07:57:00	-1.5	-0.5	-1.5
2013.3.12	1899-12-31 09:57:00	0.5	1	-0.5
2013.3.12	1899-12-31 11:57:00	11.5	14	4.5
2013.3.12	1899-12-31 13:57:00	9	8.5	6
2013.3.12	1899-12-31 15:57:00	7.5	7	6.5
2013.3.12	1899-12-31 17:57:00	5.5	5	4
2013.3.12	1899-12-31 19:57:00	3.5	3	2.5
2013.3.12	1899-12-31 21:57:00	0	0	0
2013.3.12	1899-12-31 23:57:00	-1.5	-1	-1.5
2013.3.13	1899-12-31 01:57:00	-1.5	-1	-1.5	2.875	3.58333	1.41667	1	1	1
2013.3.13	1899-12-31 03:57:00	-1.5	-1	-1.5
2013.3.13	1899-12-31 05:57:00	-3	-2	-2.5
2013.3.13	1899-12-31 07:57:00	-4.5	-3.5	-3.5
2013.3.13	1899-12-31 09:57:00	-3.5	-2.5	-3.5
2013.3.13	1899-12-31 11:57:00	13.5	24.5	3.5
2013.3.13	1899-12-31 13:57:00	10.5	9.5	7
2013.3.13	1899-12-31 15:57:00	9.5	7.5	6.5
2013.3.13	1899-12-31 17:57:00	8	6.5	6.5
2013.3.13	1899-12-31 19:57:00	3.5	3	3.5
2013.3.13	1899-12-31 21:57:00	2	1.5	1.5
2013.3.13	1899-12-31 23:57:00	1.5	0.5	1
2013.3.14	1899-12-31 01:57:00	-1	-0.5	-0.5	3.20833	4.16667	1.58333	1	1	1
2013.3.14	1899-12-31 03:57:00	-3	-2	-2.5
2013.3.14	1899-12-31 05:57:00	-4	-3	-4
2013.3.14	1899-12-31 07:57:00	-3.5	-3	-4.5
2013.3.14	1899-12-31 09:57:00	1.5	0.5	-1
2013.3.14	1899-12-31 11:57:00	15	26.5	7
2013.3.14	1899-12-31 13:57:00	12	11.5	9
2013.3.14	1899-12-31 15:57:00	12.5	11	8
2013.3.14	1899-12-31 17:57:00	6.5	6	6
2013.3.14	1899-12-31 19:57:00	2.5	2.5	2
2013.3.14	1899-12-31 21:57:00	1	1	0.5
2013.3.14	1899-12-31 23:57:00	-1	-0.5	-1
2013.3.15	1899-12-31 01:57:00	-1	-0.5	-1	3.70833	4.66667	2.04167	0	0	0
2013.3.15	1899-12-31 03:57:00	-2	-1	-2
2013.3.15	1899-12-31 05:57:00	-3	-2	-2.5
2013.3.15	1899-12-31 07:57:00	-3.5	-2.5	-3
2013.3.15	1899-12-31 09:57:00	-3.5	-2	-3
2013.3.15	1899-12-31 11:57:00	14.5	24.5	6
2013.3.15	1899-12-31 13:57:00	14	13	8.5
2013.3.15	1899-12-31 15:57:00	13.5	12	9.5
2013.3.15	1899-12-31 17:57:00	9.5	8.5	7.5
2013.3.15	1899-12-31 19:57:00	4	4	4
2013.3.15	1899-12-31 21:57:00	1.5	1.5	1
2013.3.15	1899-12-31 23:57:00	0.5	0.5	-0.5
2013.3.16	1899-12-31 01:57:00	1	1	1	5.08333	5	3.45833	1	1	1
2013.3.16	1899-12-31 03:57:00	-1.5	-1	-1.5
2013.3.16	1899-12-31 05:57:00	-2	-1	-2
2013.3.16	1899-12-31 07:57:00	-1.5	-1.5	-2
2013.3.16	1899-12-31 09:57:00	0.5	0	-0.5
2013.3.16	1899-12-31 11:57:00	19.5	20	11.5
2013.3.16	1899-12-31 13:57:00	14.5	13.5	11.5
2013.3.16	1899-12-31 15:57:00	12.5	11.5	10.5
2013.3.16	1899-12-31 17:57:00	9	8	6.5
2013.3.16	1899-12-31 19:57:00	5	4.5	4
2013.3.16	1899-12-31 21:57:00	3	3.5	2
2013.3.16	1899-12-31 23:57:00	1	1.5	0.5
2013.3.17	1899-12-31 01:57:00	0	1	0	0.625	1.875	-0.0416667	1	0	1
2013.3.17	1899-12-31 03:57:00	-0.5	0.5	-0.5
2013.3.17	1899-12-31 05:57:00	-0.5	0.5	-0.5
2013.3.17	1899-12-31 07:57:00	-1	0	-0.5
2013.3.17	1899-12-31 09:57:00	0	1	-0.5
2013.3.17	1899-12-31 11:57:00	2.5	8	0.5
2013.3.17	1899-12-31 13:57:00	3	4.5	0.5
2013.3.17	1899-12-31 15:57:00	3	4	0.5
2013.3.17	1899-12-31 17:57:00	1	2	0
2013.3.17	1899-12-31 19:57:00	0	0.5	0
2013.3.17	1899-12-31 21:57:00	0	0.5	0
2013.3.17	1899-12-31 23:57:00	0	0	0
2013.3.18	1899-12-31 01:57:00	0	0	0	-0.833333	0.0833333	-0.208333	1	0	1
2013.3.18	1899-12-31 03:57:00	-0.5	0	0
2013.3.18	1899-12-31 05:57:00	-1	0	-0.5
2013.3.18	1899-12-31 07:57:00	-1.5	-0.5	-0.5
2013.3.18	1899-12-31 09:57:00	-1	0	-0.5
2013.3.18	1899-12-31 11:57:00	-0.5	0	0
2013.3.18	1899-12-31 13:57:00	0	0.5	0
2013.3.18	1899-12-31 15:57:00	0	0.5	0
2013.3.18	1899-12-31 17:57:00	0	0.5	0
2013.3.18	1899-12-31 19:57:00	-1.5	0	0
2013.3.18	1899-12-31 21:57:00	-2	0	-0.5
2013.3.18	1899-12-31 23:57:00	-2	0	-0.5
2013.3.19	1899-12-31 01:57:00	-2	0	-0.5	-0.75	-0.0833333	-0.375	1	1	0
2013.3.19	1899-12-31 03:57:00	-2.5	0	-0.5
2013.3.19	1899-12-31 05:57:00	-2.5	-0.5	-0.5
2013.3.19	1899-12-31 07:57:00	-3	-0.5	-0.5
2013.3.19	1899-12-31 09:57:00	-1.5	-0.5	-0.5
2013.3.19	1899-12-31 11:57:00	2.5	0	-0.5
2013.3.19	1899-12-31 13:57:00	2.5	0	-0.5
2013.3.19	1899-12-31 15:57:00	2	0.5	-0.5
2013.3.19	1899-12-31 17:57:00	0	0	-0.5
2013.3.19	1899-12-31 19:57:00	-0.5	0	0
2013.3.19	1899-12-31 21:57:00	-1.5	0	0
2013.3.19	1899-12-31 23:57:00	-2.5	0	0
2013.3.20	1899-12-31 01:57:00	-3.5	0	0	-1.58333	0	-0.166667	1	0	0
2013.3.20	1899-12-31 03:57:00	-4.5	0	-0.5
2013.3.20	1899-12-31 05:57:00	-5	-0.5	0
2013.3.20	1899-12-31 07:57:00	-5	-0.5	0
2013.3.20	1899-12-31 09:57:00	-3	-1	0
2013.3.20	1899-12-31 11:57:00	5	0.5	0
2013.3.20	1899-12-31 13:57:00	2	0.5	0
2013.3.20	1899-12-31 15:57:00	1	0.5	0
2013.3.20	1899-12-31 17:57:00	0	0.5	0
2013.3.20	1899-12-31 19:57:00	-1	0	-0.5
2013.3.20	1899-12-31 21:57:00	-2	0	-0.5
2013.3.20	1899-12-31 23:57:00	-3	0	-0.5
2013.3.21	1899-12-31 01:57:00	-3.5	-0.5	-0.5	1.45833	0.0833333	-0.541667	0	0	0
2013.3.21	1899-12-31 03:57:00	-3.5	-0.5	-0.5
2013.3.21	1899-12-31 05:57:00	-3	-0.5	-0.5
2013.3.21	1899-12-31 07:57:00	-2.5	-1	-0.5
2013.3.21	1899-12-31 09:57:00	-1	-0.5	-1
2013.3.21	1899-12-31 11:57:00	9	1.5	-0.5
2013.3.21	1899-12-31 13:57:00	7	1	-0.5
2013.3.21	1899-12-31 15:57:00	6	0.5	-0.5
2013.3.21	1899-12-31 17:57:00	4	0.5	-0.5
2013.3.21	1899-12-31 19:57:00	2	0.5	-0.5
2013.3.21	1899-12-31 21:57:00	1.5	0	-0.5
2013.3.21	1899-12-31 23:57:00	1.5	0	-0.5
2013.3.22	1899-12-31 01:57:00	0.5	0	0	0.0833333	0.333333	-0.291667	1	0	0
2013.3.22	1899-12-31 03:57:00	-0.5	0	0
2013.3.22	1899-12-31 05:57:00	-0.5	0	0
2013.3.22	1899-12-31 07:57:00	-0.5	0	-0.5
2013.3.22	1899-12-31 09:57:00	0.5	0.5	-0.5
2013.3.22	1899-12-31 11:57:00	3	1.5	0
2013.3.22	1899-12-31 13:57:00	1	0.5	-0.5
2013.3.22	1899-12-31 15:57:00	1.5	1	0
2013.3.22	1899-12-31 17:57:00	-0.5	0.5	-0.5
2013.3.22	1899-12-31 19:57:00	-1	0	-0.5
2013.3.22	1899-12-31 21:57:00	-1	0	-0.5
2013.3.22	1899-12-31 23:57:00	-1.5	0	-0.5
2013.3.23	1899-12-31 01:57:00	-1.5	0	0	-1.33333	0.0833333	-0.458333	1	0	0
2013.3.23	1899-12-31 03:57:00	-2	0	-0.5
2013.3.23	1899-12-31 05:57:00	-2	0	-0.5
2013.3.23	1899-12-31 07:57:00	-2	0	-0.5
2013.3.23	1899-12-31 09:57:00	-0.5	0	-0.5
2013.3.23	1899-12-31 11:57:00	0.5	0	-0.5
2013.3.23	1899-12-31 13:57:00	0.5	0.5	-0.5
2013.3.23	1899-12-31 15:57:00	1	0.5	-0.5
2013.3.23	1899-12-31 17:57:00	-0.5	0	-0.5
2013.3.23	1899-12-31 19:57:00	-1.5	0	-0.5
2013.3.23	1899-12-31 21:57:00	-3	0	-0.5
2013.3.23	1899-12-31 23:57:00	-5	0	-0.5
2013.3.24	1899-12-31 01:57:00	-6.5	-0.5	-0.5	-0.25	0	-0.458333	1	0	0
2013.3.24	1899-12-31 03:57:00	-6.5	-0.5	-0.5
2013.3.24	1899-12-31 05:57:00	-5.5	-0.5	-0.5
2013.3.24	1899-12-31 07:57:00	-5	-0.5	-0.5
2013.3.24	1899-12-31 09:57:00	-4	-0.5	-0.5
2013.3.24	1899-12-31 11:57:00	9	1	-0.5
2013.3.24	1899-12-31 13:57:00	6	0.5	-0.5
2013.3.24	1899-12-31 15:57:00	5.5	0.5	-0.5
2013.3.24	1899-12-31 17:57:00	4	0.5	0
2013.3.24	1899-12-31 19:57:00	1	0	-0.5
2013.3.24	1899-12-31 21:57:00	0	0	-0.5
2013.3.24	1899-12-31 23:57:00	-1	0	-0.5
2013.3.25	1899-12-31 01:57:00	-1	0	-0.5	2	0.5	-0.5	1	0	0
2013.3.25	1899-12-31 03:57:00	-0.5	0	-0.5
2013.3.25	1899-12-31 05:57:00	-0.5	0	-0.5
2013.3.25	1899-12-31 07:57:00	-1	0	-0.5
2013.3.25	1899-12-31 09:57:00	-0.5	0	-0.5
2013.3.25	1899-12-31 11:57:00	4.5	1	-0.5
2013.3.25	1899-12-31 13:57:00	8	2	-0.5
2013.3.25	1899-12-31 15:57:00	7.5	1.5	-0.5
2013.3.25	1899-12-31 17:57:00	4	1	-0.5
2013.3.25	1899-12-31 19:57:00	2	0.5	-0.5
2013.3.25	1899-12-31 21:57:00	1	0	-0.5
2013.3.25	1899-12-31 23:57:00	0.5	0	-0.5
2013.3.26	1899-12-31 01:57:00	-0.5	0	-0.5	-0.0416667	0.541667	-0.5	1	1	0
2013.3.26	1899-12-31 03:57:00	-1.5	0	-0.5
2013.3.26	1899-12-31 05:57:00	-2	0	-0.5
2013.3.26	1899-12-31 07:57:00	-2	0	-0.5
2013.3.26	1899-12-31 09:57:00	0	0	-0.5
2013.3.26	1899-12-31 11:57:00	4.5	2	-0.5
2013.3.26	1899-12-31 13:57:00	3	2	-0.5
2013.3.26	1899-12-31 15:57:00	2	2	-0.5
2013.3.26	1899-12-31 17:57:00	0.5	1	-0.5
2013.3.26	1899-12-31 19:57:00	-1	0	-0.5
2013.3.26	1899-12-31 21:57:00	-1.5	0	-0.5
2013.3.26	1899-12-31 23:57:00	-2	-0.5	-0.5
2013.3.27	1899-12-31 01:57:00	-2.5	-0.5	-0.5	0.416667	0.625	-0.5	1	0	0
2013.3.27	1899-12-31 03:57:00	-2.5	-0.5	-0.5
2013.3.27	1899-12-31 05:57:00	-3	-0.5	-0.5
2013.3.27	1899-12-31 07:57:00	-3	-0.5	-0.5
2013.3.27	1899-12-31 09:57:00	-0.5	0	-0.5
2013.3.27	1899-12-31 11:57:00	3.5	1.5	-0.5
2013.3.27	1899-12-31 13:57:00	5.5	2.5	-0.5
2013.3.27	1899-12-31 15:57:00	5	3	-0.5
2013.3.27	1899-12-31 17:57:00	2.5	2	-0.5
2013.3.27	1899-12-31 19:57:00	0.5	0.5	-0.5
2013.3.27	1899-12-31 21:57:00	0	0	-0.5
2013.3.27	1899-12-31 23:57:00	-0.5	0	-0.5
2013.3.28	1899-12-31 01:57:00	-1	0	-0.5	1.625	1.70833	-0.5	1	1	0
2013.3.28	1899-12-31 03:57:00	-1	0	-0.5
2013.3.28	1899-12-31 05:57:00	-1.5	-0.5	-0.5
2013.3.28	1899-12-31 07:57:00	-2.5	-0.5	-0.5
2013.3.28	1899-12-31 09:57:00	-0.5	-0.5	-0.5
2013.3.28	1899-12-31 11:57:00	9	12	-0.5
2013.3.28	1899-12-31 13:57:00	7.5	4.5	-0.5
2013.3.28	1899-12-31 15:57:00	6.5	3	-0.5
2013.3.28	1899-12-31 17:57:00	4	2.5	-0.5
2013.3.28	1899-12-31 19:57:00	1.5	1	-0.5
2013.3.28	1899-12-31 21:57:00	-0.5	-0.5	-0.5
2013.3.28	1899-12-31 23:57:00	-2	-0.5	-0.5
2013.3.29	1899-12-31 01:57:00	-2	-0.5	-0.5	0.458333	0.375	-0.5	1	0	0
2013.3.29	1899-12-31 03:57:00	-1.5	-0.5	-0.5
2013.3.29	1899-12-31 05:57:00	-2.5	-1	-0.5
2013.3.29	1899-12-31 07:57:00	-2.5	-1	-0.5
2013.3.29	1899-12-31 09:57:00	0.5	0	-0.5
2013.3.29	1899-12-31 11:57:00	3.5	1.5	-0.5
2013.3.29	1899-12-31 13:57:00	4	2	-0.5
2013.3.29	1899-12-31 15:57:00	3.5	2	-0.5
2013.3.29	1899-12-31 17:57:00	2.5	1.5	-0.5
2013.3.29	1899-12-31 19:57:00	0.5	0.5	-0.5
2013.3.29	1899-12-31 21:57:00	0	0	-0.5
2013.3.29	1899-12-31 23:57:00	-0.5	0	-0.5
2013.3.30	1899-12-31 01:57:00	-0.5	0	-0.5	1.75	2.29167	-0.5	1	0	0
2013.3.30	1899-12-31 03:57:00	-1	0	-0.5
2013.3.30	1899-12-31 05:57:00	-1	0	-0.5
2013.3.30	1899-12-31 07:57:00	-1	0	-0.5
2013.3.30	1899-12-31 09:57:00	0.5	0	-0.5
2013.3.30	1899-12-31 11:57:00	8	13.5	-0.5
2013.3.30	1899-12-31 13:57:00	7	5.5	-0.5
2013.3.30	1899-12-31 15:57:00	6	4.5	-0.5
2013.3.30	1899-12-31 17:57:00	3	2.5	-0.5
2013.3.30	1899-12-31 19:57:00	0.5	1	-0.5
2013.3.30	1899-12-31 21:57:00	0	0.5	-0.5
2013.3.30	1899-12-31 23:57:00	-0.5	0	-0.5
2013.3.31	1899-12-31 01:57:00	-1	0	-0.5	1.54167	1.33333	-0.5	1	0	0
2013.3.31	1899-12-31 03:57:00	-1.5	-0.5	-0.5
2013.3.31	1899-12-31 05:57:00	-2	-0.5	-0.5
2013.3.31	1899-12-31 07:57:00	-2	-0.5	-0.5
2013.3.31	1899-12-31 09:57:00	1	0.5	-0.5
2013.3.31	1899-12-31 11:57:00	4	3	-0.5
2013.3.31	1899-12-31 13:57:00	6.5	4.5	-0.5
2013.3.31	1899-12-31 15:57:00	7	4.5	-0.5
2013.3.31	1899-12-31 17:57:00	6	3.5	-0.5
2013.3.31	1899-12-31 19:57:00	2	1.5	-0.5
2013.3.31	1899-12-31 21:57:00	-0.5	0	-0.5
2013.3.31	1899-12-31 23:57:00	-1	0	-0.5
2013.4.1	1899-12-31 01:57:00	-1	0	-0.5	0.166667	0.791667	-0.5	1	0	0
2013.4.1	1899-12-31 03:57:00	-1	0	-0.5
2013.4.1	1899-12-31 05:57:00	-1	0	-0.5
2013.4.1	1899-12-31 07:57:00	-1.5	-0.5	-0.5
2013.4.1	1899-12-31 09:57:00	0	0	-0.5
2013.4.1	1899-12-31 11:57:00	2.5	1.5	-0.5
2013.4.1	1899-12-31 13:57:00	3.5	3.5	-0.5
2013.4.1	1899-12-31 15:57:00	2.5	3	-0.5
2013.4.1	1899-12-31 17:57:00	1.5	2	-0.5
2013.4.1	1899-12-31 19:57:00	-0.5	0.5	-0.5
2013.4.1	1899-12-31 21:57:00	-1.5	0	-0.5
2013.4.1	1899-12-31 23:57:00	-1.5	-0.5	-0.5
2013.4.2	1899-12-31 01:57:00	-2	-0.5	-0.5	1.125	1.70833	-0.458333	1	1	0
2013.4.2	1899-12-31 03:57:00	-2.5	-0.5	-0.5
2013.4.2	1899-12-31 05:57:00	-2.5	-0.5	-0.5
2013.4.2	1899-12-31 07:57:00	-2.5	-0.5	-0.5
2013.4.2	1899-12-31 09:57:00	-0.5	0	-0.5
2013.4.2	1899-12-31 11:57:00	7.5	8	0
2013.4.2	1899-12-31 13:57:00	5	5	-0.5
2013.4.2	1899-12-31 15:57:00	7	4.5	-0.5
2013.4.2	1899-12-31 17:57:00	4.5	3.5	-0.5
2013.4.2	1899-12-31 19:57:00	1	1	-0.5
2013.4.2	1899-12-31 21:57:00	-0.5	0.5	-0.5
2013.4.2	1899-12-31 23:57:00	-1	0	-0.5
2013.4.3	1899-12-31 01:57:00	-2	-0.5	-0.5	2	2.54167	-0.416667	1	0	0
2013.4.3	1899-12-31 03:57:00	-2.5	-0.5	-0.5
2013.4.3	1899-12-31 05:57:00	-3	-1	-0.5
2013.4.3	1899-12-31 07:57:00	-4	-1	-0.5
2013.4.3	1899-12-31 09:57:00	3.5	0	-0.5
2013.4.3	1899-12-31 11:57:00	9	15.5	0
2013.4.3	1899-12-31 13:57:00	5.5	6.5	-0.5
2013.4.3	1899-12-31 15:57:00	7.5	4	0
2013.4.3	1899-12-31 17:57:00	5.5	4	-0.5
2013.4.3	1899-12-31 19:57:00	3	2.5	-0.5
2013.4.3	1899-12-31 21:57:00	1	1	-0.5
2013.4.3	1899-12-31 23:57:00	0.5	0	-0.5
2013.4.4	1899-12-31 01:57:00	0	0	-0.5	5.58333	4.16667	-0.333333	0	0	0
2013.4.4	1899-12-31 03:57:00	-1.5	-0.5	-0.5
2013.4.4	1899-12-31 05:57:00	-0.5	0	-0.5
2013.4.4	1899-12-31 07:57:00	-1	0	-0.5
2013.4.4	1899-12-31 09:57:00	14	2	-0.5
2013.4.4	1899-12-31 11:57:00	14.5	16	0
2013.4.4	1899-12-31 13:57:00	12.5	8.5	0
2013.4.4	1899-12-31 15:57:00	12	8	0
2013.4.4	1899-12-31 17:57:00	9.5	7	0
2013.4.4	1899-12-31 19:57:00	5.5	4.5	-0.5
2013.4.4	1899-12-31 21:57:00	1.5	3	-0.5
2013.4.4	1899-12-31 23:57:00	0.5	1.5	-0.5
2013.4.5	1899-12-31 01:57:00	0	1	-0.5	-0.666667	0.375	-0.458333	2	1	0
2013.4.5	1899-12-31 03:57:00	0	1	-0.5
2013.4.5	1899-12-31 05:57:00	0	0.5	-0.5
2013.4.5	1899-12-31 07:57:00	-1.5	0	-0.5
2013.4.5	1899-12-31 09:57:00	-1	0	-0.5
2013.4.5	1899-12-31 11:57:00	0	0.5	-0.5
2013.4.5	1899-12-31 13:57:00	0.5	1	0
2013.4.5	1899-12-31 15:57:00	0.5	1	-0.5
2013.4.5	1899-12-31 17:57:00	-1	0.5	-0.5
2013.4.5	1899-12-31 19:57:00	-1.5	0	-0.5
2013.4.5	1899-12-31 21:57:00	-2	-0.5	-0.5
2013.4.5	1899-12-31 23:57:00	-2	-0.5	-0.5
2013.4.6	1899-12-31 01:57:00	-2	-0.5	-0.5	-1.375	-0.0416667	-0.5	1	1	0
2013.4.6	1899-12-31 03:57:00	-3	-0.5	-0.5
2013.4.6	1899-12-31 05:57:00	-4	-1	-0.5
2013.4.6	1899-12-31 07:57:00	-4.5	-1	-0.5
2013.4.6	1899-12-31 09:57:00	-2	-0.5	-0.5
2013.4.6	1899-12-31 11:57:00	0.5	0.5	-0.5
2013.4.6	1899-12-31 13:57:00	2	1.5	-0.5
2013.4.6	1899-12-31 15:57:00	1.5	1.5	-0.5
2013.4.6	1899-12-31 17:57:00	0	0.5	-0.5
2013.4.6	1899-12-31 19:57:00	-0.5	0	-0.5
2013.4.6	1899-12-31 21:57:00	-2	-0.5	-0.5
2013.4.6	1899-12-31 23:57:00	-2.5	-0.5	-0.5
2013.4.7	1899-12-31 01:57:00	-3	-0.5	-0.5	-0.0416667	0.875	-0.5	1	1	0
2013.4.7	1899-12-31 03:57:00	-3	-1	-0.5
2013.4.7	1899-12-31 05:57:00	-3.5	-1	-0.5
2013.4.7	1899-12-31 07:57:00	-3	-1	-0.5
2013.4.7	1899-12-31 09:57:00	2	0.5	-0.5
2013.4.7	1899-12-31 11:57:00	5.5	5	-0.5
2013.4.7	1899-12-31 13:57:00	3.5	3	-0.5
2013.4.7	1899-12-31 15:57:00	1.5	3	-0.5
2013.4.7	1899-12-31 17:57:00	1	2	-0.5
2013.4.7	1899-12-31 19:57:00	0	0.5	-0.5
2013.4.7	1899-12-31 21:57:00	-0.5	0	-0.5
2013.4.7	1899-12-31 23:57:00	-1	0	-0.5
2013.4.8	1899-12-31 01:57:00	-1.5	-0.5	-0.5	0.291667	1.95833	-0.5	1	1	0
2013.4.8	1899-12-31 03:57:00	-2.5	-0.5	-0.5
2013.4.8	1899-12-31 05:57:00	-3.5	-1	-0.5
2013.4.8	1899-12-31 07:57:00	-4	-1.5	-0.5
2013.4.8	1899-12-31 09:57:00	0.5	0.5	-0.5
2013.4.8	1899-12-31 11:57:00	5.5	13	-0.5
2013.4.8	1899-12-31 13:57:00	5.5	5.5	-0.5
2013.4.8	1899-12-31 15:57:00	3.5	4	-0.5
2013.4.8	1899-12-31 17:57:00	2.5	3	-0.5
2013.4.8	1899-12-31 19:57:00	1	1.5	-0.5
2013.4.8	1899-12-31 21:57:00	-1.5	0	-0.5
2013.4.8	1899-12-31 23:57:00	-2	-0.5	-0.5
2013.4.9	1899-12-31 01:57:00	-1.5	-0.5	-0.5	0.625	1.25	-0.5	1	0	0
2013.4.9	1899-12-31 03:57:00	-2	-0.5	-0.5
2013.4.9	1899-12-31 05:57:00	-2	-0.5	-0.5
2013.4.9	1899-12-31 07:57:00	-2	-0.5	-0.5
2013.4.9	1899-12-31 09:57:00	-2	-0.5	-0.5
2013.4.9	1899-12-31 11:57:00	6.5	7	-0.5
2013.4.9	1899-12-31 13:57:00	5	4	-0.5
2013.4.9	1899-12-31 15:57:00	4.5	3	-0.5
2013.4.9	1899-12-31 17:57:00	3.5	3	-0.5
2013.4.9	1899-12-31 19:57:00	0	0.5	-0.5
2013.4.9	1899-12-31 21:57:00	-1	0	-0.5
2013.4.9	1899-12-31 23:57:00	-1.5	0	-0.5
2013.4.10	1899-12-31 01:57:00	-2	-0.5	-0.5	-1.41667	-0.166667	-0.5	0	2	0
2013.4.10	1899-12-31 03:57:00	-2.5	-0.5	-0.5
2013.4.10	1899-12-31 05:57:00	-2	-0.5	-0.5
2013.4.10	1899-12-31 07:57:00	-2	-0.5	-0.5
2013.4.10	1899-12-31 09:57:00	-1	0	-0.5
2013.4.10	1899-12-31 11:57:00	-0.5	0.5	-0.5
2013.4.10	1899-12-31 13:57:00	0	0.5	-0.5
2013.4.10	1899-12-31 15:57:00	0	0.5	-0.5
2013.4.10	1899-12-31 17:57:00	-1	0	-0.5
2013.4.10	1899-12-31 19:57:00	-1.5	-0.5	-0.5
2013.4.10	1899-12-31 21:57:00	-2	-0.5	-0.5
2013.4.10	1899-12-31 23:57:00	-2.5	-0.5	-0.5
2013.4.11	1899-12-31 01:57:00	-3	-0.5	-0.5	-0.458333	0.291667	-0.5	1	1	0
2013.4.11	1899-12-31 03:57:00	-3	-0.5	-0.5
2013.4.11	1899-12-31 05:57:00	-3	-0.5	-0.5
2013.4.11	1899-12-31 07:57:00	-3	-0.5	-0.5
2013.4.11	1899-12-31 09:57:00	0.5	0.5	-0.5
2013.4.11	1899-12-31 11:57:00	5	2	-0.5
2013.4.11	1899-12-31 13:57:00	2.5	1.5	-0.5
2013.4.11	1899-12-31 15:57:00	2	1.5	-0.5
2013.4.11	1899-12-31 17:57:00	0	0.5	-0.5
2013.4.11	1899-12-31 19:57:00	-0.5	0	-0.5
2013.4.11	1899-12-31 21:57:00	-1	0	-0.5
2013.4.11	1899-12-31 23:57:00	-2	-0.5	-0.5
2013.4.12	1899-12-31 01:57:00	-2.5	-0.5	-0.5	-1.5	-0.166667	-0.5	1	1	0
2013.4.12	1899-12-31 03:57:00	-3	-1	-0.5
2013.4.12	1899-12-31 05:57:00	-3	-1	-0.5
2013.4.12	1899-12-31 07:57:00	-3	-0.5	-0.5
2013.4.12	1899-12-31 09:57:00	-1.5	0	-0.5
2013.4.12	1899-12-31 11:57:00	0	0.5	-0.5
2013.4.12	1899-12-31 13:57:00	1	0.5	-0.5
2013.4.12	1899-12-31 15:57:00	0.5	0.5	-0.5
2013.4.12	1899-12-31 17:57:00	-0.5	0.5	-0.5
2013.4.12	1899-12-31 19:57:00	-1.5	0	-0.5
2013.4.12	1899-12-31 21:57:00	-2	-0.5	-0.5
2013.4.12	1899-12-31 23:57:00	-2.5	-0.5	-0.5
2013.4.13	1899-12-31 01:57:00	-2.5	-0.5	-0.5	0.291667	0.916667	-0.5	1	0	0
2013.4.13	1899-12-31 03:57:00	-3	-0.5	-0.5
2013.4.13	1899-12-31 05:57:00	-3.5	-1	-0.5
2013.4.13	1899-12-31 07:57:00	-4	-1	-0.5
2013.4.13	1899-12-31 09:57:00	0	1	-0.5
2013.4.13	1899-12-31 11:57:00	11.5	6	-0.5
2013.4.13	1899-12-31 13:57:00	3	2.5	-0.5
2013.4.13	1899-12-31 15:57:00	2.5	2	-0.5
2013.4.13	1899-12-31 17:57:00	1	2	-0.5
2013.4.13	1899-12-31 19:57:00	0	0.5	-0.5
2013.4.13	1899-12-31 21:57:00	-0.5	0	-0.5
2013.4.13	1899-12-31 23:57:00	-1	0	-0.5
2013.4.14	1899-12-31 01:57:00	-2	-0.5	-0.5	1.5	2.45833	-0.5	0	0	0
2013.4.14	1899-12-31 03:57:00	-4	-1.5	-0.5
2013.4.14	1899-12-31 05:57:00	-5.5	-2	-0.5
2013.4.14	1899-12-31 07:57:00	-5.5	-2.5	-0.5
2013.4.14	1899-12-31 09:57:00	0	1	-0.5
2013.4.14	1899-12-31 11:57:00	11	9.5	-0.5
2013.4.14	1899-12-31 13:57:00	7.5	7	-0.5
2013.4.14	1899-12-31 15:57:00	7	6.5	-0.5
2013.4.14	1899-12-31 17:57:00	5.5	5.5	-0.5
2013.4.14	1899-12-31 19:57:00	2.5	3	-0.5
2013.4.14	1899-12-31 21:57:00	1	2	-0.5
2013.4.14	1899-12-31 23:57:00	0.5	1.5	-0.5
2013.4.15	1899-12-31 01:57:00	0	1	-0.5	3.70833	3.66667	-0.416667	0	0	0
2013.4.15	1899-12-31 03:57:00	0	0.5	-0.5
2013.4.15	1899-12-31 05:57:00	0	0.5	-0.5
2013.4.15	1899-12-31 07:57:00	0	0.5	-0.5
2013.4.15	1899-12-31 09:57:00	1	1.5	-0.5
2013.4.15	1899-12-31 11:57:00	15	10.5	0
2013.4.15	1899-12-31 13:57:00	8.5	8.5	-0.5
2013.4.15	1899-12-31 15:57:00	9.5	7.5	0
2013.4.15	1899-12-31 17:57:00	6.5	6	-0.5
2013.4.15	1899-12-31 19:57:00	3.5	4	-0.5
2013.4.15	1899-12-31 21:57:00	0.5	2	-0.5
2013.4.15	1899-12-31 23:57:00	0	1.5	-0.5
2013.4.16	1899-12-31 01:57:00	0	1	-0.5	2.25	3.20833	-0.375	2	0	0
2013.4.16	1899-12-31 03:57:00	0	0.5	-0.5
2013.4.16	1899-12-31 05:57:00	-1.5	0	-0.5
2013.4.16	1899-12-31 07:57:00	-2.5	-1	-0.5
2013.4.16	1899-12-31 09:57:00	0	2	0
2013.4.16	1899-12-31 11:57:00	15.5	12	0
2013.4.16	1899-12-31 13:57:00	4	9	-0.5
2013.4.16	1899-12-31 15:57:00	6	6	0
2013.4.16	1899-12-31 17:57:00	5	5	-0.5
2013.4.16	1899-12-31 19:57:00	2	3	-0.5
2013.4.16	1899-12-31 21:57:00	-0.5	1	-0.5
2013.4.16	1899-12-31 23:57:00	-1	0	-0.5
2013.4.17	1899-12-31 01:57:00	-1.5	-0.5	-0.5	4.29167	4.16667	-0.208333	1	2	1
2013.4.17	1899-12-31 03:57:00	-2	-0.5	-0.5
2013.4.17	1899-12-31 05:57:00	-2.5	-1	-0.5
2013.4.17	1899-12-31 07:57:00	-2.5	-1	-1
2013.4.17	1899-12-31 09:57:00	6	4.5	-1
2013.4.17	1899-12-31 11:57:00	21	17	0
2013.4.17	1899-12-31 13:57:00	11	11.5	0
2013.4.17	1899-12-31 15:57:00	10.5	7.5	1.5
2013.4.17	1899-12-31 17:57:00	7	6	0.5
2013.4.17	1899-12-31 19:57:00	4	4	0
2013.4.17	1899-12-31 21:57:00	1	2	-0.5
2013.4.17	1899-12-31 23:57:00	-0.5	0.5	-0.5
2013.4.18	1899-12-31 01:57:00	-1	0	-0.5	5.5	5.83333	1.79167	0	0	0
2013.4.18	1899-12-31 03:57:00	-1.5	-0.5	-0.5
2013.4.18	1899-12-31 05:57:00	-2	-0.5	-1
2013.4.18	1899-12-31 07:57:00	-2	-0.5	-1
2013.4.18	1899-12-31 09:57:00	6.5	5.5	-0.5
2013.4.18	1899-12-31 11:57:00	21	20	5.5
2013.4.18	1899-12-31 13:57:00	13.5	14	4
2013.4.18	1899-12-31 15:57:00	14	11.5	8.5
2013.4.18	1899-12-31 17:57:00	8.5	8.5	4.5
2013.4.18	1899-12-31 19:57:00	5.5	6	2
2013.4.18	1899-12-31 21:57:00	2.5	3.5	0.5
2013.4.18	1899-12-31 23:57:00	1	2.5	0
2013.4.19	1899-12-31 01:57:00	0.5	1.5	-1	6.66667	6.70833	4.5	0	0	0
2013.4.19	1899-12-31 03:57:00	1.5	2	0
2013.4.19	1899-12-31 05:57:00	1	1.5	0
2013.4.19	1899-12-31 07:57:00	0	1	-1
2013.4.19	1899-12-31 09:57:00	10	7.5	2
2013.4.19	1899-12-31 11:57:00	21	19	10
2013.4.19	1899-12-31 13:57:00	14.5	14	7.5
2013.4.19	1899-12-31 15:57:00	11	10	22
2013.4.19	1899-12-31 17:57:00	10.5	9.5	6.5
2013.4.19	1899-12-31 19:57:00	4.5	6	4
2013.4.19	1899-12-31 21:57:00	3	4.5	2
2013.4.19	1899-12-31 23:57:00	2.5	4	2
2013.4.20	1899-12-31 01:57:00	1.5	3	1	3.875	4.70833	2.33333	0	0	0
2013.4.20	1899-12-31 03:57:00	0	2	0
2013.4.20	1899-12-31 05:57:00	0	1.5	-0.5
2013.4.20	1899-12-31 07:57:00	0	1.5	-0.5
2013.4.20	1899-12-31 09:57:00	1.5	2.5	0
2013.4.20	1899-12-31 11:57:00	17.5	14	7.5
2013.4.20	1899-12-31 13:57:00	7.5	9	5.5
2013.4.20	1899-12-31 15:57:00	7.5	8	6.5
2013.4.20	1899-12-31 17:57:00	6	6.5	5
2013.4.20	1899-12-31 19:57:00	3	4	2.5
2013.4.20	1899-12-31 21:57:00	0.5	2	0.5
2013.4.20	1899-12-31 23:57:00	1.5	2.5	0.5
2013.4.21	1899-12-31 01:57:00	1.5	2	1	6.20833	6.45833	4.20833	0	0	0
2013.4.21	1899-12-31 03:57:00	1	2	0.5
2013.4.21	1899-12-31 05:57:00	1	1.5	0.5
2013.4.21	1899-12-31 07:57:00	0	1	-0.5
2013.4.21	1899-12-31 09:57:00	8	9	2.5
2013.4.21	1899-12-31 11:57:00	18.5	15	11.5
2013.4.21	1899-12-31 13:57:00	11	13	8
2013.4.21	1899-12-31 15:57:00	13	11.5	12
2013.4.21	1899-12-31 17:57:00	10	9	7
2013.4.21	1899-12-31 19:57:00	5.5	6	5
2013.4.21	1899-12-31 21:57:00	2.5	4	2
2013.4.21	1899-12-31 23:57:00	2.5	3.5	1
2013.4.22	1899-12-31 01:57:00	2.5	3.5	1.5	8.125	7.54167	5.375	0	0	0
2013.4.22	1899-12-31 03:57:00	1.5	2.5	1
2013.4.22	1899-12-31 05:57:00	0	1.5	0.5
2013.4.22	1899-12-31 07:57:00	-1	0.5	-1
2013.4.22	1899-12-31 09:57:00	12	10	2
2013.4.22	1899-12-31 11:57:00	29	19	17
2013.4.22	1899-12-31 13:57:00	14	14.5	10
2013.4.22	1899-12-31 15:57:00	14.5	12.5	14
2013.4.22	1899-12-31 17:57:00	11	10	8
2013.4.22	1899-12-31 19:57:00	6	6.5	5
2013.4.22	1899-12-31 21:57:00	4.5	5.5	3.5
2013.4.22	1899-12-31 23:57:00	3.5	4.5	3
2013.4.23	1899-12-31 01:57:00	3	4	2	3.33333	4.125	2.75	0	0	0
2013.4.23	1899-12-31 03:57:00	2	3.5	1.5
2013.4.23	1899-12-31 05:57:00	1.5	3	1.5
2013.4.23	1899-12-31 07:57:00	1.5	2.5	1
2013.4.23	1899-12-31 09:57:00	2.5	3.5	1.5
2013.4.23	1899-12-31 11:57:00	6	6	3.5
2013.4.23	1899-12-31 13:57:00	9.5	8.5	7
2013.4.23	1899-12-31 15:57:00	9.5	8	9.5
2013.4.23	1899-12-31 17:57:00	3.5	5	4
2013.4.23	1899-12-31 19:57:00	1	2.5	1.5
2013.4.23	1899-12-31 21:57:00	0	1.5	0
2013.4.23	1899-12-31 23:57:00	0	1.5	0
2013.4.24	1899-12-31 01:57:00	0	1.5	0	0.875	1.75	-0.0416667	0	0	0
2013.4.24	1899-12-31 03:57:00	0	1	0
2013.4.24	1899-12-31 05:57:00	0	1	0
2013.4.24	1899-12-31 07:57:00	0	1	-0.5
2013.4.24	1899-12-31 09:57:00	1	2	0
2013.4.24	1899-12-31 11:57:00	3	3	0
2013.4.24	1899-12-31 13:57:00	4	4.5	0.5
2013.4.24	1899-12-31 15:57:00	0.5	2	0
2013.4.24	1899-12-31 17:57:00	0.5	1.5	0
2013.4.24	1899-12-31 19:57:00	0.5	1.5	0
2013.4.24	1899-12-31 21:57:00	0.5	1	-0.5
2013.4.24	1899-12-31 23:57:00	0.5	1	0
2013.4.25	1899-12-31 01:57:00	0.5	1	0	2.54167	3.41667	2.75	0	0	1
2013.4.25	1899-12-31 03:57:00	0	0.5	-0.5
2013.4.25	1899-12-31 05:57:00	0	0.5	-0.5
2013.4.25	1899-12-31 07:57:00	0	0.5	-0.5
2013.4.25	1899-12-31 09:57:00	2	2	0
2013.4.25	1899-12-31 11:57:00	8	10	7
2013.4.25	1899-12-31 13:57:00	5.5	7.5	5
2013.4.25	1899-12-31 15:57:00	5.5	6	12
2013.4.25	1899-12-31 17:57:00	4	5	5
2013.4.25	1899-12-31 19:57:00	2.5	4	3
2013.4.25	1899-12-31 21:57:00	1.5	2.5	2
2013.4.25	1899-12-31 23:57:00	1	1.5	0.5
2013.4.26	1899-12-31 01:57:00	0.5	1.5	0	5.16667	4.70833	4	0	0	1
2013.4.26	1899-12-31 03:57:00	0.5	1.5	0.5
2013.4.26	1899-12-31 05:57:00	-1	-0.5	-1
2013.4.26	1899-12-31 07:57:00	0	0.5	-0.5
2013.4.26	1899-12-31 09:57:00	4.5	6.5	0.5
2013.4.26	1899-12-31 11:57:00	21	13.5	12
2013.4.26	1899-12-31 13:57:00	10	9.5	6
2013.4.26	1899-12-31 15:57:00	13	8	17.5
2013.4.26	1899-12-31 17:57:00	8	7	6
2013.4.26	1899-12-31 19:57:00	3	4.5	4.5
2013.4.26	1899-12-31 21:57:00	2	3	2
2013.4.26	1899-12-31 23:57:00	0.5	1.5	0.5
2013.4.27	1899-12-31 01:57:00	-0.5	0.5	-0.5	7.16667	6.83333	5.08333	1	0	1
2013.4.27	1899-12-31 03:57:00	-0.5	0	-1
2013.4.27	1899-12-31 05:57:00	-0.5	0	-0.5
2013.4.27	1899-12-31 07:57:00	-0.5	0	-1
2013.4.27	1899-12-31 09:57:00	7	9	0
2013.4.27	1899-12-31 11:57:00	26.5	21	11
2013.4.27	1899-12-31 13:57:00	14	14	7
2013.4.27	1899-12-31 15:57:00	16.5	11.5	25
2013.4.27	1899-12-31 17:57:00	10.5	10	9.5
2013.4.27	1899-12-31 19:57:00	8	8.5	7.5
2013.4.27	1899-12-31 21:57:00	3.5	4.5	3
2013.4.27	1899-12-31 23:57:00	2	3	1
2013.4.28	1899-12-31 01:57:00	1	1.5	0	5.375	5.33333	3.75	0	0	1
2013.4.28	1899-12-31 03:57:00	0	1	-0.5
2013.4.28	1899-12-31 05:57:00	0.5	1	-0.5
2013.4.28	1899-12-31 07:57:00	1.5	2	0.5
2013.4.28	1899-12-31 09:57:00	6	6	3.5
2013.4.28	1899-12-31 11:57:00	17	12	6.5
2013.4.28	1899-12-31 13:57:00	9.5	9.5	7.5
2013.4.28	1899-12-31 15:57:00	11	10	11
2013.4.28	1899-12-31 17:57:00	7	7.5	6.5
2013.4.28	1899-12-31 19:57:00	5.5	6	5
2013.4.28	1899-12-31 21:57:00	3	4	3.5
2013.4.28	1899-12-31 23:57:00	2.5	3.5	2
2013.4.29	1899-12-31 01:57:00	1.5	2	1	5.25	6.20833	4.33333	0	0	0
2013.4.29	1899-12-31 03:57:00	2	2.5	1
2013.4.29	1899-12-31 05:57:00	2	2.5	1.5
2013.4.29	1899-12-31 07:57:00	2	2.5	1
2013.4.29	1899-12-31 09:57:00	6	7.5	5
2013.4.29	1899-12-31 11:57:00	14	13	8
2013.4.29	1899-12-31 13:57:00	8	11	7.5
2013.4.29	1899-12-31 15:57:00	9.5	11	9.5
2013.4.29	1899-12-31 17:57:00	8	8.5	7.5
2013.4.29	1899-12-31 19:57:00	5	6.5	4.5
2013.4.29	1899-12-31 21:57:00	3.5	4.5	3.5
2013.4.29	1899-12-31 23:57:00	1.5	3	2
2013.4.30	1899-12-31 01:57:00	2	3	1.5	4.04167	5.16667	3.95833	0	0	0
2013.4.30	1899-12-31 03:57:00	1.5	2.5	1.5
2013.4.30	1899-12-31 05:57:00	1	1.5	0
2013.4.30	1899-12-31 07:57:00	1.5	2.5	1
2013.4.30	1899-12-31 09:57:00	5.5	6.5	4.5
2013.4.30	1899-12-31 11:57:00	7	10	9
2013.4.30	1899-12-31 13:57:00	7	8.5	6.5
2013.4.30	1899-12-31 15:57:00	7	8	7
2013.4.30	1899-12-31 17:57:00	6	7	6.5
2013.4.30	1899-12-31 19:57:00	4	5	4.5
2013.4.30	1899-12-31 21:57:00	3.5	4	3
2013.4.30	1899-12-31 23:57:00	2.5	3.5	2.5
2013.5.1	1899-12-31 01:57:00	2.5	3	2	2.20833	2.95833	1.95833	0	0	0
2013.5.1	1899-12-31 03:57:00	2	3	2
2013.5.1	1899-12-31 05:57:00	2	2.5	1.5
2013.5.1	1899-12-31 07:57:00	2	2.5	1.5
2013.5.1	1899-12-31 09:57:00	3	3.5	2.5
2013.5.1	1899-12-31 11:57:00	4.5	5.5	4
2013.5.1	1899-12-31 13:57:00	4	5	5
2013.5.1	1899-12-31 15:57:00	3	3.5	3
2013.5.1	1899-12-31 17:57:00	2	3	2
2013.5.1	1899-12-31 19:57:00	0.5	1.5	0
2013.5.1	1899-12-31 21:57:00	0.5	1.5	0
2013.5.1	1899-12-31 23:57:00	0.5	1	0
2013.5.2	1899-12-31 01:57:00	0.5	1	0	1.08333	1.79167	1.08333	0	0	0
2013.5.2	1899-12-31 03:57:00	0.5	1	0
2013.5.2	1899-12-31 05:57:00	0.5	1	0
2013.5.2	1899-12-31 07:57:00	0.5	1	0
2013.5.2	1899-12-31 09:57:00	2	2.5	1.5
[truncated: 6,541 more rows]

## Sheet: summary
Dataset 5. Temperature summary
Stages	Gap positions	Replicates	MT	PAT	NAT	PDD	NDD	FFTC
1st winter	Gap centre	Gap 1	-1.39331	112.083	-361.417	38	116	0.53814
		Gap 2	-1.98503	83.9583	-437	42	117	0.118105
		Gap 3	-1.72888	122.25	-423.292	51	106	0.647971
	Canopy gap	Gap 1	-1.27101	81.3333	-308.583	39	108	0.595626
		Gap 2	-1.90913	65.6667	-402.792	23	134	0.304236
		Gap 3	-1.9052	87.2083	-414.792	37	121	0.560697
	Expanded gap	Gap 1	-1.55416	117	-404.917	51	107	0.580063
		Gap 2	-1.65779	125.583	-471.042	46	113	0.541135
		Gap 3	-1.97088	90.2917	-441.875	37	110	0.473976
	Closed canopy	Gap 1	-2.1317	110.375	-491.958	46	113	0.628467
		Gap 2	-1.95481	134.833	-489.708	59	98	0.57764
		Gap 3	-2.3313	65.2917	-456.333	33	126	0.486663
1st growing season	Gap centre	Gap 1	8.91336	1684.62	0	189	0	0.0634921
		Gap 2	8.36287	1581.5	-0.916667	182	5	0.0952381
		Gap 3	9.42615	1781.54	0	189	0	0.0899471
	Canopy gap	Gap 1	7.52359	1425.04	-3.08333	171	10	0.0846561
		Gap 2	7.80335	1478.75	-3.91667	177	9	0.111111
		Gap 3	7.65829	1447.79	-0.375	179	2	0.0899471
	Expanded gap	Gap 1	8.2134	1552.33	0	189	0	0.0529101
		Gap 2	7.86354	1493	-6.79167	181	8	0.137566
		Gap 3	7.54321	1433.96	-8.29167	178	11	0.0846561
	Closed canopy	Gap 1	7.80996	1476.42	-0.333333	186	3	0.0582011
		Gap 2	7.54519	1431.67	-5.625	178	10	0.026455
		Gap 3	7.74691	1465.87	-1.70833	179	4	0.047619
2nd winter	Gap centre	Gap 1	-1.77766	159.292	-578.25	41	135	0.403599
		Gap 2	-2.80938	126.833	-712.875	27	137	0.249083
		Gap 3	-1.66736	121.875	-502.042	47	113	0.372897
	Canopy gap	Gap 1	-2.10915	152.583	-619.333	39	136	0.619979
		Gap 2	-1.7408	162.667	-555.083	47	129	0.665921
		Gap 3	-1.7855	178.417	-601.25	44	131	0.558828
	Expanded gap	Gap 1	-1.04499	197	-447.5	71	105	0.675755
		Gap 2	-2.26372	131.333	-617.792	42	132	0.571831
		Gap 3	-2.40564	113.708	-623.083	35	140	0.573958
	Closed canopy	Gap 1	-2.28414	117.667	-614.167	40	134	0.488647
		Gap 2	-2.48865	126.542	-660.292	38	136	0.536344
		Gap 3	-2.72607	110.667	-689.583	34	142	0.425879
2nd growing season	Gap centre	Gap 1	9.82398	1837.88	-0.791667	181	4	0.0585106
		Gap 2	8.73708	1634.63	-0.791667	181	4	0.0904255
		Gap 3	9.89617	1853.33	-2.75	182	5	0.180851
	Canopy gap	Gap 1	8.33208	1558.1	0	187	0	0.0425532
		Gap 2	7.16243	1342.33	-2.95833	170	9	0.101064
		Gap 3	7.75958	1454.21	-3.16667	176	8	0.0957447
	Expanded gap	Gap 1	7.15225	1337.85	-0.379167	186	1	0.0691489
		Gap 2	7.14792	1337.2	-0.541667	185	2	0.0531915
		Gap 3	7.85094	1474.42	-6.29167	180	7	0.111702
	Closed canopy	Gap 1	7.49443	1401.46	0	187	0	0.0585106
		Gap 2	6.93204	1301.83	-5.54167	176	10	0.0744681
		Gap 3	7.65753	1432.29	-0.333333	180	1	0.0797872
Note: MT: mean temperature; PAT: positive accumulated temperature; NAT: nagative accumulated temperature,
PDD: positive degree days, NDD: negative degree days, FFTC: frequency of freeze-thaw cycle.

## Sheet: snow depths
Dataset 5. Snow depth (cm)
1st winter
Replicates		Gap centre	Canopy gap	Expanded gap	Closed canopy
Gap 1	a	48	19.5	12.5	0
	b	48	21	9	0
	c	46	20	12	0
Gap 2	a	47.5	21	7.5	0
	b	45	22.5	9.5	0
	c	50	22	13	0
Gap 3	a	51	22	8.5	0
	b	52.5	20.5	11.5	0
	c	51	25	12.5	0
1st growing season
Replicates		Gap centre	Canopy gap	Expanded gap	Closed canopy
Gap 1	a	0	0	0	0
	b	0	0	0	0
	c	0	0	0	0
Gap 2	a	0	0	0	0
	b	0	0	0	0
	c	0	0	0	0
Gap 3	a	0	0	0	0
	b	0	0	0	0
	c	0	0	0	0
2nd winter
Replicates		Gap centre	Canopy gap	Expanded gap	Closed canopy
Gap 1	a	43	20	13	1
	b	44.5	19.5	11.5	0
	c	48	21	10	0.5
Gap 2	a	44	21	9	1
	b	46	24.5	9.5	0.5
	c	47	23	10	0
Gap 3	a	46.5	23.5	11.5	0
	b	42	21	12	1
	c	45	20	10	0.5
2nd growing season
Replicates		Gap centre	Canopy gap	Expanded gap	Closed canopy
Gap 1	a	0	0	0	0
	b	0	0	0	0
	c	0	0	0	0
Gap 2	a	0	0	0	0
	b	0	0	0	0
	c	0	0	0	0
Gap 3	a	0	0	0	0
	b	0	0	0	0
	c	0	0	0	0
