# Supplementary material for: Forest gaps slow the sequestration of soil organic matter: a humification experiment with six foliar litters in an alpine forest
Source: Sci Rep. 2016 Jan 21;6:19744. doi: 10.1038/srep19744 (PMC4726255; doi:10.1038/srep19744)
Supplement: Supplementary Dataset 6 [file srep19744-s7.xls]

## Sheet: Initial chemical compositions
Dataset 6. The initial chemical compositions (%) of the six types of foliar litter
Species	Replicates	C	N	P	WSS	OSS	ASS	AUR
Fir	Gap 1	49.6874	0.878076	0.123847	40.9743	26.5528	26.2506	21.987
	Gap 2	48.1329	0.875385	0.103164	41.2798	26.0657	26.9931	26.804
	Gap 3	53.86	0.872375	0.116388	40.2293	30.2342	28.8404	22.9827
Cypress	Gap 1	50.7347	0.888418	0.117821	35.8447	30.7033	31.1516	22.106
	Gap 2	50.5018	0.868784	0.125441	36.3645	37.0826	33.73	23.01
	Gap 3	53.6734	0.874953	0.129378	34.997	31.6851	32.4041	16.6966
Larch	Gap 1	54.5438	0.895038	0.133414	39.5657	19.3845	29.0236	20.3874
	Gap 2	54.8587	0.814817	0.135683	41.3256	18.3322	30.2017	21.8051
	Gap 3	53.6454	0.869647	0.131452	39.3492	19.6165	28.5017	22.1757
Birch	Gap 1	50.2544	1.35724	0.0947249	25.984	10.5609	27.0378	50.3143
	Gap 2	50.7678	1.31234	0.0873342	22.8044	11.8386	28.8049	50.5033
	Gap 3	48.0356	1.33408	0.0918476	26.3925	11.8962	27.3805	52.0618
Willow	Gap 1	46.6569	1.14635	0.112701	41.6252	20.2887	26.48	23.63
	Gap 2	45.6037	1.11786	0.108244	41.4405	17.7051	30.1334	24.9552
	Gap 3	43.419	1.1742	0.111594	42.0622	17.4368	29.0651	29.8742
Azalea	Gap 1	49.0944	0.666518	0.115756	42.9	26.7809	26.9981	21.8437
	Gap 2	49.673	0.686791	0.0983467	42.1173	23.2287	26.4093	18.4276
	Gap 3	52.1063	0.646119	0.107606	44.4067	27.51	27.5869	25.2597
C: carbon, N: nitrogen, P: phosphorus, WSS: water-soluble substances, OSS: organic-soluble substances,
ASS: acid-soluble substances, AUR: acid-unhydrolyzable residue
